# Supplementary material for: Norway spruce postglacial recolonization of Fennoscandia
Source: Nat Commun. 2022 Mar 14;13:1333. doi: 10.1038/s41467-022-28976-4 (PMC8921311; doi:10.1038/s41467-022-28976-4)
Supplement: Supplementary file 4 — Source Data [file 41467_2022_28976_MOESM4_ESM.xlsx]

## Sheet: Fig 2A
Summary data for Figure 2
Sample	Lake	Age cal. kyr BP	count	Corrected count	Haplotype	Country
ATT_01	SWS	15.002	NA	NA	Hap. A	Southern Sweden
ATT_02	SWS	14.693	1	1	Hap. A	Southern Sweden
ATT_03	SWS	14.515	1	1	Hap. A	Southern Sweden
ATT_04	SWS	14.367	NA	NA	Hap. A	Southern Sweden
ATT_05	SWS	14.235	NA	NA	Hap. A	Southern Sweden
ATT_06	SWS	14.134	NA	NA	Hap. A	Southern Sweden
ATT_09	SWS	13.217	NA	NA	Hap. A	Southern Sweden
ATT_11	SWS	12.902	NA	NA	Hap. A	Southern Sweden
ATT_12	SWS	12.829	NA	NA	Hap. A	Southern Sweden
ATT_14	SWS	12.488	1	1	Hap. A	Southern Sweden
ATT_15	SWS	12.106	NA	NA	Hap. A	Southern Sweden
ATT_16	SWS	11.673	NA	NA	Hap. A	Southern Sweden
ATT_17	SWS	11.339	NA	NA	Hap. A	Southern Sweden
ATT_18	SWS	11.282	NA	NA	Hap. A	Southern Sweden
ATT_19	SWS	11.225	1	1	Hap. A	Southern Sweden
ATT_20	SWS	11.124	NA	NA	Hap. A	Southern Sweden
ATT_21	SWS	11.023	NA	NA	Hap. A	Southern Sweden
ATT_22	SWS	10.916	1	1	Hap. A	Southern Sweden
ATT_23	SWS	10.821	1	1	Hap. A	Southern Sweden
ATT_24	SWS	10.731	3	3	Hap. A	Southern Sweden
ATT_25	SWS	10.635	NA	NA	Hap. A	Southern Sweden
HA_1.1	SES-1	13.885	NA	NA	Hap. A	Southern Sweden
HA_1.2	SES-2	13.765	NA	NA	Hap. A	Southern Sweden
HA_2.1	SES-1	13.55	NA	NA	Hap. A	Southern Sweden
HA_2.2	SES-2	13.5	NA	NA	Hap. A	Southern Sweden
HA_3.1	SES-1	13.225	1	1	Hap. A	Southern Sweden
HA_3.2	SES-2	13.025	NA	NA	Hap. A	Southern Sweden
HA_4.1	SES-1	12.84	NA	NA	Hap. A	Southern Sweden
HA_4.2	SES-2	12.845	NA	NA	Hap. A	Southern Sweden
HA_5.1	SES-1	12.495	NA	NA	Hap. A	Southern Sweden
HA_5.2	SES-2	12.52	NA	NA	Hap. A	Southern Sweden
HA_6.1	SES-1	11.975	NA	NA	Hap. A	Southern Sweden
HA_6.2	SES-2	12.1	1	1	Hap. A	Southern Sweden
HA_7.1	SES-1	11.645	NA	NA	Hap. A	Southern Sweden
HA_7.2	SES-2	11.255	NA	NA	Hap. A	Southern Sweden
HA_8.1	SES-1	10.955	1	1	Hap. A	Southern Sweden
HA_8.2	SES-2	10.56	NA	NA	Hap. A	Southern Sweden
KL_01	KL	0.9	1	1	Hap. A	Central Sweden (Jämtland)
KL_02	KL	1.5	NA	NA	Hap. A	Central Sweden (Jämtland)
KL_03	KL	2.4	2	2	Hap. A	Central Sweden (Jämtland)
KL_04	KL	3	NA	NA	Hap. A	Central Sweden (Jämtland)
KL_05	KL	3.9	NA	NA	Hap. A	Central Sweden (Jämtland)
KL_06	KL	6.3	NA	NA	Hap. A	Central Sweden (Jämtland)
KL_07	KL	6.5	1	1	Hap. A	Central Sweden (Jämtland)
KL_08	KL	7.8	2	2	Hap. A	Central Sweden (Jämtland)
KL_09	KL	10.4	NA	NA	Hap. A	Central Sweden (Jämtland)
NER_03	NER	6.619	NA	NA	Hap. A	Russia
NER_04	NER	6.857	NA	NA	Hap. A	Russia
NER_05	NER	7	NA	NA	Hap. A	Russia
NER_06	NER	7.24	NA	NA	Hap. A	Russia
NER_07	NER	7.502	NA	NA	Hap. A	Russia
NER_08	NER	7.851	NA	NA	Hap. A	Russia
NER_09	NER	8.113	NA	NA	Hap. A	Russia
NER_10	NER	8.2	NA	NA	Hap. A	Russia
NER_11	NER	8.4	NA	NA	Hap. A	Russia
NER_12	NER	8.5	NA	NA	Hap. A	Russia
NWF_01	NWF	42	2	2	Hap. A	Finland
NWF_02	NWF	42.5	3	3	Hap. A	Finland
NWF_03	NWF	43	NA	NA	Hap. A	Finland
RD_01	RD	0.9	NA	NA	Hap. A	Central Sweden (Jämtland)
RD_02	RD	1.5	NA	NA	Hap. A	Central Sweden (Jämtland)
RD_03	RD	2.4	NA	NA	Hap. A	Central Sweden (Jämtland)
RD_04	RD	3	1	1	Hap. A	Central Sweden (Jämtland)
RD_05	RD	3.9	NA	NA	Hap. A	Central Sweden (Jämtland)
RD_06	RD	6.3	NA	NA	Hap. A	Central Sweden (Jämtland)
RD_07	RD	6.5	1	1	Hap. A	Central Sweden (Jämtland)
RD_08	RD	7.8	NA	NA	Hap. A	Central Sweden (Jämtland)
RD_09	RD	10.4	NA	NA	Hap. A	Central Sweden (Jämtland)
SF_01	SF	0.172	NA	NA	Hap. A	Finland
SF_02	SF	0.958	NA	NA	Hap. A	Finland
SF_03	SF	1.883	NA	NA	Hap. A	Finland
SF_04	SF	2.488	NA	NA	Hap. A	Finland
SF_05	SF	3.007	NA	NA	Hap. A	Finland
SF_06	SF	3.849	NA	NA	Hap. A	Finland
SF_07	SF	4.521	NA	NA	Hap. A	Finland
SF_08	SF	4.925	NA	NA	Hap. A	Finland
SF_09	SF	5.177	1	1	Hap. A	Finland
SF_10	SF	5.46	NA	NA	Hap. A	Finland
SF_11	SF	5.782	NA	NA	Hap. A	Finland
SF_12	SF	6.2	1	1	Hap. A	Finland
SR_03	SR	4.5	NA	NA	Hap. A	Russia
SR_04	SR	5.6	NA	NA	Hap. A	Russia
SR_06	SR	8	NA	NA	Hap. A	Russia
SR_07	SR	9	NA	NA	Hap. A	Russia
SR_08	SR	10	NA	NA	Hap. A	Russia
SR_11	SR	13.5	NA	NA	Hap. A	Russia
ZF10-01	ZF10	1.25	1	1	Hap. A	Central Sweden (Jämtland)
ZF10-02	ZF10	1.647	NA	NA	Hap. A	Central Sweden (Jämtland)
ZF10-03	ZF10	2.075	NA	NA	Hap. A	Central Sweden (Jämtland)
ZF10-04	ZF10	2.528	2	2	Hap. A	Central Sweden (Jämtland)
ZF10-05	ZF10	2.999	NA	NA	Hap. A	Central Sweden (Jämtland)
ZF10-06	ZF10	3.482	NA	NA	Hap. A	Central Sweden (Jämtland)
ZF10-07	ZF10	3.973	NA	NA	Hap. A	Central Sweden (Jämtland)
ZF10-08	ZF10	4.464	NA	NA	Hap. A	Central Sweden (Jämtland)
ZF10-09	ZF10	4.949	NA	NA	Hap. A	Central Sweden (Jämtland)
ZF10-10	ZF10	5.423	NA	NA	Hap. A	Central Sweden (Jämtland)
ZF10-11	ZF10	5.879	NA	NA	Hap. A	Central Sweden (Jämtland)
ZF10-12	ZF10	6.317	1	1	Hap. A	Central Sweden (Jämtland)
ZF10-13	ZF10	6.739	NA	NA	Hap. A	Central Sweden (Jämtland)
ZF10-14	ZF10	7.15	1	1	Hap. A	Central Sweden (Jämtland)
ZF10-15	ZF10	7.552	NA	NA	Hap. A	Central Sweden (Jämtland)
ZF10-16	ZF10	7.949	NA	NA	Hap. A	Central Sweden (Jämtland)
ZF10-17	ZF10	8.294	NA	NA	Hap. A	Central Sweden (Jämtland)
ZF10-18	ZF10	8.936	NA	NA	Hap. A	Central Sweden (Jämtland)
ZF11-19	ZF11	0.2	NA	NA	Hap. A	Central Sweden (Jämtland)
ZF11-20	ZF11	0.84	NA	NA	Hap. A	Central Sweden (Jämtland)
ZF11-21	ZF11	1.73	NA	NA	Hap. A	Central Sweden (Jämtland)
ZF11-22	ZF11	2.557	NA	NA	Hap. A	Central Sweden (Jämtland)
ZF11-23	ZF11	3.316	1	1	Hap. A	Central Sweden (Jämtland)
ZF11-24	ZF11	4.095	1	1	Hap. A	Central Sweden (Jämtland)
ZF11-25	ZF11	4.412	NA	NA	Hap. A	Central Sweden (Jämtland)
ZF11-26	ZF11	5.004	NA	NA	Hap. A	Central Sweden (Jämtland)
ZF11-27	ZF11	5.701	NA	NA	Hap. A	Central Sweden (Jämtland)
ZF11-28	ZF11	6.415	1	1	Hap. A	Central Sweden (Jämtland)
ZF11-29	ZF11	7.16	NA	NA	Hap. A	Central Sweden (Jämtland)
ZF11-30	ZF11	7.71	NA	NA	Hap. A	Central Sweden (Jämtland)
ZF11-31	ZF11	8.375	2	2	Hap. A	Central Sweden (Jämtland)
ZF11-32	ZF11	9.322	NA	NA	Hap. A	Central Sweden (Jämtland)
ZF18-33	ZF18	0.351	1	1	Hap. A	Central Sweden (Jämtland)
ZF18-34	ZF18	1.216	NA	NA	Hap. A	Central Sweden (Jämtland)
ZF18-35	ZF18	2.07	NA	NA	Hap. A	Central Sweden (Jämtland)
ZF18-36	ZF18	2.551	2	2	Hap. A	Central Sweden (Jämtland)
ZF18-37	ZF18	3.551	NA	NA	Hap. A	Central Sweden (Jämtland)
ZF18-38	ZF18	4.27	NA	NA	Hap. A	Central Sweden (Jämtland)
ZF18-39	ZF18	5.128	NA	NA	Hap. A	Central Sweden (Jämtland)
ZF18-40	ZF18	5.876	1	1	Hap. A	Central Sweden (Jämtland)
ZF18-41	ZF18	6.525	NA	NA	Hap. A	Central Sweden (Jämtland)
ZF18-42	ZF18	7.087	NA	NA	Hap. A	Central Sweden (Jämtland)
ZF18-43	ZF18	7.632	3	3	Hap. A	Central Sweden (Jämtland)
ZF18-44	ZF18	8.058	NA	NA	Hap. A	Central Sweden (Jämtland)
ZF18-45	ZF18	8.541	NA	NA	Hap. A	Central Sweden (Jämtland)
ZF18-46	ZF18	9.09	NA	NA	Hap. A	Central Sweden (Jämtland)
ZF18-47	ZF18	9.637	1	1	Hap. A	Central Sweden (Jämtland)
ZF18-48	ZF18	9.819	1	1	Hap. A	Central Sweden (Jämtland)
ZF19-49	ZF19	0.326	1	1	Hap. A	Central Sweden (Jämtland)
ZF19-50	ZF19	1.433	1	1	Hap. A	Central Sweden (Jämtland)
ZF19-51	ZF19	2.494	1	1	Hap. A	Central Sweden (Jämtland)
ZF19-52	ZF19	3.443	1	1	Hap. A	Central Sweden (Jämtland)
ZF19-53	ZF19	4.327	NA	NA	Hap. A	Central Sweden (Jämtland)
ZF19-54	ZF19	4.975	NA	NA	Hap. A	Central Sweden (Jämtland)
ZF19-55	ZF19	5.839	1	1	Hap. A	Central Sweden (Jämtland)
ZF19-56	ZF19	6.702	1	1	Hap. A	Central Sweden (Jämtland)
ZF19-57	ZF19	7.566	NA	NA	Hap. A	Central Sweden (Jämtland)
ZF19-58	ZF19	8.429	NA	NA	Hap. A	Central Sweden (Jämtland)
ZF19-59	ZF19	9.292	NA	NA	Hap. A	Central Sweden (Jämtland)
Salla	Sal	8.6	1	1	Hap. A	Finland
Kou	Kou	42.5	1	1	Hap. A	Finland
ATT_01	SWS	15.002	1	0	Hap. B	Southern Sweden
ATT_02	SWS	14.693	1	0	Hap. B	Southern Sweden
ATT_03	SWS	14.515	1	0	Hap. B	Southern Sweden
ATT_06	SWS	14.134	1	0	Hap. B	Southern Sweden
ATT_09	SWS	13.217	2	1	Hap. B	Southern Sweden
ATT_12	SWS	12.829	1	0	Hap. B	Southern Sweden
ATT_14	SWS	12.488	1	0	Hap. B	Southern Sweden
ATT_18	SWS	11.282	4	3	Hap. B	Southern Sweden
ATT_22	SWS	10.916	1	0	Hap. B	Southern Sweden
HA_1.1	SES-1	13.885	6	5	Hap. B	Southern Sweden
HA_1.2	SES-2	13.765	3	2	Hap. B	Southern Sweden
HA_2.1	SES-1	13.55	2	1	Hap. B	Southern Sweden
HA_3.2	SES-2	13.025	2	1	Hap. B	Southern Sweden
HA_4.1	SES-1	12.84	4	3	Hap. B	Southern Sweden
HA_4.2	SES-2	12.845	2	1	Hap. B	Southern Sweden
HA_5.2	SES-2	12.52	1	0	Hap. B	Southern Sweden
HA_6.1	SES-1	11.975	1	0	Hap. B	Southern Sweden
HA_6.2	SES-2	12.1	1	0	Hap. B	Southern Sweden
HA_7.1	SES-1	11.645	1	0	Hap. B	Southern Sweden
HA_7.2	SES-2	11.255	2	1	Hap. B	Southern Sweden
KL_01	KL	0.9	3	2	Hap. B	Central Sweden (Jämtland)
KL_02	KL	1.5	1	0	Hap. B	Central Sweden (Jämtland)
KL_03	KL	2.4	4	3	Hap. B	Central Sweden (Jämtland)
KL_04	KL	3	7	6	Hap. B	Central Sweden (Jämtland)
KL_05	KL	3.9	1	0	Hap. B	Central Sweden (Jämtland)
KL_06	KL	6.3	1	0	Hap. B	Central Sweden (Jämtland)
KL_07	KL	6.5	2	1	Hap. B	Central Sweden (Jämtland)
KL_08	KL	7.8	1	0	Hap. B	Central Sweden (Jämtland)
KL_09	KL	10.4	8	7	Hap. B	Central Sweden (Jämtland)
NER_03	NER	6.619	5	4	Hap. B	Russia
NER_04	NER	6.857	2	1	Hap. B	Russia
NER_09	NER	8.113	1	0	Hap. B	Russia
NER_11	NER	8.4	1	0	Hap. B	Russia
NWF_01	NWF	42	1	0	Hap. B	Finland
RD_01	RD	0.9	1	0	Hap. B	Central Sweden (Jämtland)
RD_02	RD	1.5	2	1	Hap. B	Central Sweden (Jämtland)
RD_03	RD	2.4	2	1	Hap. B	Central Sweden (Jämtland)
RD_04	RD	3	2	1	Hap. B	Central Sweden (Jämtland)
RD_06	RD	6.3	2	1	Hap. B	Central Sweden (Jämtland)
RD_07	RD	6.5	1	0	Hap. B	Central Sweden (Jämtland)
RD_09	RD	10.4	3	2	Hap. B	Central Sweden (Jämtland)
SF_01	SF	0.172	1	0	Hap. B	Finland
SF_02	SF	0.958	1	0	Hap. B	Finland
SF_06	SF	3.849	1	0	Hap. B	Finland
SF_10	SF	5.46	2	1	Hap. B	Finland
SR_04	SR	5.6	1	0	Hap. B	Russia
ZF10-01	ZF10	1.25	3	2	Hap. B	Central Sweden (Jämtland)
ZF10-02	ZF10	1.647	1	0	Hap. B	Central Sweden (Jämtland)
ZF10-03	ZF10	2.075	1	0	Hap. B	Central Sweden (Jämtland)
ZF10-07	ZF10	3.973	1	0	Hap. B	Central Sweden (Jämtland)
ZF11-20	ZF11	0.84	4	3	Hap. B	Central Sweden (Jämtland)
ZF11-21	ZF11	1.73	1	0	Hap. B	Central Sweden (Jämtland)
ZF11-22	ZF11	2.557	1	0	Hap. B	Central Sweden (Jämtland)
ZF11-24	ZF11	4.095	1	0	Hap. B	Central Sweden (Jämtland)
ZF11-25	ZF11	4.412	2	1	Hap. B	Central Sweden (Jämtland)
ZF11-27	ZF11	5.701	1	0	Hap. B	Central Sweden (Jämtland)
ZF11-29	ZF11	7.16	1	0	Hap. B	Central Sweden (Jämtland)
ZF18-33	ZF18	0.351	6	5	Hap. B	Central Sweden (Jämtland)
ZF18-34	ZF18	1.216	2	1	Hap. B	Central Sweden (Jämtland)
ZF18-35	ZF18	2.07	2	1	Hap. B	Central Sweden (Jämtland)
ZF18-38	ZF18	4.27	1	0	Hap. B	Central Sweden (Jämtland)
ZF18-40	ZF18	5.876	1	0	Hap. B	Central Sweden (Jämtland)
ZF18-41	ZF18	6.525	1	0	Hap. B	Central Sweden (Jämtland)
ZF18-44	ZF18	8.058	3	2	Hap. B	Central Sweden (Jämtland)
ZF18-47	ZF18	9.637	1	0	Hap. B	Central Sweden (Jämtland)
ZF19-50	ZF19	1.433	2	1	Hap. B	Central Sweden (Jämtland)
ZF19-51	ZF19	2.494	1	0	Hap. B	Central Sweden (Jämtland)
ZF19-52	ZF19	3.443	2	1	Hap. B	Central Sweden (Jämtland)
ZF19-54	ZF19	4.975	2	1	Hap. B	Central Sweden (Jämtland)
ZF19-56	ZF19	6.702	2	1	Hap. B	Central Sweden (Jämtland)
Salla	Sal	9.3	5	4	Hap. B	Finland
ATT_04	SWS	14.367	NA	NA	Hap. B	Southern Sweden
ATT_05	SWS	14.235	NA	NA	Hap. B	Southern Sweden
ATT_11	SWS	12.902	NA	NA	Hap. B	Southern Sweden
ATT_15	SWS	12.106	NA	NA	Hap. B	Southern Sweden
ATT_16	SWS	11.673	NA	NA	Hap. B	Southern Sweden
ATT_17	SWS	11.339	NA	NA	Hap. B	Southern Sweden
ATT_19	SWS	11.225	NA	NA	Hap. B	Southern Sweden
ATT_20	SWS	11.124	NA	NA	Hap. B	Southern Sweden
ATT_21	SWS	11.023	NA	NA	Hap. B	Southern Sweden
ATT_23	SWS	10.821	NA	NA	Hap. B	Southern Sweden
ATT_24	SWS	10.731	NA	NA	Hap. B	Southern Sweden
ATT_25	SWS	10.635	NA	NA	Hap. B	Southern Sweden
HA_2.2	SES-2	13.5	NA	NA	Hap. B	Southern Sweden
HA_3.1	SES-1	13.225	NA	NA	Hap. B	Southern Sweden
HA_5.1	SES-1	12.495	NA	NA	Hap. B	Southern Sweden
HA_8.1	SES-1	10.955	NA	NA	Hap. B	Southern Sweden
HA_8.2	SES-2	10.56	NA	NA	Hap. B	Southern Sweden
NER_05	NER	7	NA	NA	Hap. B	Russia
NER_06	NER	7.24	NA	NA	Hap. B	Russia
NER_07	NER	7.502	NA	NA	Hap. B	Russia
NER_08	NER	7.851	NA	NA	Hap. B	Russia
NER_10	NER	8.2	NA	NA	Hap. B	Russia
NER_12	NER	8.5	NA	NA	Hap. B	Russia
NWF_02	NWF	42.5	NA	NA	Hap. B	Finland
NWF_03	NWF	43	NA	NA	Hap. B	Finland
RD_05	RD	3.9	NA	NA	Hap. B	Central Sweden (Jämtland)
RD_08	RD	7.8	NA	NA	Hap. B	Central Sweden (Jämtland)
SF_03	SF	1.883	NA	NA	Hap. B	Finland
SF_04	SF	2.488	NA	NA	Hap. B	Finland
SF_05	SF	3.007	NA	NA	Hap. B	Finland
SF_07	SF	4.521	NA	NA	Hap. B	Finland
SF_08	SF	4.925	NA	NA	Hap. B	Finland
SF_09	SF	5.177	NA	NA	Hap. B	Finland
SF_11	SF	5.782	NA	NA	Hap. B	Finland
SF_12	SF	6.2	NA	NA	Hap. B	Finland
SR_03	SR	4.5	NA	NA	Hap. B	Russia
SR_06	SR	8	NA	NA	Hap. B	Russia
SR_07	SR	9	NA	NA	Hap. B	Russia
SR_08	SR	10	NA	NA	Hap. B	Russia
SR_11	SR	13.5	NA	NA	Hap. B	Russia
ZF10-04	ZF10	2.528	NA	NA	Hap. B	Central Sweden (Jämtland)
ZF10-05	ZF10	2.999	NA	NA	Hap. B	Central Sweden (Jämtland)
ZF10-06	ZF10	3.482	NA	NA	Hap. B	Central Sweden (Jämtland)
ZF10-08	ZF10	4.464	NA	NA	Hap. B	Central Sweden (Jämtland)
ZF10-09	ZF10	4.949	NA	NA	Hap. B	Central Sweden (Jämtland)
ZF10-10	ZF10	5.423	NA	NA	Hap. B	Central Sweden (Jämtland)
ZF10-11	ZF10	5.879	NA	NA	Hap. B	Central Sweden (Jämtland)
ZF10-12	ZF10	6.317	NA	NA	Hap. B	Central Sweden (Jämtland)
ZF10-13	ZF10	6.739	NA	NA	Hap. B	Central Sweden (Jämtland)
ZF10-14	ZF10	7.15	NA	NA	Hap. B	Central Sweden (Jämtland)
ZF10-15	ZF10	7.552	NA	NA	Hap. B	Central Sweden (Jämtland)
ZF10-16	ZF10	7.949	NA	NA	Hap. B	Central Sweden (Jämtland)
ZF10-17	ZF10	8.294	NA	NA	Hap. B	Central Sweden (Jämtland)
ZF10-18	ZF10	8.936	NA	NA	Hap. B	Central Sweden (Jämtland)
ZF11-19	ZF11	0.2	NA	NA	Hap. B	Central Sweden (Jämtland)
ZF11-23	ZF11	3.316	NA	NA	Hap. B	Central Sweden (Jämtland)
ZF11-26	ZF11	5.004	NA	NA	Hap. B	Central Sweden (Jämtland)
ZF11-28	ZF11	6.415	NA	NA	Hap. B	Central Sweden (Jämtland)
ZF11-30	ZF11	7.71	NA	NA	Hap. B	Central Sweden (Jämtland)
ZF11-31	ZF11	8.375	NA	NA	Hap. B	Central Sweden (Jämtland)
ZF11-32	ZF11	9.322	NA	NA	Hap. B	Central Sweden (Jämtland)
ZF18-36	ZF18	2.551	NA	NA	Hap. B	Central Sweden (Jämtland)
ZF18-37	ZF18	3.551	NA	NA	Hap. B	Central Sweden (Jämtland)
ZF18-39	ZF18	5.128	NA	NA	Hap. B	Central Sweden (Jämtland)
ZF18-42	ZF18	7.087	NA	NA	Hap. B	Central Sweden (Jämtland)
ZF18-43	ZF18	7.632	NA	NA	Hap. B	Central Sweden (Jämtland)
ZF18-45	ZF18	8.541	NA	NA	Hap. B	Central Sweden (Jämtland)
ZF18-46	ZF18	9.09	NA	NA	Hap. B	Central Sweden (Jämtland)
ZF18-48	ZF18	9.819	NA	NA	Hap. B	Central Sweden (Jämtland)
ZF19-49	ZF19	0.326	NA	NA	Hap. B	Central Sweden (Jämtland)
ZF19-53	ZF19	4.327	NA	NA	Hap. B	Central Sweden (Jämtland)
ZF19-55	ZF19	5.839	NA	NA	Hap. B	Central Sweden (Jämtland)
ZF19-57	ZF19	7.566	NA	NA	Hap. B	Central Sweden (Jämtland)
ZF19-58	ZF19	8.429	NA	NA	Hap. B	Central Sweden (Jämtland)
ZF19-59	ZF19	9.292	NA	NA	Hap. B	Central Sweden (Jämtland)
Kou	Kou	43.2	NA	NA	Hap. B	Finland

## Sheet: Fig 2A (Raw qPCR data)
Raw qPCR meltingcure data for Figure 2a
Well	Sample_name	Date	60.0°C	60.2°C	60.4°C	60.6°C	60.8°C	61.0°C	61.2°C	61.4°C	61.6°C	61.8°C	62.0°C	62.2°C	62.4°C	62.6°C	62.8°C	63.0°C	63.2°C	63.4°C	63.6°C	63.8°C	64.0°C	64.2°C	64.4°C	64.6°C	64.8°C	65.0°C	65.2°C	65.4°C	65.6°C	65.8°C	66.0°C	66.2°C	66.4°C	66.6°C	66.8°C	67.0°C	67.2°C	67.4°C	67.6°C	67.8°C	68.0°C	68.2°C	68.4°C	68.6°C	68.8°C	69.0°C	69.2°C
A1	Att 23#1	2018-09-20	2651.41	2651.44	2651.47	2651.5	2651.54	2651.57	2651.6	2651.96	2652.31	2652.6	2652.82	2653.24	2653.51	2653.45	2653.27	2652.93	2652.14	2650.69	2649.21	2647.68	2645.96	2644.01	2642.4	2640.59	2638.38	2636.16	2633.96	2631.66	2629.64	2627.69	2625.8	2624.22	2622.51	2620.83	2619.53	2618.31	2616.82	2615.35	2613.49	2611.28	2609.09	2607.21	2605.53	2604.06	2602.85	2601.42	2599.72
B1	Att 23#2	2018-09-20	6907.03	6972.16	7037.3	7102.43	7167.56	7232.7	7297.83	7364.56	7432.34	7498.16	7560.41	7615.27	7659.96	7691.56	7711.13	7719.76	7719.84	7713.88	7704.63	7692.69	7678.05	7660.93	7640.91	7617.93	7591.76	7563.62	7533.57	7502.13	7469.81	7437.48	7404.61	7371.88	7339.53	7307.17	7274.71	7242.38	7209.48	7176.07	7142.42	7108.71	7074.76	7041.04	7007.49	6974.22	6940.85	6907.96	6875.52
C1	Att 23#3	2018-09-20	5979.66	6028.51	6077.36	6126.21	6175.06	6223.91	6272.76	6320.57	6366.96	6410.52	6450.23	6483.99	6508.74	6522.91	6527.17	6522.46	6510.46	6493.47	6473.61	6451.7	6428.34	6403.37	6377.14	6349.34	6320.01	6289.14	6257	6223.79	6189.88	6155.29	6120.24	6085.27	6050.23	6014.89	5979.36	5943.88	5908.07	5872.15	5836.44	5800.91	5764.82	5728.1	5690.59	5651.76	5611.43	5569.53	5526.12
D1	Att 23#4	2018-09-20	5029.73	5065.33	5100.93	5136.53	5172.13	5207.73	5243.32	5275.16	5303.51	5327.91	5347.12	5359.71	5365.3	5364.83	5359.57	5350.78	5339.58	5327.04	5313.1	5297.45	5280.11	5261.08	5240.13	5217.58	5194.08	5170.11	5145.78	5121.47	5097.04	5072.42	5047.41	5022.29	4997.09	4972.01	4947.27	4922.93	4898.57	4874.4	4850.36	4826.06	4801.56	4777.32	4752.92	4728.78	4705.34	4682.14	4659.14
E1	Att 23#5	2018-09-20	2638.06	2638.27	2638.48	2638.69	2638.9	2639.11	2639.31	2639.76	2640.36	2641.01	2641.64	2642.15	2641.9	2641.11	2639.83	2638.08	2636.07	2634.35	2632.76	2631.1	2629.44	2627.63	2625.79	2623.63	2621.58	2619.68	2617.89	2615.98	2614.53	2612.72	2610.58	2608.28	2605.73	2602.94	2600.61	2598.56	2596.76	2595	2593.08	2590.89	2588.54	2586.02	2583.88	2582.04	2580.66	2579.69	2578.99
F1	Att 23#6	2018-09-20	2604.81	2605.21	2605.6	2605.99	2606.39	2606.78	2607.17	2607.96	2608.71	2609.18	2609.44	2609.18	2608.46	2607.74	2606.85	2605.69	2604.7	2603.48	2601.77	2600.01	2598.37	2596.41	2594.48	2592.84	2591.42	2589.76	2588.3	2586.68	2584.94	2582.9	2581.14	2579.38	2577.79	2576.09	2574.34	2572.59	2570.66	2568.93	2567.4	2566.01	2564.42	2563.18	2561.88	2560.46	2559.22	2558.2	2556.87
G1	Att 23#7	2018-09-20	3754.02	3762.65	3771.28	3779.91	3788.54	3797.17	3805.8	3815.33	3826.08	3837.12	3847.75	3856.5	3862.45	3864.59	3863.56	3859.43	3852.89	3845.11	3836.76	3827.67	3818.73	3809.61	3799.75	3789.13	3777.66	3764.86	3751.39	3737.54	3723.52	3709.66	3695.72	3681.82	3667.98	3654.04	3639.8	3625.84	3611.58	3597.29	3583.16	3569.41	3555.96	3543.09	3530.31	3517.62	3504.97	3492.15	3479.34
H1	Att 23#8	2018-09-20	2600.31	2600.07	2599.84	2599.6	2599.36	2599.13	2598.89	2598.69	2598.76	2599.08	2599.48	2599.58	2599.66	2599.05	2598.22	2597.05	2596.03	2594.78	2593.86	2592.49	2591.3	2589.61	2587.98	2586.29	2585.16	2583.87	2582.63	2581.36	2579.74	2577.65	2575.61	2573.76	2571.82	2570	2568.38	2566.94	2565.59	2564.13	2563.01	2561.86	2560.4	2558.76	2557.53	2555.91	2554.35	2552.94	2551.47
A2	Att 24#1	2018-09-20	5868.42	5945.85	6023.28	6100.71	6178.14	6255.58	6333.01	6408.78	6484.72	6559.55	6633.65	6703.69	6766.53	6817.96	6856.34	6880.45	6892.46	6894.5	6889.26	6878.86	6865.05	6848.21	6829.04	6807.78	6784.62	6759.54	6732.49	6703.42	6672.89	6641.13	6608.12	6574.59	6540.67	6506.07	6470.54	6435.11	6399.02	6362.51	6325.96	6289.84	6253.13	6216.63	6179.92	6142.53	6104.12	6064.75	6023.54
B2	Att 24#2	2018-09-20	7589.08	7665.33	7741.58	7817.83	7894.08	7970.33	8046.58	8127.64	8211.98	8293.95	8370.17	8434.59	8483.6	8515.73	8533.91	8540.88	8540.78	8536.09	8528.9	8519.2	8506.26	8489.51	8468.83	8444.09	8415.41	8383.69	8349.5	8314.2	8278.08	8241.92	8205.63	8169.69	8133.48	8096.93	8059.64	8022.14	7984.14	7945.89	7907.8	7869.8	7832.05	7794.78	7757.69	7720.73	7684.34	7647.88	7611.09
C2	Att 24#3	2018-09-20	7625.02	7732.24	7839.46	7946.68	8053.9	8161.12	8268.34	8375.32	8479.92	8577.74	8666.38	8740.86	8798.37	8838.41	8862.58	8872.1	8870.19	8859.23	8840.62	8816.12	8786.74	8753.85	8718.53	8682.01	8644.08	8605.84	8566.94	8527.75	8487.99	8448.31	8407.71	8366.82	8325.28	8283.55	8241.19	8199.06	8156.91	8115.13	8073.29	8031.79	7990.07	7948.09	7905.46	7862.59	7819.42	7776.02	7732.28
D2	Att 24#4	2018-09-20	7703.12	7792.85	7882.58	7972.3	8062.03	8151.76	8241.48	8331.48	8416.17	8489.76	8547.58	8587.84	8611.78	8622.95	8624.72	8620.87	8613.72	8604.09	8591.27	8575.51	8556.5	8533.41	8506.46	8476.35	8443.19	8407.88	8371.49	8334.55	8297.34	8260.14	8222.72	8185.28	8147.83	8110.38	8072.7	8034.91	7997.02	7958.88	7920.58	7882.66	7844.78	7806.95	7769.22	7731.77	7694.52	7657.78	7621.42
E2	Att 24#5	2018-09-20	7383.24	7465.65	7548.06	7630.47	7712.88	7795.29	7877.7	7962.64	8048.16	8129.89	8204.01	8265.14	8309.68	8336.76	8348.81	8349.26	8341.84	8330.03	8315.45	8298.12	8277.22	8252.69	8224.04	8191.86	8156.62	8119.47	8080.76	8041.31	8001.49	7961.39	7920.98	7880.62	7839.9	7798.36	7756.86	7715.07	7672.97	7631.37	7590.89	7550.65	7510.82	7471.35	7431.58	7391.2	7350.37	7309.34	7268.48
F2	Att 24#6	2018-09-20	6341.95	6418.19	6494.44	6570.69	6646.93	6723.18	6799.43	6879.39	6961.68	7042.32	7117.88	7183.16	7234.59	7270.59	7293.36	7304.66	7307.74	7304.74	7297.15	7284.96	7268.74	7248.38	7224.87	7198.71	7170.26	7140.05	7108.65	7075.89	7042.28	7007.78	6972.7	6936.78	6900.61	6864	6827.6	6791	6754.58	6717.75	6680.69	6643.37	6605.85	6567.52	6528.82	6489.23	6448.15	6405.3	6361.05
G2	Att 24#7	2018-09-20	6034.86	6082.05	6129.24	6176.44	6223.63	6270.82	6318.02	6366.93	6417.11	6465.42	6509.79	6547.08	6573.53	6588.04	6592.28	6587.69	6576.98	6563.2	6547.4	6530.02	6510.92	6489.33	6464.94	6437.94	6408.03	6376	6342.71	6308.03	6272.61	6237.16	6201.19	6164.83	6128.52	6092.18	6055.5	6019.13	5982.7	5946.42	5909.88	5872.74	5834.69	5796.08	5756.49	5716.14	5675.45	5634.03	5590.7
H2	Att 24#8	2018-09-20	5844.83	5926.91	6008.99	6091.07	6173.15	6255.23	6337.32	6419.12	6500.22	6578.11	6651.25	6716.12	6768.96	6807.91	6834	6847.79	6852.28	6850.55	6844.11	6833.6	6820.24	6804.08	6784.72	6762.57	6738.11	6711.2	6681.79	6650.84	6618.85	6586.49	6553.73	6521.3	6488.63	6455.82	6422.27	6388.66	6354.7	6320.87	6287.04	6253.2	6219.21	6184.57	6149.09	6113.01	6076.32	6038.46	5999.76
A3	Att 25#1	2018-09-20	8085.98	8159.68	8233.38	8307.07	8380.77	8454.47	8528.17	8603.11	8678.5	8754.03	8828.54	8898.32	8959.25	9008.01	9042.6	9062.52	9070.66	9070.13	9063.96	9054.28	9042.62	9029.14	9013.47	8995.41	8974.73	8951.32	8924.86	8895.74	8864.36	8831.65	8797.75	8763.23	8728.31	8693.37	8657.61	8621.38	8585.08	8548.53	8511.49	8475.04	8439.07	8402.91	8366.92	8331.16	8294.69	8257.83	8220.73
B3	Att 25#2	2018-09-20	8975.97	9053.12	9130.27	9207.42	9284.58	9361.73	9438.88	9517.93	9598.85	9678.65	9756.28	9827.65	9888.45	9935.63	9968.74	9987.63	9994.53	9992.03	9982.28	9966.57	9946.19	9921.15	9892.53	9860.78	9827.11	9791.29	9754.59	9716.75	9678.59	9639.63	9600.93	9562.11	9523.68	9485.26	9446.98	9408.56	9370.11	9331.22	9292.02	9252.66	9213.16	9173.46	9133.92	9094.38	9055.02	9015.38	8975.86
C3	Att 25#3	2018-09-20	8552.25	8636.76	8721.27	8805.78	8890.29	8974.8	9059.31	9149.86	9245.22	9342.05	9437.45	9525.9	9601.8	9661.39	9703.87	9730.39	9744.13	9748.48	9746.55	9739.96	9729.36	9714.35	9695.4	9672.39	9645.89	9615.93	9583.76	9549.82	9514.67	9478.35	9441.47	9404.22	9366.22	9327.84	9289.48	9251.12	9212.45	9173.99	9135.24	9096.41	9057.64	9018.75	8979.77	8940.91	8901.69	8862.04	8822.46
D3	Att 25#4	2018-09-20	8294.13	8381.85	8469.56	8557.28	8644.99	8732.71	8820.42	8912.56	9007.9	9103.14	9194.93	9277.7	9346	9396.53	9429.28	9446.34	9451.61	9448.81	9441	9429.82	9415.24	9397.01	9374.92	9349.23	9320.29	9288.92	9255.41	9221.09	9186.12	9150.41	9113.8	9076.63	9038.85	9000.17	8961.05	8921.89	8883.04	8843.38	8803.83	8764.2	8724.58	8684.47	8644.99	8605.5	8566.31	8526.79	8487.75
E3	Att 25#5	2018-09-20	9110.58	9198.04	9285.5	9372.97	9460.43	9547.9	9635.36	9718.61	9796.08	9865	9924.45	9971.75	10005.8	10026.2	10033.9	10030.3	10017.6	9997.39	9971.99	9942.85	9910.75	9877.26	9843.32	9808.62	9773.81	9738.99	9703.74	9667.54	9631.4	9594.25	9556.58	9518.02	9479.51	9440.11	9401.07	9361.99	9323.24	9284.48	9246.21	9207.33	9168.4	9129.35	9090.25	9050.62	9011.52	8972.4	8933
F3	Att 25#6	2018-09-20	8591.54	8670.28	8749.02	8827.75	8906.49	8985.23	9063.97	9144.96	9227.06	9307.96	9385.52	9455.32	9513.04	9556.95	9586.66	9602.52	9606.81	9602.15	9589.78	9570.94	9547.11	9519.49	9488.51	9455.32	9420.96	9385.64	9349.42	9313.01	9276.67	9239.81	9203.28	9166.48	9129.53	9092.07	9054.7	9016.83	8978.99	8941.04	8903.27	8865.5	8827.63	8789.61	8751.41	8713.19	8674.97	8636.62	8598.59
G3	Att 25#7	2018-09-20	8562.79	8650.41	8738.04	8825.67	8913.29	9000.92	9088.55	9179.1	9272.73	9366.76	9459.66	9546.53	9621.92	9680.17	9720.5	9743.01	9751.61	9750.28	9743.48	9733.96	9722.85	9709.63	9695.18	9679.09	9660.42	9638.6	9614.16	9585.69	9554.13	9519.83	9483.91	9446.35	9408.27	9369.37	9330.36	9290.85	9251.09	9211.38	9171.46	9131.67	9092.21	9053.06	9013.79	8975.12	8935.93	8896.73	8857.43
H3	Att 25#8	2018-09-20	7530.15	7602.84	7675.53	7748.22	7820.91	7893.6	7966.29	8040.41	8116.57	8193.37	8269.8	8341.44	8404.51	8453.37	8486.76	8504.68	8510.72	8507.68	8500.24	8490.24	8478.38	8464.72	8449.59	8431.7	8411.19	8388.45	8362.7	8333.67	8302.86	8270.5	8236.82	8202.8	8168.58	8134.12	8099.25	8064.21	8029.38	7994.97	7960.44	7926.18	7892.23	7857.91	7823.39	7789.22	7754.73	7719.63	7684.57
A4	Ext. Neg. 1#1	2018-09-20	2526.78	2526.57	2526.36	2526.14	2525.93	2525.72	2525.51	2525.49	2525.73	2526.24	2526.75	2526.74	2526.52	2526.29	2525.99	2525.36	2524.75	2523.96	2522.89	2521.65	2520.54	2519.51	2518.58	2517.75	2516.95	2515.97	2514.82	2513.62	2512.37	2511.04	2509.9	2509.09	2508.18	2507.18	2506.41	2505.68	2504.87	2504.22	2503.78	2503.32	2502.75	2502.14	2501.62	2501	2500.12	2499.38	2498.49
B4	Ext. Neg. 1#2	2018-09-20	2606.01	2606.32	2606.64	2606.95	2607.27	2607.58	2607.89	2608.13	2608.69	2609.38	2609.77	2610.37	2610.85	2610.76	2610.11	2609.23	2607.66	2605.65	2603.56	2601.63	2599.63	2598.02	2596.7	2595.31	2593.52	2591.96	2590.02	2587.88	2585.74	2584.05	2581.98	2579.99	2578.28	2576.96	2575.48	2574.25	2572.94	2571.33	2569.18	2567.06	2565.1	2563.35	2561.83	2560.76	2559.58	2558.24	2556.83
C4	Ext. Neg. 1#3	2018-09-20	2543.92	2543.74	2543.55	2543.37	2543.18	2543	2542.81	2542.55	2542.46	2542.45	2542.38	2542.1	2541.63	2540.92	2539.92	2538.74	2537.62	2536.69	2535.64	2534.87	2534.25	2533.62	2532.94	2532.11	2531.03	2529.97	2528.86	2527.66	2526.76	2525.92	2525	2523.99	2523.04	2522.04	2521.03	2519.91	2519.1	2518.34	2517.55	2516.77	2516.08	2515.22	2514.45	2513.53	2512.73	2512.17	2511.7
D4	Ext. Neg. 1#4	2018-09-20	2534.93	2534.79	2534.64	2534.5	2534.36	2534.22	2534.08	2533.93	2534.28	2534.5	2534.42	2534.34	2533.93	2532.58	2531.24	2530.1	2528.64	2527.32	2526.64	2525.88	2524.91	2524.15	2523.28	2522.21	2520.99	2519.59	2518.37	2517.18	2515.83	2514.53	2513.42	2512.12	2510.71	2509.56	2508.62	2507.87	2506.92	2506.32	2505.41	2504.46	2503.3	2502.58	2501.63	2501.18	2500.58	2500	2499.27
E4	Ext. Neg. 1#5	2018-09-20	2548.42	2548.09	2547.76	2547.42	2547.09	2546.75	2546.42	2546.59	2546.71	2547	2547.37	2547.89	2547.85	2547.98	2547.57	2546.9	2545.88	2544.82	2543.53	2542.38	2541.08	2539.71	2538.54	2537.39	2535.99	2534.75	2533.62	2532.24	2530.78	2529.54	2528.38	2527.19	2526.19	2525.05	2523.91	2522.46	2520.91	2519.2	2517.96	2516.51	2515.47	2514.76	2514.23	2513.45	2512.88	2512.17	2511.25
F4	Ext. Neg. 1#6	2018-09-20	2510.58	2510.26	2509.94	2509.62	2509.3	2508.98	2508.66	2508.84	2509.08	2509.25	2509.24	2509.32	2508.73	2507.77	2506.89	2505.84	2504.45	2503.43	2502.38	2501.29	2500.19	2499.32	2498.11	2497.02	2495.88	2494.86	2493.63	2492.8	2492.14	2491.27	2490.34	2489.72	2489.02	2488.04	2487.23	2486.46	2485.34	2484.15	2483.22	2482.17	2481.2	2480.36	2479.47	2478.61	2478.03	2477.61	2477.26
G4	Ext. Neg. 1#7	2018-09-20	2527.19	2526.95	2526.71	2526.46	2526.22	2525.98	2525.74	2525.72	2525.8	2525.46	2525.37	2525.21	2524.72	2523.89	2523.24	2522.51	2521.69	2520.96	2520.53	2519.91	2519.2	2518.54	2517.63	2516.45	2515.26	2513.99	2512.44	2511.07	2509.66	2508.3	2507.03	2506.23	2505.58	2504.92	2504.49	2504.1	2503.24	2502.1	2501.35	2500.01	2498.83	2497.67	2496.82	2495.67	2495.22	2494.42	2493.96
H4	Ext. Neg. 1#8	2018-09-20	2497.04	2497.07	2497.1	2497.13	2497.16	2497.19	2497.23	2497.07	2496.95	2496.74	2496.49	2496.03	2495.85	2495.61	2495.17	2494.82	2494.45	2493.49	2492.58	2491.78	2490.78	2489.8	2489.05	2488.04	2486.69	2485.47	2484.35	2483.35	2482.66	2482.41	2482.1	2481.7	2481.18	2480.33	2479.26	2478.25	2477.32	2476.44	2475.78	2475.3	2474.71	2473.96	2473.22	2472.61	2471.72	2471	2470.64
A5	Ext. Neg. 2#1	2018-09-20	2551.19	2551.16	2551.12	2551.08	2551.05	2551.01	2550.97	2550.71	2550.59	2550.77	2551.5	2551.91	2552.27	2552.3	2552.09	2551.4	2550.53	2549.54	2548.51	2547.24	2545.55	2543.65	2541.88	2540.13	2538.57	2537.44	2536.89	2536.23	2535.76	2535.13	2534.63	2533.92	2533.18	2532.31	2531.57	2530.78	2530.05	2529.32	2528.7	2528.02	2527.18	2525.94	2524.95	2523.91	2523.03	2522.23	2521.67
B5	Ext. Neg. 2#2	2018-09-20	2532.88	2532.92	2532.96	2533	2533.04	2533.08	2533.12	2533	2532.75	2531.98	2531.17	2530.25	2529.62	2528.93	2528.44	2528.04	2527.76	2527.29	2526.58	2525.9	2524.95	2523.7	2522.3	2521.29	2520.08	2519.04	2518.12	2517.36	2516.47	2515.67	2514.68	2513.7	2512.57	2511.49	2510.36	2509.59	2508.65	2507.67	2506.54	2505.61	2504.57	2503.87	2503.45	2503.1	2502.85	2502.55	2502.16
C5	Ext. Neg. 2#3	2018-09-20	2541.46	2541.35	2541.24	2541.13	2541.02	2540.91	2540.79	2540.92	2541.13	2541.3	2541.05	2540.55	2539.91	2539.02	2537.91	2537.06	2536.39	2535.56	2534.91	2534.35	2533.64	2532.41	2531.12	2529.72	2528.27	2526.88	2525.9	2524.74	2523.51	2522.33	2521.02	2519.66	2518.89	2518.16	2517.48	2516.8	2516.06	2515.06	2514.04	2512.87	2511.92	2511.06	2509.88	2508.94	2508.26	2507.43	2506.49
D5	Ext. Neg. 2#4	2018-09-20	2536.58	2536.6	2536.63	2536.65	2536.68	2536.7	2536.73	2536.57	2536.16	2535.75	2535.68	2535.39	2535.35	2535.42	2535.32	2534.67	2533.93	2532.82	2531.45	2530.11	2529.06	2527.94	2526.91	2526	2525.04	2523.92	2522.82	2521.88	2520.8	2519.89	2518.92	2518	2517.03	2516.37	2515.48	2514.47	2513.48	2512.19	2510.78	2509.45	2508.58	2507.54	2506.78	2505.85	2504.76	2503.43	2502.56
E5	Ext. Neg. 2#5	2018-09-20	2528.63	2528.22	2527.8	2527.39	2526.98	2526.57	2526.16	2525.76	2525.65	2525.53	2525.81	2525.97	2526.13	2526.12	2526.15	2525.64	2524.86	2523.97	2522.69	2521.27	2520.15	2518.86	2517.45	2516.4	2515.33	2514.09	2513.09	2512.16	2511.26	2510.51	2509.68	2508.8	2507.92	2506.93	2505.81	2504.95	2504.01	2502.88	2501.59	2500.32	2499.06	2497.85	2497.24	2496.78	2496.59	2496.36	2496.19
F5	Ext. Neg. 2#6	2018-09-20	2531.04	2530.65	2530.27	2529.89	2529.5	2529.12	2528.74	2528.55	2528.08	2527.71	2527.46	2527.23	2527.03	2526.91	2526.44	2525.56	2524.43	2522.89	2521.2	2519.77	2518.74	2517.91	2517.28	2516.61	2515.78	2514.73	2513.5	2512.23	2511.12	2509.93	2508.76	2507.44	2506.16	2504.71	2503.41	2502.45	2501.87	2501.44	2501.35	2501.15	2500.6	2499.95	2499.27	2498.09	2497.24	2496.39	2495.44
G5	Ext. Neg. 2#7	2018-09-20	2528.73	2528.89	2529.04	2529.2	2529.35	2529.51	2529.66	2529.45	2529.21	2528.96	2528.71	2528.19	2527.99	2527.83	2527.59	2527.17	2526.89	2526.22	2525.01	2523.7	2522.4	2520.6	2519.24	2518.13	2517.3	2516.51	2516.12	2515.24	2514.34	2513.03	2511.73	2510.35	2509.45	2508.68	2508.08	2507.59	2507.11	2506.07	2504.99	2504.17	2503.07	2501.87	2501.19	2500.42	2499.4	2498.64	2498.13
H5	Ext. Neg. 2#8	2018-09-20	2505.49	2506.08	2506.66	2507.25	2507.83	2508.41	2509	2509.51	2509.9	2510.33	2510.39	2510.24	2510.12	2509.92	2509.28	2508.85	2508.62	2508.32	2508.11	2508.33	2508.24	2507.86	2506.87	2505.85	2504.3	2502.77	2501.45	2500.83	2499.9	2499.22	2498.7	2497.7	2496.53	2495.58	2494.76	2493.93	2493.25	2492.32	2491.48	2490.37	2489.08	2488.07	2487.24	2486.24	2485.26	2484.26	2483.33
A12	°CR Neg. #1	2018-09-20	2495.79	2495.3	2494.81	2494.32	2493.83	2493.34	2492.86	2492.98	2492.81	2493.09	2493.41	2493.98	2494.11	2493.85	2493.61	2492.81	2491.25	2489.52	2488.36	2486.95	2485.9	2485.5	2485.25	2484.6	2484.02	2483.38	2482.49	2481.61	2481.1	2480.46	2479.41	2478.44	2477.55	2476.8	2476.33	2476.62	2476.85	2476.91	2476.02	2475.14	2473.61	2471.81	2470.2	2469.42	2468.05	2467.03	2466.53
B12	°CR Neg. #2	2018-09-20	2505.03	2504.52	2504.01	2503.5	2503	2502.49	2501.98	2501.86	2501.44	2501.64	2502.02	2501.91	2501.55	2501.4	2500.67	2499.84	2499.23	2498.81	2498.19	2497.66	2496.95	2495.89	2494.52	2493.3	2491.86	2490.34	2489.3	2488.23	2487.12	2486.25	2485.63	2484.62	2483.86	2482.89	2481.65	2480.23	2479.04	2477.63	2476.35	2475.64	2475.22	2474.91	2474.65	2474.68	2474.26	2473.61	2472.76
C12	°CR Neg. #3	2018-09-20	2510.08	2510.5	2510.92	2511.34	2511.75	2512.17	2512.59	2513.22	2513.74	2513.93	2514.08	2513.9	2512.93	2511.72	2510.29	2508.59	2507.25	2506.66	2506.2	2505.91	2505.72	2505.3	2504.44	2503.58	2502.84	2502.25	2501.39	2500.53	2499.42	2498.2	2496.62	2495.12	2493.53	2492.23	2491.06	2490.44	2490.1	2490.02	2489.83	2489.58	2488.76	2487.85	2486.83	2485.74	2484.46	2483.26	2482.12
D12	°CR Neg. #4	2018-09-20	2497.14	2496.84	2496.54	2496.23	2495.93	2495.63	2495.32	2495.04	2495.21	2495.37	2495.55	2495.44	2495.34	2494.75	2494.24	2493.73	2493.27	2492.47	2491.78	2490.49	2488.93	2486.98	2485.06	2483.1	2481.54	2480.39	2479.66	2478.94	2478.27	2477.67	2476.7	2475.5	2474.65	2474.09	2473.11	2472.25	2471.2	2469.73	2467.82	2466.22	2464.65	2463.73	2463.25	2462.85	2462.55	2462.37	2461.91
E12	°CR Neg. #5	2018-09-20	2496.01	2496.59	2497.17	2497.75	2498.33	2498.91	2499.49	2499.87	2499.68	2499.21	2498.6	2497.65	2496.38	2495.47	2494.51	2493.44	2492.38	2491.53	2490.63	2489.65	2488.74	2487.79	2486.77	2485.57	2484.38	2482.98	2481.75	2480.55	2479.42	2478.53	2477.93	2477.33	2476.64	2475.96	2475.03	2474.42	2473.64	2473.09	2472.48	2472.1	2470.97	2470.23	2469.24	2468.43	2467.27	2466.71	2465.58
F12	°CR Neg. #6	2018-09-20	2533.81	2533.94	2534.07	2534.2	2534.34	2534.47	2534.6	2534.92	2535.91	2536.94	2538	2538.81	2538.93	2538.53	2537.77	2536.48	2535.14	2533.83	2532.43	2531.07	2529.78	2528.29	2526.89	2525.33	2523.59	2521.91	2520.56	2519.29	2518.12	2517.32	2516.53	2515.44	2514.19	2513	2511.43	2509.95	2508.68	2507.41	2505.84	2504.46	2503.04	2501.53	2500.16	2499.27	2498.06	2496.61	2495.28
G12	°CR Neg. #7	2018-09-20	2568.33	2568.84	2569.35	2569.86	2570.37	2570.88	2571.39	2571.92	2572.81	2573.28	2574.02	2574.45	2574.8	2574.5	2574.14	2573.36	2572.52	2571.81	2571.04	2569.94	2568.69	2567.61	2566.25	2565.08	2564.42	2563.77	2562.79	2561.55	2560.26	2558.65	2557.14	2556.09	2555.89	2555.51	2555.04	2554.48	2553.53	2551.9	2550.51	2549.22	2547.84	2546.5	2545.29	2543.93	2542.77	2541.84	2541.17
H12	°CR Neg. #8	2018-09-20	2497.15	2497.35	2497.55	2497.75	2497.95	2498.15	2498.35	2498.01	2497.45	2497.21	2496.68	2495.66	2494.88	2494.56	2494.06	2493.84	2493.87	2493.88	2493.04	2492.21	2491.25	2490.4	2489.22	2488.55	2487.86	2486.43	2484.94	2483.76	2482.58	2481.16	2480.74	2480.17	2479.78	2479.35	2479.11	2478.59	2477.93	2476.93	2475.76	2474.66	2473.3	2472.22	2471.15	2470.3	2469.39	2468.73	2468.17
A1	Att 22#1	2018-09-21	5914.42	5965.07	6015.71	6066.36	6117.01	6167.66	6218.31	6267.17	6314.24	6359.62	6402.2	6439.72	6470.54	6493.69	6507.19	6512.16	6510.59	6503.86	6492.97	6479.95	6465.04	6448.61	6430.52	6411.01	6390	6367.43	6342.54	6316.58	6289.33	6260.98	6231.99	6203.06	6173.13	6143.15	6113.21	6083.22	6053.29	6024.07	5995.08	5966.11	5937.35	5908.34	5879.15	5849.87	5820.54	5791.08	5762.17
B1	Att 22#2	2018-09-21	2693.28	2695.08	2696.88	2698.68	2700.48	2702.27	2704.07	2705.59	2707.13	2708.48	2709.55	2710.22	2710.69	2710.36	2709.44	2707.74	2705.57	2702.92	2700.14	2697.29	2694.69	2691.93	2689.12	2686.39	2683.63	2680.83	2678.37	2675.94	2673.67	2671.14	2668.38	2665.4	2662.31	2658.55	2655	2651.61	2648.32	2644.94	2642.21	2639.58	2636.86	2634.03	2631.54	2628.81	2625.93	2623.22	2620.41
C1	Att 22#3	2018-09-21	7191.42	7275.8	7360.17	7444.55	7528.92	7613.3	7697.67	7780.41	7860.88	7937.13	8007.21	8067.75	8115.96	8150.24	8170.74	8178.81	8177.45	8169	8155.93	8139.21	8119.37	8096.74	8071.72	8044.09	8014.65	7983.76	7951.56	7918.23	7884.3	7849.49	7814.1	7778.15	7741.92	7705.32	7668.87	7632.78	7596.74	7560.91	7525.31	7489.47	7453.2	7417.29	7381.31	7345.23	7309.1	7272.86	7236.28
D1	Att 22#4	2018-09-21	5172.22	5209.65	5247.07	5284.5	5321.92	5359.35	5396.77	5433.08	5468.31	5501.45	5531.26	5556.05	5573.67	5583.24	5584.74	5579.08	5568.19	5553.76	5537.42	5520.1	5502.23	5483.28	5463.4	5441.95	5418.72	5393.68	5367.27	5339.68	5311.4	5282.45	5253.35	5223.96	5194.45	5164.87	5135.79	5106.77	5078.07	5049.22	5020.55	4991.53	4962.25	4932.64	4903.11	4873	4842.19	4810.54	4777.61
E1	Att 22#5	2018-09-21	5979.98	6046.4	6112.83	6179.25	6245.68	6312.1	6378.53	6442.57	6504.19	6561.45	6611.45	6651.87	6680.35	6696.72	6702.32	6699.58	6691.24	6679.64	6665.59	6649.84	6632.46	6613.03	6591.36	6567.48	6540.91	6511.68	6480.69	6447.93	6414.36	6380.43	6346.55	6312.16	6277.82	6243.13	6208.26	6173.38	6138.86	6104.81	6071.07	6037.76	6004.71	5971.69	5938.45	5905.52	5872.79	5839.9	5807.31
F1	Att 22#6	2018-09-21	5770.15	5831.39	5892.62	5953.85	6015.08	6076.31	6137.54	6198.14	6257.72	6314.55	6365.31	6407.2	6437.97	6456.37	6463.32	6461.38	6453.19	6441.11	6427.02	6411.38	6394.48	6375.95	6355.19	6332.1	6306.77	6279.2	6250.18	6220.39	6190.1	6159.32	6128.42	6097	6065.13	6032.67	6000.17	5967.59	5935.02	5902.86	5871.42	5840	5808.68	5777.7	5746.25	5714.39	5682.94	5651.67	5620.65
G1	Att 22#7	2018-09-21	7580.97	7657.63	7734.29	7810.96	7887.62	7964.28	8040.94	8122.42	8208.43	8294.55	8375.75	8446.71	8503.45	8543.87	8569.61	8583.63	8589.9	8592.22	8591.9	8589.03	8582.97	8572.6	8556.32	8534.02	8506.55	8474.65	8439.83	8403.49	8366.75	8329.76	8292.94	8256.05	8218.95	8181.48	8143.77	8105.93	8067.81	8029.84	7992.16	7954.97	7917.97	7881.33	7844.9	7807.99	7770.79	7733.19	7695.4
H1	Att 22#8	2018-09-21	3992.59	4006.28	4019.97	4033.67	4047.36	4061.06	4074.75	4088.13	4101.98	4115.79	4129.09	4140.34	4148.11	4151.81	4151.17	4146.6	4139.47	4130.71	4121.14	4111.08	4100.87	4089.97	4078.58	4066.1	4052.54	4038.11	4022.75	4006.51	3989.91	3973.25	3956	3938.66	3921.27	3903.68	3886.14	3868.85	3851.92	3835.09	3818.8	3802.57	3786.59	3770.29	3754.35	3737.99	3721.47	3704.68	3687.77
A2	Att 20#1	2018-09-21	5148.56	5202.88	5257.21	5311.53	5365.85	5420.17	5474.49	5523.75	5568.3	5608.1	5643.06	5672.33	5694.46	5709.37	5716.05	5714.48	5706.98	5695.11	5679.92	5663.02	5645.84	5627.74	5609.21	5590.25	5570.53	5549.61	5527.45	5503.97	5478.95	5452.95	5426.09	5398.69	5370.83	5343.32	5315.95	5288.84	5262.32	5236.32	5210.09	5183.78	5157.24	5130.46	5103.49	5077.07	5050.91	5025.41	5000.01
B2	Att 20#2	2018-09-21	2621.98	2621.19	2620.39	2619.6	2618.81	2618.01	2617.22	2616.59	2616.32	2616.54	2616.64	2616.39	2615.88	2615.15	2613.74	2611.99	2610.41	2608.79	2607.02	2605.35	2603.85	2602.29	2600.5	2598.42	2596.22	2593.66	2590.82	2588.13	2585.67	2583.29	2581.15	2579.17	2577.09	2574.87	2572.61	2570.41	2568.1	2565.9	2563.73	2561.85	2559.96	2558.24	2556.54	2555.05	2553.31	2551.62	2549.85
C2	Att 20#3	2018-09-21	2649.98	2650.21	2650.45	2650.68	2650.91	2651.15	2651.38	2651.88	2652.45	2653.19	2653.48	2653.51	2652.83	2651.5	2649.41	2647.06	2644.5	2642.06	2639.65	2637.41	2635.31	2632.95	2630.31	2627.6	2624.72	2621.68	2618.73	2615.88	2613.27	2610.85	2608.46	2606.34	2604.27	2602.01	2599.89	2597.68	2595.18	2592.76	2590.3	2587.75	2585.49	2583.33	2581.1	2579.23	2577.29	2575.51	2573.98
D2	Att 20#4	2018-09-21	2610.24	2609.98	2609.72	2609.46	2609.19	2608.93	2608.67	2608.6	2608.73	2608.94	2609.4	2609.76	2609.83	2609.27	2608.25	2606.67	2604.52	2602.14	2599.84	2597.23	2594.56	2592.02	2589.36	2586.85	2584.55	2582.43	2580.26	2578.28	2575.89	2573.48	2571.12	2569	2566.69	2564.78	2563.06	2561.21	2559.26	2557.55	2555.82	2553.76	2551.7	2549.79	2547.99	2545.95	2544.26	2542.69	2540.94
E2	Att 20#5	2018-09-21	2601.37	2601.05	2600.73	2600.41	2600.09	2599.77	2599.45	2599.85	2600.63	2601.66	2602.63	2603.14	2603.02	2602.16	2600.61	2598.65	2596.56	2594.15	2592.08	2590.29	2588.47	2586.5	2584.66	2582.23	2579.43	2576.43	2573.49	2570.47	2568.15	2566.08	2564.14	2562.16	2560.4	2558.12	2555.61	2553.43	2551.45	2549.34	2547.05	2545.28	2543.06	2540.61	2538.37	2536.78	2534.72	2532.87	2531.23
F2	Att 20#6	2018-09-21	3440.93	3454.28	3467.62	3480.96	3494.31	3507.65	3521	3533.48	3545.75	3557.62	3567.74	3575	3579.07	3579.53	3577.02	3572.1	3565.93	3559.2	3552.26	3544.63	3536.86	3528.53	3519.09	3508.9	3498.15	3486.65	3474.67	3462.53	3450.12	3437.61	3425.1	3412.59	3400.51	3388.68	3377.19	3365.85	3354.67	3343.22	3331.8	3320.42	3309.34	3298.39	3287.65	3276.9	3266	3254.86	3243.81
G2	Att 20#7	2018-09-21	2679.9	2680.73	2681.55	2682.37	2683.19	2684.01	2684.83	2685.86	2686.99	2687.89	2688.53	2688.68	2688.14	2687.15	2685.83	2684.25	2682.45	2680.48	2678.35	2675.82	2672.95	2669.85	2666.99	2663.66	2660.56	2657.76	2655.25	2652.58	2650.48	2648.18	2645.69	2642.9	2639.87	2636.4	2633.14	2629.83	2626.41	2623.17	2620.39	2617.75	2615.28	2613.13	2611.32	2609.23	2606.87	2604.46	2602.21
H2	Att 20#8	2018-09-21	2586.57	2586.85	2587.13	2587.41	2587.69	2587.97	2588.25	2588.5	2588.38	2587.9	2587.57	2587.01	2586.39	2585.75	2585.18	2584.14	2583.16	2581.55	2579.75	2577.54	2575.41	2573.19	2571.33	2569.65	2568.11	2566.53	2564.83	2562.98	2560.78	2558.45	2555.89	2553.46	2551.23	2549.05	2547.12	2545.45	2543.55	2541.41	2539.55	2537.77	2535.87	2534.3	2532.89	2531.42	2529.74	2528.23	2526.64
A3	Att 18#1	2018-09-21	6802.55	6853.65	6904.74	6955.84	7006.93	7058.03	7109.12	7160.76	7213.1	7264.66	7313.38	7356.16	7390.09	7413.32	7425.31	7427.19	7421.74	7411.09	7396.85	7380.46	7362.29	7341.91	7319.47	7294.73	7267.78	7239.02	7208.95	7177.63	7145.79	7113.48	7080.9	7047.82	7014.67	6981.64	6948.87	6915.98	6883.35	6850.75	6817.94	6784.84	6751.74	6718.49	6685.28	6651.91	6618.65	6585.55	6552.56
B3	Att 18#2	2018-09-21	6375.38	6423.11	6470.84	6518.57	6566.3	6614.03	6661.76	6710.09	6759.5	6808.26	6853.98	6894.4	6926.16	6947.25	6957.56	6958.54	6952.21	6941.34	6927.56	6911.83	6894.87	6876.5	6856.06	6833.47	6808.84	6781.54	6751.55	6719.99	6686.91	6652.71	6618.27	6583.74	6548.74	6513.85	6479	6443.63	6408.45	6373.27	6338.09	6302.71	6267.63	6232.24	6197.19	6162.04	6127.36	6092.83	6058.78
C3	Att 18#3	2018-09-21	2542.49	2542.61	2542.74	2542.86	2542.99	2543.11	2543.23	2543.52	2543.67	2543.66	2543.79	2544.15	2544.46	2544.64	2544.88	2544.85	2544.43	2543.42	2542.07	2540.49	2538.88	2537.28	2535.89	2534.99	2534.29	2533.58	2532.87	2532.06	2530.7	2529.05	2527.27	2525.24	2523.24	2521.6	2519.95	2518.41	2517.29	2516.24	2515.09	2514.21	2513.39	2512.42	2511.58	2510.75	2509.99	2509.14	2508.14
D3	Att 18#4	2018-09-21	5076.25	5104.85	5133.45	5162.05	5190.66	5219.26	5247.86	5277.43	5308.25	5338.7	5367.05	5391.21	5408.64	5418.75	5422.06	5419.6	5412.38	5402.68	5390.98	5377.54	5362.54	5346.47	5328.26	5308.26	5286.3	5263.06	5238.36	5213	5187.47	5162.08	5136.18	5110.14	5084.01	5057.48	5030.93	5004.62	4978.47	4952.72	4927.53	4902.28	4876.97	4851.9	4826.73	4801.3	4776.21	4751.88	4727.72
E3	Att 18#5	2018-09-21	5687.6	5733.64	5779.68	5825.73	5871.77	5917.82	5963.86	6009.74	6055.63	6100.51	6142.1	6176.99	6202.24	6217.26	6222.33	6219.07	6210.14	6197.54	6182.42	6165.62	6147.06	6126.43	6104.25	6079.93	6053.69	6025.89	5997.16	5967.21	5936.97	5906.21	5875.06	5843.16	5811.02	5778.64	5746.39	5714.55	5683.27	5652.33	5621.22	5590.26	5559.11	5528.03	5497.09	5467	5436.85	5407.2	5377.73
F3	Att 18#6	2018-09-21	4155.79	4171.09	4186.4	4201.7	4217.01	4232.31	4247.62	4263.38	4279.11	4293.78	4306.36	4315.92	4320.75	4320.8	4316.58	4308.55	4297.55	4284.69	4270.51	4255.25	4238.84	4221.43	4203.54	4185.21	4166.34	4147.59	4129.01	4110.28	4091.44	4073.03	4054.72	4036.5	4018.39	4000.71	3982.67	3964.86	3947.11	3929.79	3912.38	3895.54	3878.41	3861.36	3844.22	3827.12	3810.03	3793.27	3776.71
G3	Att 18#7	2018-09-21	6057.97	6102.74	6147.5	6192.27	6237.03	6281.79	6326.56	6370.36	6413.38	6455.03	6494.44	6529.57	6557.65	6577	6586.56	6586.59	6579.03	6566.09	6549.78	6531.27	6511.88	6490.88	6468.11	6443.57	6417.72	6389.86	6361.11	6331.53	6301.25	6270.28	6239.11	6207.25	6175.24	6143.1	6110.62	6078.18	6045.99	6013.73	5981.41	5949.42	5917.19	5884.88	5852.67	5820.61	5788.5	5756.62	5725
H3	Att 18#8	2018-09-21	3156.63	3163.45	3170.26	3177.08	3183.9	3190.72	3197.53	3204.1	3210.83	3216.81	3222.19	3226.75	3229.99	3231.15	3230.71	3228.6	3225.11	3220.77	3215.86	3210.54	3204.86	3198.95	3192.51	3186.08	3179.63	3172.96	3166.09	3159.37	3152.31	3144.93	3137.25	3129.44	3121.25	3113.01	3104.72	3096.82	3088.85	3081.23	3073.63	3066.34	3058.82	3051.5	3044.17	3037.04	3029.93	3022.98	3016.29
A4	Att 16#1	2018-09-21	2516.68	2517.06	2517.43	2517.81	2518.18	2518.56	2518.93	2519.23	2519.3	2519.13	2518.89	2518.89	2518.78	2518.21	2517.64	2517.11	2516.17	2515.09	2514.33	2513.44	2512.21	2510.94	2509.96	2509.15	2508.4	2507.87	2507.27	2506.39	2505.22	2504.03	2502.75	2501.56	2500.5	2499.42	2498.28	2497.13	2496.03	2494.82	2493.57	2492.39	2491.39	2490.33	2489.46	2488.89	2488.25	2487.54	2487.11
B4	Att 16#2	2018-09-21	2527.74	2527.42	2527.1	2526.78	2526.45	2526.13	2525.81	2525.77	2525.98	2526.17	2526.34	2526.1	2525.79	2525.38	2524.77	2524.18	2524	2523.36	2522.59	2521.91	2521.09	2519.74	2518.66	2517.53	2516.22	2514.69	2513.49	2512.33	2511.25	2510.12	2509.1	2507.87	2506.47	2505.1	2503.78	2502.64	2501.61	2500.71	2499.77	2498.94	2497.91	2496.92	2495.76	2494.56	2493.51	2492.79	2491.81
C4	Att 16#3	2018-09-21	2509.6	2509.19	2508.77	2508.36	2507.95	2507.54	2507.12	2506.93	2506.96	2507.04	2506.85	2506.95	2506.89	2506.39	2505.62	2504.87	2503.82	2502.64	2501.87	2500.97	2500.05	2499.3	2498.65	2497.8	2496.96	2496.02	2494.89	2493.59	2492.21	2490.89	2489.61	2488.18	2486.8	2485.43	2484.22	2483.23	2482.32	2481.63	2481.14	2480.72	2480.06	2479.45	2478.97	2478.33	2477.45	2476.72	2476.15
D4	Att 16#4	2018-09-21	2512.99	2513.1	2513.21	2513.32	2513.43	2513.54	2513.65	2513.96	2513.88	2513.93	2513.69	2513.12	2512.16	2511.27	2510.35	2509.54	2509.22	2508.91	2508.74	2508.31	2507.78	2506.73	2505.57	2504.33	2503.2	2501.88	2500.68	2499.47	2497.99	2496.45	2494.92	2493.23	2491.57	2489.98	2488.32	2486.8	2485.5	2484.26	2483.28	2482.47	2481.72	2480.92	2480.18	2479.17	2478.15	2476.93	2475.85
E4	Att 16#5	2018-09-21	2537.56	2537.44	2537.33	2537.21	2537.09	2536.98	2536.86	2536.85	2537.15	2537.62	2538.05	2538.33	2538.34	2537.86	2536.82	2535.7	2534.42	2533.08	2531.86	2530.67	2529.24	2527.66	2525.91	2524.11	2522.57	2521.4	2520.06	2519.16	2518.31	2517.43	2516.26	2515.75	2514.8	2513.78	2512.76	2512.03	2510.85	2510.06	2509.63	2509.01	2508.18	2507.38	2506.17	2504.53	2502.94	2501.32	2499.86
F4	Att 16#6	2018-09-21	2503.63	2503.56	2503.49	2503.42	2503.35	2503.28	2503.21	2503.48	2503.82	2503.82	2503.36	2502.92	2502.02	2501.04	2500.19	2499.4	2498.48	2497.51	2496.49	2495.33	2494.1	2493.03	2492.03	2491.32	2490.64	2489.84	2489.14	2488.34	2487.04	2485.83	2484.66	2483.07	2481.56	2480.07	2478.42	2477.02	2475.91	2474.9	2474.28	2474.15	2473.77	2473.55	2472.99	2472.1	2470.69	2469.38	2468.07
G4	Att 16#7	2018-09-21	2506.86	2506.66	2506.45	2506.25	2506.04	2505.84	2505.63	2505.87	2506.29	2506.81	2507.02	2506.99	2506.52	2505.74	2504.6	2503.75	2502.9	2502.02	2501.07	2500.36	2499.26	2498.1	2496.95	2495.82	2494.61	2493.59	2492.85	2492.22	2491.42	2490.35	2489.36	2488.08	2486.45	2485.26	2484.49	2483.37	2482.52	2482.23	2481.63	2480.72	2479.96	2478.82	2477.44	2476.17	2475.17	2474.43	2473.98
H4	Att 16#8	2018-09-21	2494.29	2494.58	2494.86	2495.15	2495.43	2495.72	2496	2496.41	2496.35	2496.29	2495.92	2495.42	2494.85	2494.25	2493.56	2492.8	2491.99	2491	2490.29	2489.5	2489.01	2488.31	2487.84	2487.16	2486.52	2485.64	2484.98	2483.7	2482.35	2480.92	2479.42	2477.84	2476.77	2476	2475.23	2474.57	2474	2473.29	2472.27	2471.38	2470.52	2469.37	2468.34	2467.37	2466.29	2465.13	2464.28
A5	Att 15#1	2018-09-21	2516.85	2517.04	2517.24	2517.43	2517.63	2517.83	2518.02	2518.71	2519.03	2519.76	2520.35	2520.98	2521.01	2521.04	2519.96	2518.78	2517.31	2516	2514.7	2514.09	2513.44	2513.05	2512.43	2511.61	2510.64	2509.66	2508.41	2507.37	2506.39	2505.26	2503.96	2502.65	2501.38	2500.38	2499.36	2498.52	2497.9	2497.4	2496.61	2495.98	2495.42	2494.67	2493.7	2492.73	2491.5	2490.13	2488.94
B5	Att 15#2	2018-09-21	2505.1	2505.33	2505.57	2505.8	2506.04	2506.28	2506.51	2506.71	2506.89	2507.02	2506.84	2506.54	2506.13	2505.26	2504.15	2503	2501.95	2501.14	2500.45	2499.69	2498.99	2498.06	2496.62	2495.18	2493.79	2492.39	2491.05	2489.76	2488.82	2488	2487.12	2486.46	2486.2	2485.46	2484.45	2483.51	2482.18	2480.43	2478.87	2477.8	2476.82	2476.08	2475.63	2475.14	2474.29	2473.14	2471.98
C5	Att 15#3	2018-09-21	2519.69	2519.9	2520.1	2520.31	2520.52	2520.72	2520.93	2521.15	2521.27	2521.3	2521.16	2520.56	2519.69	2518.73	2517.64	2516.44	2515.36	2514.51	2513.58	2512.81	2512.33	2511.83	2511.06	2510.49	2509.69	2508.33	2506.78	2505.22	2503.83	2502.6	2501.77	2501.2	2500.74	2499.77	2498.74	2497.64	2496.27	2494.99	2494	2492.81	2491.55	2490.39	2489.24	2487.9	2486.96	2486.34	2485.88
D5	Att 15#4	2018-09-21	2496.41	2496.5	2496.59	2496.68	2496.77	2496.86	2496.95	2497.22	2497.43	2497.51	2497.43	2497.66	2497.34	2496.74	2496.06	2494.92	2493.3	2491.95	2490.87	2489.72	2488.98	2488.18	2487.09	2485.61	2484.09	2482.29	2480.78	2479.72	2478.96	2478.43	2478.13	2477.61	2476.64	2475.57	2474.4	2472.97	2471.76	2470.99	2470.23	2469.25	2468.65	2467.75	2466.48	2465.09	2463.94	2462.53	2461.43
E5	Att 15#5	2018-09-21	2516.76	2516.64	2516.52	2516.4	2516.27	2516.15	2516.03	2516.03	2516.21	2516.53	2516.94	2517.09	2517.08	2516.51	2516.02	2514.94	2513.79	2512.55	2511.43	2509.81	2508.75	2507.58	2506.35	2505.17	2504.04	2502.62	2501.3	2500.17	2499	2498.14	2497.34	2496.55	2495.71	2494.78	2493.72	2492.66	2491.38	2489.8	2488.26	2486.67	2485.24	2484.05	2483.16	2482.45	2481.52	2480.44	2479.41
F5	Att 15#6	2018-09-21	2503.98	2504.69	2505.4	2506.1	2506.81	2507.52	2508.23	2509.21	2510.3	2511.26	2511.5	2511.62	2511.26	2510.67	2510.08	2509.99	2509.81	2509.75	2509.58	2509.21	2508.51	2507.73	2506.9	2505.93	2504.93	2504.03	2503.18	2502.24	2501.23	2500.03	2498.38	2496.65	2495.16	2493.93	2493.19	2493.06	2492.96	2492.79	2492.58	2491.95	2491.14	2490.42	2489.47	2488.69	2488.09	2487.58	2487.07
G5	Att 15#7	2018-09-21	2502.52	2502.35	2502.18	2502.01	2501.84	2501.67	2501.5	2501.64	2502.2	2502.82	2503.32	2503.42	2503.12	2502.49	2501.52	2500.57	2499.67	2498.97	2497.74	2496.96	2495.94	2494.84	2493.37	2492.58	2491.18	2490	2489.2	2488.65	2487.88	2487.27	2486.3	2485.03	2483.76	2482.45	2481.21	2480.48	2479.8	2479.03	2478.16	2477.35	2476.28	2475.12	2474.02	2473.3	2472.47	2471.53	2470.61
H5	Att 15#8	2018-09-21	2489.59	2489.97	2490.35	2490.74	2491.12	2491.5	2491.88	2492.17	2492.46	2492.73	2492.93	2493.1	2493.24	2492.94	2492.33	2491.44	2490.4	2489.1	2488.21	2487.64	2487.18	2486.52	2485.82	2484.64	2483.14	2481.42	2480	2478.78	2477.63	2476.46	2475.58	2474.51	2473.26	2472.2	2471.41	2470.44	2469.62	2469.04	2468.3	2467.2	2466.23	2465.17	2464.12	2463.09	2462.53	2461.81	2461.19
A12	°CR Neg. #1	2018-09-21	2468.2	2468.31	2468.42	2468.54	2468.65	2468.76	2468.88	2468.77	2468.73	2468.25	2467.51	2466.92	2466.32	2466.05	2465.95	2466.55	2466.93	2467.53	2467.64	2467.7	2466.74	2465.83	2464.52	2463.45	2462.05	2461.09	2460.28	2459.39	2458.39	2457.8	2457.05	2455.62	2454.56	2453.57	2452.52	2451.68	2451.84	2451.75	2451.55	2451.51	2451.19	2450.16	2449.46	2448.99	2448.19	2448.22	2448.56
B12	°CR Neg. #2	2018-09-21	2487.38	2487.28	2487.17	2487.07	2486.97	2486.87	2486.76	2486.81	2487.27	2487.64	2488.11	2488.96	2489.27	2488.67	2487.94	2487.19	2486.1	2484.97	2484.09	2483.35	2482.25	2481.28	2480.55	2479.89	2478.96	2478.2	2477.13	2475.38	2473.56	2471.82	2470.01	2468.13	2467.05	2465.91	2464.93	2463.8	2463.12	2462.03	2460.96	2459.91	2459.05	2457.67	2456.77	2456.15	2455.51	2454.99	2454.89
C12	°CR Neg. #3	2018-09-21	7002.58	7067.59	7132.6	7197.61	7262.62	7327.63	7392.64	7463.57	7539.02	7616.04	7690.2	7756.43	7809.53	7848.32	7872.41	7885.03	7888.94	7888.26	7883.92	7877.65	7868.31	7855.91	7839.72	7819.54	7795.41	7767.97	7737.71	7704.9	7670.86	7635.46	7599.45	7562.63	7525.9	7488.81	7451.83	7414.93	7378.21	7341.28	7304.4	7267.5	7230.32	7193.6	7157.44	7121.78	7086.47	7051.46	7016.4
D12	°CR Neg. #4	2018-09-21	2457.05	2457.34	2457.63	2457.92	2458.2	2458.49	2458.78	2458.77	2459.01	2458.9	2458.76	2458.19	2457.7	2457.15	2456.52	2455.92	2455.47	2455.02	2454.38	2453.89	2453.47	2452.62	2451.72	2450.93	2449.85	2448.63	2447.8	2446.88	2445.81	2444.94	2444.29	2443.36	2442.25	2441.31	2440.37	2439.19	2438.03	2437.22	2436.31	2435.23	2434.12	2433.51	2432.69	2431.98	2431.62	2431.46	2430.96
E12	°CR Neg. #5	2018-09-21	2466.26	2466.09	2465.92	2465.75	2465.58	2465.41	2465.24	2465.29	2465.42	2465.3	2464.97	2464.6	2464.14	2463.87	2463.55	2463.28	2462.85	2462.5	2461.85	2461.05	2459.9	2458.94	2457.64	2456.46	2455.22	2454.45	2453.57	2452.95	2452.31	2451.88	2450.95	2449.98	2449.2	2448.31	2447.39	2446.84	2446.28	2445.31	2444.26	2443.46	2442.65	2441.79	2441.25	2441.08	2440.3	2439.37	2438.62
F12	°CR Neg. #6	2018-09-21	2470.11	2469.9	2469.7	2469.49	2469.28	2469.08	2468.87	2468.57	2468.43	2468.87	2469.55	2469.85	2469.72	2469.39	2468.52	2467.5	2466.53	2465.91	2464.7	2463.4	2461.63	2459.88	2457.91	2456.93	2456.49	2456.73	2456.89	2456.92	2456.31	2455.27	2453.73	2452.37	2451.66	2451.1	2450.72	2450.94	2451.11	2450.58	2450.01	2449.31	2448.07	2446.8	2445.71	2444.78	2443.62	2442.44	2441.09
G12	°CR Neg. #7	2018-09-21	2484.21	2483.74	2483.26	2482.79	2482.32	2481.84	2481.37	2481.35	2481.5	2481.19	2480.72	2479.96	2478.92	2477.71	2476.8	2476.11	2475.83	2475.71	2475.68	2475.31	2474.85	2473.98	2472.76	2471.54	2470.66	2469.69	2468.78	2468.15	2467.61	2466.84	2465.88	2465.35	2464.63	2463.51	2462.58	2461.89	2460.91	2460.09	2459.3	2458.22	2457.25	2456.07	2454.78	2454.3	2453.98	2453.5	2453.02
H12	°CR Neg. #8	2018-09-21	2465.99	2466.54	2467.09	2467.64	2468.2	2468.75	2469.3	2470.05	2470.29	2470.7	2470.79	2470.31	2469.68	2469.17	2468.17	2467.44	2467.15	2466.74	2466.01	2465.59	2465.11	2464.24	2463.39	2462.69	2462.04	2460.84	2459.95	2459.14	2458.16	2456.8	2456	2455.05	2453.81	2452.77	2452.05	2451.45	2450.73	2450.13	2449.28	2448.28	2446.95	2445.81	2444.89	2444.31	2443.61	2442.85	2442.17
A1	NWF 1#1	2018-09-22	5358.38	5403.06	5447.73	5492.41	5537.09	5581.76	5626.44	5672.52	5720.3	5769	5817.02	5862.37	5902.52	5934.66	5957.96	5972.42	5979.1	5979.97	5976.67	5970.49	5962.26	5952.57	5941.15	5928.47	5914.39	5898.6	5880.6	5860.79	5839.49	5816.38	5792.44	5768.16	5743.55	5718.52	5693.78	5668.79	5643.89	5619.15	5594.56	5570.06	5546.06	5522.18	5498.25	5474.46	5450.61	5426.53	5402.15
B1	NWF 1#2	2018-09-22	5373.18	5419.52	5465.86	5512.21	5558.55	5604.89	5651.24	5699.06	5748.65	5798	5845.29	5888.17	5924.07	5950.6	5967.84	5976.75	5978.86	5975.9	5969.75	5961.53	5951.51	5939.94	5926.72	5911.3	5893.95	5874.59	5853.52	5831.32	5808.66	5785.58	5762.65	5739.48	5716.05	5692.65	5668.89	5644.66	5620.69	5596.68	5572.5	5548.5	5524.69	5500.69	5476.95	5453.39	5429.86	5406.42	5383.2
C1	NWF 1#3	2018-09-22	5341.14	5392.32	5443.5	5494.68	5545.86	5597.04	5648.22	5696.77	5741.78	5782.57	5817.62	5846.49	5868.25	5882.75	5890.01	5890.89	5885.66	5875.24	5860.45	5842.22	5821.45	5798.81	5775.3	5751.4	5727.36	5702.93	5678.76	5654.03	5628.93	5603.66	5578.55	5553.16	5528.16	5503.03	5477.8	5452.42	5427.17	5401.91	5377.09	5352.58	5328.49	5304.32	5280.16	5256.12	5231.79	5207.11	5182.72
D1	NWF 1#4	2018-09-22	5038.69	5097.21	5155.74	5214.26	5272.78	5331.31	5389.83	5449.32	5509.49	5568.94	5625.09	5675.87	5719.08	5752.51	5776.78	5792.76	5802.28	5806.7	5807.89	5805.93	5802	5795.08	5785.76	5773.68	5759.28	5741.87	5722.78	5702.2	5680.81	5658.64	5636.42	5614.28	5591.44	5568.35	5545.19	5521.97	5498.49	5475.77	5453.21	5430.94	5408.53	5386.15	5363.53	5340.43	5317.33	5294.57	5271.83
E1	NWF 1#5	2018-09-22	5685.78	5742.98	5800.18	5857.38	5914.58	5971.78	6028.98	6085.62	6140.52	6191.57	6236.99	6274.36	6302.67	6320.51	6328.1	6325.85	6315.66	6299.15	6278.49	6254.93	6229.82	6203.61	6176.7	6149.46	6122.12	6094.83	6067.77	6041	6013.97	5986.55	5958.87	5930.8	5902.55	5874.26	5846.14	5817.99	5789.9	5761.66	5733.22	5704.51	5675.38	5645.98	5616.38	5586.66	5557.08	5527.66	5498.62
F1	NWF 1#6	2018-09-22	5875.7	5930.21	5984.71	6039.22	6093.73	6148.23	6202.74	6260.96	6322.24	6382.84	6439.71	6489.61	6529.32	6557.07	6574.97	6584.92	6589.09	6590.1	6589.31	6586.39	6581.08	6573.09	6561.54	6546.8	6528.83	6508.29	6485.45	6461.5	6436.52	6410.99	6385.07	6359.27	6333.1	6306.92	6281.09	6255.25	6229.24	6203.45	6177.71	6151.39	6125.3	6098.95	6072.82	6046.7	6021.01	5995.46	5970.45
G1	NWF 1#7	2018-09-22	5623.92	5673.12	5722.32	5771.53	5820.73	5869.93	5919.13	5972.13	6028.47	6085.62	6140.97	6190.96	6231.3	6259.81	6277.61	6286.39	6288.16	6286.5	6283.27	6279.08	6273.7	6267.36	6258.41	6246.55	6230.87	6211.59	6188.91	6164.1	6137.74	6110.75	6083.35	6055.5	6027.37	5998.95	5970.34	5941.91	5913.88	5886.03	5858.36	5830.75	5802.85	5774.5	5745.85	5717.07	5688.23	5659.73	5631.75
H1	NWF 1#8	2018-09-22	5806.44	5861.27	5916.09	5970.91	6025.73	6080.55	6135.37	6194.01	6255.17	6316.49	6373.74	6424.51	6464.66	6492.86	6510.18	6519.69	6523.05	6522.83	6521.04	6518.43	6514.08	6507.54	6498.34	6485.6	6468.92	6448.85	6426.5	6402.3	6376.95	6350.9	6324.38	6297.19	6269.59	6242.26	6214.92	6187.63	6160.61	6134.01	6107.26	6080.79	6054.6	6028.24	6001.84	5975.47	5949.1	5922.27	5895.47
A2	NWF 2#1	2018-09-22	5264.67	5302.99	5341.3	5379.61	5417.93	5456.24	5494.56	5532.11	5569.44	5606.93	5643.22	5677.88	5709.35	5735.31	5753.64	5764.4	5768.03	5765.86	5759.74	5751.49	5741.64	5730.73	5718.68	5705.17	5690.21	5674.07	5656.6	5637.83	5618.21	5597.76	5576.13	5553.47	5530.28	5506.44	5482.29	5458.38	5434.77	5411.19	5388.1	5364.9	5341.7	5318.55	5295.75	5272.68	5249.77	5226.77	5203.67
B2	NWF 2#2	2018-09-22	5811.36	5873.69	5936.03	5998.36	6060.69	6123.03	6185.36	6251.65	6320.76	6388.76	6451.97	6506.98	6550.12	6580.39	6599.88	6610.52	6615.07	6616.29	6615.55	6612.68	6607.9	6600.56	6590.38	6577.16	6561.02	6542.54	6521.94	6499.55	6476.11	6452.09	6426.89	6401.22	6375.34	6349	6322.3	6295.83	6269.69	6243.7	6218.02	6192.28	6166.81	6141.15	6115.25	6089.28	6063.77	6037.96	6012.13
C2	NWF 2#3	2018-09-22	5979.39	6044.76	6110.13	6175.5	6240.86	6306.23	6371.6	6439.84	6508.2	6574.61	6635.31	6686.96	6727.39	6757.19	6777.05	6789.6	6797.07	6800.85	6801.83	6800.45	6796.36	6789.16	6778.86	6765.22	6748.3	6728.12	6705.5	6681.24	6655.8	6629.57	6603.73	6577.99	6551.89	6525.74	6499.61	6472.8	6445.62	6418.92	6392.17	6365.29	6338.51	6312.02	6285.18	6258.28	6231.36	6204.39	6177.47
D2	NWF 2#4	2018-09-22	5686.15	5735.85	5785.55	5835.26	5884.96	5934.66	5984.36	6037.27	6092.75	6148.3	6200.89	6248.02	6285.94	6312.64	6329.41	6337.89	6339.76	6337.71	6333.97	6328.52	6321.47	6312.38	6300.61	6285.78	6268.01	6247.16	6224.29	6200.28	6175.39	6149.92	6124.28	6098.41	6072.64	6047.02	6021.32	5995.77	5970.34	5944.49	5918.47	5892.81	5867.26	5841.56	5816.2	5790.69	5764.99	5739.35	5714.09
E2	NWF 2#5	2018-09-22	5906.64	5977.23	6047.82	6118.4	6188.99	6259.57	6330.16	6397.24	6459.18	6513.56	6558.7	6594.66	6620.75	6636.36	6642.76	6641.52	6633.48	6620.06	6603.48	6584.77	6564.76	6543.84	6522.15	6499.77	6476.68	6452.59	6428.1	6403.77	6379.07	6354.26	6329.52	6304.31	6278.08	6251.75	6225.01	6197.95	6170.9	6144.55	6118.1	6091.73	6065.6	6039.65	6013.56	5987.55	5961.56	5935.36	5909.05
F2	NWF 2#6	2018-09-22	5436.95	5500.99	5565.02	5629.06	5693.1	5757.14	5821.18	5889.3	5959.87	6029.68	6094.66	6151.95	6198.4	6232.66	6257.31	6274.51	6285.92	6294.17	6301.04	6305.06	6306.1	6303.54	6296.85	6285.6	6271.08	6253.48	6233.98	6212.92	6190.82	6167.72	6144.06	6120.13	6096.09	6072.12	6048.04	6024.52	6000.73	5976.87	5952.72	5928.75	5904.26	5879.9	5855.82	5832.1	5808.35	5784.55	5760.64
G2	NWF 2#7	2018-09-22	5408.8	5478.8	5548.8	5618.79	5688.79	5758.79	5828.78	5901.63	5977.25	6052.93	6125.24	6191.32	6246.8	6289.52	6320.32	6341.59	6355.25	6364.71	6371.79	6377.08	6380.31	6381.22	6378.32	6371.44	6359.97	6344.05	6324.37	6302.32	6278.3	6253.12	6227.22	6200.75	6173.57	6146.02	6118.45	6090.64	6062.48	6034.57	6006.78	5978.79	5951.04	5923.89	5896.43	5869.05	5841.65	5814.27	5786.56
H2	NWF 2#8	2018-09-22	5341.62	5403.21	5464.79	5526.37	5587.96	5649.54	5711.12	5775.83	5842.32	5908.24	5970.06	6025.92	6071.71	6106.42	6130.88	6147.46	6157.52	6163.47	6166.6	6168.14	6167.58	6164.49	6158.42	6149.05	6135.59	6118.73	6099.08	6077.55	6054.56	6030.85	6006.51	5982.1	5957.17	5932.61	5908.28	5884.15	5859.89	5836.5	5812.85	5788.94	5765.16	5741.22	5716.54	5691.95	5667.47	5642.93	5618.68
A3	NWF 3#1	2018-09-22	5673.22	5722.4	5771.58	5820.76	5869.94	5919.12	5968.3	6017.66	6068.16	6119.19	6169.9	6219.59	6265.91	6305.85	6337.9	6361.11	6375.06	6381.7	6382.91	6380.16	6374.54	6366.54	6355.78	6342.69	6327.17	6309.75	6291.21	6271.95	6251.78	6231.49	6210.88	6189.66	6168.04	6146.37	6124.56	6102.59	6080.86	6059.15	6037.41	6015.34	5993.3	5971.04	5948.94	5926.78	5904.7	5882.41	5860.06
B3	NWF 3#2	2018-09-22	6316.8	6372.76	6428.71	6484.66	6540.62	6596.57	6652.52	6711.44	6773.2	6836.23	6898.6	6957.43	7010.01	7052.72	7084.77	7106.22	7118.71	7124.22	7125.66	7124.31	7121.3	7117.14	7111.81	7104.17	7094.16	7081.35	7064.91	7044.82	7022.37	6997.54	6971.18	6943.92	6916.28	6888.26	6860.41	6832.4	6804.64	6777.01	6749.42	6721.73	6693.96	6665.76	6637.59	6609.41	6581.08	6552.95	6525.26
C3	NWF 3#3	2018-09-22	5995.86	6058.37	6120.88	6183.39	6245.9	6308.42	6370.93	6437.86	6508.84	6581.93	6654.08	6721.91	6781.28	6828.85	6863.72	6886.79	6900.83	6908.42	6912.24	6914.07	6914.4	6912.48	6907.91	6899.93	6887.92	6871.97	6852.46	6830.04	6805.5	6779.71	6752.92	6725.25	6697.51	6669.43	6641.03	6612.88	6584.9	6556.41	6527.95	6499.31	6470.31	6441.47	6413.03	6384.79	6356.77	6328.87	6300.44
D3	NWF 3#4	2018-09-22	6152.69	6212.19	6271.68	6331.17	6390.67	6450.16	6509.65	6573.8	6642.37	6712.38	6781.17	6845	6899.94	6942.42	6972.8	6991.88	7002.65	7007.88	7009.7	7009.08	7007.01	7002.41	6995.19	6985.24	6972.34	6955.62	6936.18	6913.79	6889.41	6863.57	6837.27	6810.13	6782.76	6755.34	6727.65	6699.95	6672.53	6645.44	6618.32	6591.58	6564.69	6537.84	6511.19	6484.57	6457.85	6431.13	6404.5
E3	NWF 3#5	2018-09-22	6220.46	6283.89	6347.33	6410.76	6474.2	6537.63	6601.07	6669.73	6743.02	6817.63	6889.7	6955.24	7010.25	7051.25	7079.89	7098.26	7108.74	7114.33	7117.8	7119.24	7118.4	7114.63	7107.46	7096.43	7081.35	7062.77	7041.55	7018.14	6993.08	6967.35	6940.8	6913.67	6886.13	6858.74	6830.55	6802.53	6774.14	6745.93	6717.47	6689.83	6661.88	6634.57	6607.39	6580.42	6553.19	6526.31	6499.43
F3	NWF 3#6	2018-09-22	6250.2	6313.33	6376.47	6439.61	6502.75	6565.89	6629.03	6696.66	6767.54	6838.51	6905.61	6965.55	7014.63	7050.34	7073.86	7088.23	7095.19	7097.3	7096.83	7094.3	7088.97	7080.87	7069.8	7055.92	7038.45	7018.18	6995.45	6970.38	6943.49	6915.86	6887.02	6857.95	6829.13	6799.96	6770.71	6742.26	6713.54	6684.94	6656.72	6628.2	6599.33	6570.25	6540.76	6511.06	6481.7	6452.4	6423.52
G3	NWF 3#7	2018-09-22	5479.83	5539.3	5598.77	5658.24	5717.7	5777.17	5836.64	5897.14	5958.18	6017.98	6075.59	6129.96	6178.99	6221.02	6255.96	6282.7	6300.44	6309.68	6311.49	6305.97	6295.27	6281.18	6264.85	6246.75	6227.63	6207.18	6185.57	6163.01	6139.75	6116.42	6093.03	6069.38	6045.24	6021.07	5996.44	5971.45	5946.09	5920.94	5895.42	5869.93	5844.6	5819.37	5793.82	5768.11	5742.28	5716.23	5690.16
H3	NWF 3#8	2018-09-22	5992.21	6047.06	6101.91	6156.77	6211.62	6266.47	6321.32	6378.78	6438.71	6499.91	6559.28	6615.17	6664.35	6703.42	6731.92	6750.84	6761.8	6766.56	6767.61	6767.15	6765.21	6761.89	6757.17	6751.06	6741.53	6729.04	6713.27	6694.46	6672.92	6649.9	6625.96	6601.19	6576.01	6550.59	6525.15	6499.29	6473.69	6448.52	6423.72	6398.71	6374.14	6349.1	6323.64	6298.19	6273.13	6247.64	6222.8
A12	°CR Neg. #1	2018-09-22	2431.56	2431.25	2430.94	2430.62	2430.31	2429.99	2429.68	2429.97	2430.74	2431.38	2431.74	2431.84	2431.44	2430.53	2429.77	2429.24	2428.67	2428.07	2427.9	2427.7	2427.01	2426.46	2425.79	2424.55	2423.45	2422.43	2420.88	2419.4	2418.53	2417.37	2416.87	2416.88	2417.1	2416.94	2417.35	2417.15	2417.04	2416.96	2416.88	2415.96	2414.79	2413	2410.95	2409.03	2407.72	2407.03	2406.8
B12	°CR Neg. #2	2018-09-22	5769.14	5817.01	5864.87	5912.74	5960.61	6008.47	6056.34	6108.98	6166.2	6225.88	6285.12	6340.46	6387	6421.78	6444.84	6457.23	6461.13	6459.87	6456.33	6451.16	6444.44	6436.07	6425.23	6410.38	6391.76	6369.82	6344.79	6317.7	6289.87	6261.25	6232.23	6202.7	6172.94	6142.71	6112.72	6082.76	6053.35	6023.75	5994.18	5964.55	5934.56	5904.29	5874.03	5843.93	5813.83	5784.3	5754.67
C12	°CR Neg. #3	2018-09-22	2649.97	2651.82	2653.68	2655.53	2657.39	2659.24	2661.1	2663.07	2665.6	2667.71	2670.27	2672.12	2673.46	2674.11	2674.44	2673.5	2671.99	2670	2667.65	2665.03	2662.45	2659.68	2656.75	2653.38	2649.66	2646.01	2642.32	2638.36	2634.91	2631.87	2628.47	2624.84	2621.66	2617.89	2613.76	2610.01	2607.03	2604.06	2601.52	2599.14	2596.78	2593.79	2590.7	2587.34	2583.96	2580.37	2576.95
D12	°CR Neg. #4	2018-09-22	5595.87	5668.24	5740.62	5812.99	5885.36	5957.74	6030.11	6103.14	6172.77	6234.74	6285.02	6321.99	6345.79	6357.7	6360.04	6354.75	6343.36	6326.95	6307.11	6284.81	6260.91	6236.05	6210.66	6184.36	6157.15	6129.44	6101.62	6073.81	6046.84	6020.12	5993.41	5966.31	5938.84	5910.5	5881.97	5853.29	5824.58	5795.92	5767.27	5738.91	5710.6	5682.46	5654.63	5627.12	5599.29	5571.6	5543.97
E12	°CR Neg. #5	2018-09-22	5156.45	5190.98	5225.51	5260.04	5294.57	5329.1	5363.63	5397.54	5430.61	5462	5490.79	5516.54	5537.3	5551.8	5560.05	5561.69	5556.59	5546.29	5532.06	5514.66	5494.78	5473.63	5451.55	5428.86	5405.7	5382.75	5359.76	5336.8	5313.7	5290.67	5267.43	5243.95	5220.37	5196.76	5172.88	5149	5125.45	5101.84	5078.31	5055.02	5031.79	5008.18	4984.8	4961.43	4937.95	4914.3	4890.91
F12	°CR Neg. #6	2018-09-22	2415.04	2415.39	2415.74	2416.08	2416.43	2416.78	2417.13	2417.15	2416.81	2416.72	2416.84	2416.91	2416.97	2416.93	2416.26	2415.21	2413.87	2412.46	2410.85	2409.42	2408.3	2407.23	2406.19	2405.27	2404.55	2403.6	2402.98	2402.45	2401.84	2400.97	2400.04	2399.06	2397.97	2397.15	2396.52	2395.95	2394.87	2393.86	2392.96	2392.03	2391.43	2391.06	2390.69	2390.13	2389.53	2388.37	2387.81
G12	°CR Neg. #7	2018-09-22	2438.2	2437.38	2436.57	2435.75	2434.93	2434.11	2433.3	2433.15	2433.13	2433.69	2434.5	2435.31	2435.21	2434.87	2434.25	2433.6	2432.5	2431.91	2431.23	2430.26	2428.77	2427.52	2425.94	2424.63	2423.42	2422.49	2421.56	2420.77	2419.48	2418.3	2417.08	2416	2414.82	2414.24	2413.36	2412.98	2412.35	2412.35	2411.81	2411.5	2410.59	2409.72	2408.11	2407.01	2405.84	2405.04	2404.39
H12	°CR Neg. #8	2018-09-22	5594	5643.79	5693.58	5743.37	5793.16	5842.95	5892.74	5947.7	6006.13	6065.93	6122.72	6172.43	6211.14	6237.36	6252.37	6259.07	6259.75	6257.75	6254.33	6249.34	6241.8	6231.68	6218	6200.82	6180.75	6158.39	6133.88	6108.06	6081.55	6054.55	6027.47	6000.6	5974.33	5948.77	5923.36	5897.83	5872.16	5846.06	5818.74	5790.96	5762.68	5734.49	5706.25	5679.42	5653	5627.58	5602.47
A1	NER12 #1	2019-01-21	2603.99	2604.12	2604.24	2604.36	2604.48	2604.6	2604.72	2604.97	2605.39	2606.01	2606.91	2607.85	2608.71	2609.28	2609.44	2609.28	2608.87	2608.05	2607.01	2605.83	2604.65	2603.42	2602.33	2601.48	2600.79	2600.27	2599.77	2599.47	2599.33	2599.24	2598.96	2598.64	2598.13	2597.21	2596.21	2595.08	2594.04	2592.97	2591.95	2590.86	2589.84	2588.72	2587.62	2586.75	2586.04	2585.6	2585.38
B1	NER12 #2	2019-01-21	2581.09	2581.3	2581.52	2581.73	2581.94	2582.16	2582.37	2582.52	2582.68	2582.81	2583.02	2583.04	2583.06	2583.11	2582.73	2581.79	2581.04	2580.38	2579.53	2578.95	2578.81	2578.42	2577.73	2577.45	2577.16	2576.7	2576.31	2576.08	2575.26	2574.34	2573.38	2572.46	2571.43	2570.55	2569.51	2568.26	2567.07	2566	2565.07	2564.24	2563.85	2563.22	2562.42	2561.59	2560.93	2560.12	2559.32
C1	NER12 #3	2019-01-21	2584.25	2584.51	2584.77	2585.03	2585.29	2585.55	2585.81	2586.02	2586.46	2586.43	2586.53	2586.56	2586.48	2586.18	2586.04	2585.37	2584.9	2584.41	2583.95	2583.2	2582.67	2581.89	2580.84	2579.72	2578.84	2578.24	2577.42	2576.97	2576.43	2575.67	2574.63	2573.94	2573.11	2572.4	2571.9	2571.28	2570.63	2569.96	2569.22	2568.18	2567.29	2566.26	2565.28	2564.46	2563.8	2563.21	2562.65
D1	NER12 #4	2019-01-21	2552.32	2552.47	2552.62	2552.77	2552.91	2553.06	2553.21	2553.13	2553.04	2552.81	2552.07	2551.55	2551.09	2550.69	2550.39	2550.48	2550.64	2550.89	2551.22	2551.29	2551.46	2551.62	2551.84	2551.76	2552	2552.17	2552.36	2552.25	2552.31	2552.3	2552.06	2551.65	2551.81	2552	2551.98	2552.31	2552.71	2552.23	2551.83	2551.64	2551.18	2550.64	2551.03	2551.32	2551.51	2552.07	2552.98
E1	NER12 #5	2019-01-21	2541.77	2542.19	2542.62	2543.04	2543.47	2543.9	2544.32	2544.33	2544.56	2544.78	2544.92	2544.68	2544.8	2544.67	2544.17	2543.65	2543.35	2542.86	2542.28	2542.1	2542.04	2541.85	2541.7	2541.75	2541.87	2542.09	2542.34	2542.76	2543.08	2543.16	2543.02	2542.93	2542.75	2542.78	2543.07	2543.3	2543.39	2543.41	2543.09	2542.5	2542.32	2542.4	2542.4	2542.34	2542.25	2541.57	2540.59
F1	NER12 #6	2019-01-21	2579.27	2579.41	2579.55	2579.69	2579.83	2579.97	2580.11	2580.28	2580.58	2580.89	2581.53	2582.04	2582.34	2582.19	2581.96	2581.12	2580.3	2579.6	2579.38	2578.78	2578.49	2578.21	2577.61	2576.62	2576.01	2575.24	2574.23	2573.4	2572.56	2571.39	2570.32	2569.28	2568.21	2567.22	2566.42	2565.75	2565.22	2564.78	2564.36	2564.1	2563.66	2563.22	2562.75	2562.3	2561.88	2561.18	2560.61
G1	NER12 #7	2019-01-21	2603.82	2604.55	2605.29	2606.03	2606.76	2607.5	2608.24	2609.13	2609.23	2609.46	2609.66	2609.82	2609.63	2609.65	2609.19	2608.24	2607.03	2605.96	2604.73	2603.59	2602.66	2601.9	2601.02	2600.31	2599.69	2599.08	2598.24	2597.39	2596.55	2595.57	2594.66	2593.8	2593.09	2592.34	2591.64	2590.86	2590.17	2589.38	2588.42	2587.57	2586.52	2585.37	2584.35	2583.46	2582.65	2582.43	2582.37
H1	NER12 #8	2019-01-21	2566.1	2566.71	2567.32	2567.93	2568.54	2569.15	2569.76	2570.27	2570.77	2571.23	2571.43	2571.23	2570.79	2570.34	2569.54	2568.97	2568.45	2568.23	2567.94	2567.84	2567.44	2567.4	2566.92	2565.94	2564.93	2564.09	2562.6	2561.48	2560.8	2560.1	2559.34	2558.92	2558.23	2557.46	2556.95	2556.38	2555.9	2555.32	2554.67	2553.64	2552.55	2551.37	2550.46	2549.45	2548.56	2547.97	2547.4
A2	NER11 #1	2019-01-21	2573.19	2573.5	2573.81	2574.12	2574.43	2574.74	2575.05	2575.42	2575.94	2576.4	2576.48	2576.43	2576.17	2575.52	2574.83	2574.06	2573.11	2572.26	2571.66	2570.95	2570.4	2570.2	2569.8	2569.12	2568.31	2567.35	2566.28	2565.23	2564.33	2563.57	2563.09	2562.38	2561.79	2561.36	2560.97	2560.17	2559.32	2558.53	2557.45	2556.04	2554.65	2553.49	2552.21	2551.15	2550.55	2550.34	2550.13
B2	NER11 #2	2019-01-21	2595.4	2595.19	2594.98	2594.77	2594.55	2594.34	2594.13	2593.86	2593.37	2592.9	2592.96	2592.87	2592.98	2593.3	2593.12	2592.35	2591.53	2590.36	2589.16	2588.09	2587.29	2586.5	2585.87	2585.2	2584.77	2584.11	2583.34	2582.38	2581.33	2580.07	2578.89	2577.75	2576.84	2575.85	2574.94	2573.98	2573.07	2571.99	2571.03	2569.97	2568.95	2567.91	2566.88	2566.17	2565.73	2565.61	2565.74
C2	NER11 #3	2019-01-21	2633.92	2634.57	2635.23	2635.89	2636.55	2637.2	2637.86	2638.61	2639.16	2639.74	2640.37	2640.71	2640.8	2640.91	2640.57	2640.15	2639.68	2638.93	2637.85	2636.89	2635.59	2634.18	2633.03	2632.01	2631.11	2630.29	2629.52	2628.3	2627.01	2625.68	2624.48	2623.42	2622.77	2622.39	2621.95	2621.26	2620.37	2619.38	2618.11	2616.79	2615.77	2614.9	2614.14	2613.61	2613.17	2612.81	2612.38
D2	NER11 #4	2019-01-21	2564.27	2564.56	2564.85	2565.14	2565.44	2565.73	2566.02	2565.9	2565.92	2566.2	2566.32	2565.99	2565.6	2564.88	2564.1	2563.19	2562.53	2561.68	2560.98	2560.09	2559.19	2558.2	2557.57	2556.66	2555.7	2555.01	2554.34	2553.51	2552.81	2552.35	2551.55	2550.76	2549.99	2549.49	2548.59	2547.78	2546.9	2545.7	2544.36	2543.36	2542.48	2541.82	2541.55	2541.21	2540.84	2540.48	2539.76
E2	NER11 #5	2019-01-21	5796.2	5840.98	5885.75	5930.53	5975.3	6020.08	6064.86	6110.44	6155.69	6197.21	6231.51	6255.61	6268.48	6271.2	6265.61	6254.54	6240.57	6225.08	6207.9	6189.67	6169.51	6147.18	6122.41	6095.1	6065.5	6034.31	6001.85	5968.88	5936.31	5903.59	5870.94	5838.49	5805.86	5772.72	5739.52	5706.62	5673.74	5641.13	5608.89	5576.87	5544.86	5512.96	5481.37	5449.93	5418.91	5387.92	5356.88
F2	NER11 #6	2019-01-21	2571.84	2572.37	2572.9	2573.43	2573.96	2574.48	2575.01	2575.22	2575.2	2575.51	2575.53	2575.4	2575.34	2575.19	2574.37	2573.81	2572.98	2572.16	2571.14	2570.33	2569.14	2568.22	2567.24	2566.53	2565.64	2564.78	2563.74	2562.62	2561.37	2560.48	2559.86	2559.55	2559.48	2559.65	2559.53	2559.12	2558.51	2557.61	2556.29	2555.13	2554.01	2552.71	2551.33	2550.34	2549.27	2548.58	2548.44
G2	NER11 #7	2019-01-21	7768.5	7846.74	7924.98	8003.22	8081.46	8159.7	8237.94	8322.38	8409.21	8491.94	8564.98	8621.63	8660.87	8683.83	8694.6	8697.79	8697.41	8694.87	8690.98	8684.92	8674.89	8660.8	8642.48	8619.1	8591.04	8560.17	8526.78	8491.35	8455.68	8420.37	8384.82	8349.25	8314.04	8278.4	8242.63	8206.83	8171.29	8135.86	8101.02	8066.17	8031.42	7996.45	7961.39	7926.1	7890.86	7856.1	7821.61
H2	NER11 #8	2019-01-21	4943.32	4965.51	4987.7	5009.9	5032.09	5054.29	5076.48	5099.73	5123.46	5145.25	5162.66	5174.61	5180.79	5180.71	5176.04	5167.68	5156.07	5141.89	5125.83	5107.37	5087.33	5066.41	5044.7	5021.98	4999.19	4976.34	4952.98	4929.65	4906.6	4883.52	4860	4836.69	4812.95	4789.01	4765.34	4742.12	4719.13	4696.78	4674.85	4652.63	4630.3	4608.1	4585.87	4563.8	4542.15	4520.81	4499.29
A3	NER10 #1	2019-01-21	2636.46	2636.72	2636.98	2637.24	2637.5	2637.76	2638.02	2638.43	2639.11	2639.69	2640.17	2640.37	2640.13	2639.61	2639.29	2638.85	2638.5	2638.28	2637.84	2636.9	2635.82	2634.63	2633.15	2631.67	2630.19	2628.85	2627.13	2625.66	2624.15	2623.23	2622.12	2621.56	2620.84	2620.02	2618.64	2617.43	2615.69	2614.05	2612.44	2610.72	2608.78	2607.22	2605.64	2604.25	2603.21	2602.33	2601.26
B3	NER10 #2	2019-01-21	2587.09	2587.39	2587.68	2587.97	2588.26	2588.55	2588.84	2588.76	2588.7	2588.88	2589.31	2589.95	2590.35	2590.54	2590.64	2590.3	2589.35	2588.6	2587.7	2586.66	2585.81	2585.42	2584.98	2584.63	2583.96	2583.03	2581.76	2580.53	2579.45	2578.35	2577.57	2576.96	2576.23	2575.25	2574.61	2573.47	2572.36	2571.34	2570.42	2569.51	2569.26	2569.04	2568.64	2568.36	2567.98	2567.19	2566.3
C3	NER10 #3	2019-01-21	2577.51	2577.85	2578.19	2578.53	2578.87	2579.21	2579.55	2580.19	2580.87	2581.57	2581.87	2581.83	2581.06	2580.06	2578.96	2578.03	2577.01	2576.49	2575.94	2575.46	2574.83	2574.31	2573.48	2572.64	2571.74	2570.79	2569.85	2569.04	2568.24	2567.27	2566.26	2564.91	2563.45	2562.18	2561.13	2560.31	2559.8	2559.42	2558.65	2557.85	2556.91	2556.29	2555.77	2555.91	2555.94	2556.16	2555.98
D3	NER10 #4	2019-01-21	2564.78	2565.38	2565.99	2566.59	2567.19	2567.8	2568.4	2569.33	2570.43	2571.23	2571.55	2571.24	2570.38	2569.36	2568.19	2567.15	2566.48	2566.27	2566.11	2565.94	2565.81	2565.29	2564.12	2562.75	2561.32	2559.66	2558.29	2557.13	2556.08	2555.09	2554.24	2553.26	2552.34	2551.31	2550.6	2549.87	2549.36	2549.1	2549.01	2548.53	2548.03	2547.21	2545.92	2544.6	2543.35	2542.3	2541.5
E3	NER10 #5	2019-01-21	2555.88	2556.17	2556.45	2556.73	2557.02	2557.3	2557.58	2558.17	2558.99	2559.98	2560.79	2561.29	2561.27	2560.88	2560.32	2559.66	2559.01	2558.56	2558.19	2557.87	2557.5	2556.98	2556.34	2555.5	2554.29	2553.15	2552.25	2551.17	2550.25	2549.62	2548.75	2547.56	2546.53	2545.58	2544.5	2543.5	2542.69	2542.03	2541.32	2540.67	2540.17	2539.78	2539.12	2538.59	2538.06	2537.36	2536.51
F3	NER10 #6	2019-01-21	2573.34	2573.53	2573.71	2573.89	2574.07	2574.25	2574.43	2574.68	2575.01	2575.36	2575.36	2575.56	2575.66	2575.57	2575.09	2574.77	2574.42	2573.77	2572.71	2571.96	2570.88	2569.47	2568.06	2567.14	2565.97	2564.89	2564.04	2563.37	2562.45	2561.75	2561.17	2560.41	2559.5	2558.87	2557.78	2556.44	2555.14	2554.09	2552.52	2551.5	2550.84	2550.59	2550.13	2549.85	2549.36	2548.76	2547.77
G3	NER10 #7	2019-01-21	5876.22	5907.44	5938.66	5969.88	6001.1	6032.32	6063.54	6092.77	6119.58	6141.71	6157.25	6164.82	6163.8	6154.51	6138.36	6117.16	6092.31	6064.92	6036.02	6006.14	5975.46	5944.25	5913.05	5881.5	5850.04	5818.62	5787.37	5755.85	5724.26	5692.56	5660.66	5628.17	5595.75	5563.62	5531.58	5500.01	5469.23	5438.35	5407.57	5376.59	5345.17	5313.59	5282.38	5251.2	5220.53	5190.15	5159.64
H3	NER10 #8	2019-01-21	4214.36	4227.04	4239.73	4252.42	4265.11	4277.8	4290.49	4304.92	4320.36	4335.24	4347.69	4355.87	4359.17	4357.49	4351.78	4343.44	4333.16	4322.09	4310.94	4299.32	4287.22	4274.7	4261.06	4245.91	4229.72	4212.38	4194.5	4176.17	4158.07	4139.97	4122	4103.9	4086.17	4068.14	4050.1	4032.27	4014.64	3996.88	3979.63	3962.62	3945.86	3929.38	3913.32	3897.1	3881.32	3865.23	3849.06
A4	NER9 #1	2019-01-21	6405.1	6473.26	6541.43	6609.6	6677.77	6745.93	6814.1	6884.71	6955.74	7023.53	7083.07	7130.79	7164.9	7186.12	7196.79	7200.88	7201.08	7199.27	7196.1	7191.11	7183.11	7171.62	7156.02	7136.42	7113.34	7087.98	7060.81	7033.11	7004.88	6976.45	6947.65	6918.57	6888.61	6858.45	6827.98	6797.61	6767.47	6737.96	6708.65	6679.73	6650.88	6622.2	6593.55	6564.88	6535.96	6506.74	6477.56
B4	NER9 #2	2019-01-21	7713.39	7786.9	7860.42	7933.93	8007.44	8080.95	8154.47	8234.79	8319.21	8402.19	8477.1	8538.14	8581.43	8607.31	8619.47	8623.09	8621.73	8619.66	8617.93	8615.14	8609.33	8599.94	8584.98	8563.69	8537.08	8506.23	8472.51	8437.36	8401.24	8364.67	8328.04	8291.15	8253.73	8216.63	8179.62	8142.73	8105.59	8068.93	8032.25	7995.59	7959.04	7922.77	7886.26	7849.71	7813.32	7776.93	7740.68
C4	NER9 #3	2019-01-21	6443.11	6522.99	6602.87	6682.75	6762.62	6842.5	6922.38	7003.24	7082.76	7157.82	7223.83	7276.81	7314.48	7337.8	7348.9	7352.31	7351.01	7347.96	7343.6	7338.4	7330.72	7320.7	7306.38	7287.78	7264.83	7238.3	7208.72	7177.91	7146.47	7114.87	7083.27	7051.39	7019.29	6986.97	6954.21	6921.29	6888.74	6856.26	6823.87	6791.63	6759.68	6727.74	6695.82	6664.09	6632.65	6601.19	6569.62
D4	NER9 #4	2019-01-21	7687.21	7759.12	7831.03	7902.93	7974.84	8046.74	8118.65	8196.18	8275.67	8350.49	8414.55	8463.07	8494.43	8510.71	8515.78	8514.28	8509.92	8504.77	8498.38	8489.91	8477.9	8461.19	8438.98	8412.13	8381.11	8347.41	8312.31	8276.73	8240.62	8204.63	8168.69	8132.19	8095.95	8059.81	8023.23	7986.3	7949.84	7912.66	7875.16	7838.18	7801.42	7764.44	7727.78	7691.75	7655.73	7619.87	7584.08
E4	NER9 #5	2019-01-21	7244.64	7327.74	7410.84	7493.94	7577.04	7660.14	7743.24	7830.16	7918.5	8002.64	8077.29	8137.12	8179.74	8205.24	8217.51	8221.11	8220.14	8217.36	8214.19	8209.8	8202.42	8191.07	8174.64	8152.54	8125.82	8096.09	8064.28	8031.13	7998.01	7964.34	7929.85	7894.85	7859.91	7824.37	7789.09	7754.27	7719.88	7685.65	7651.75	7617.97	7584.18	7550.16	7516.26	7482.77	7449.34	7415.96	7382.92
F4	NER9 #6	2019-01-21	7177.98	7247.2	7316.42	7385.64	7454.86	7524.08	7593.3	7668	7745.65	7820.62	7887.03	7940.15	7977.2	7998.46	8007.59	8008.94	8005.9	8001.63	7996.54	7989.87	7980.14	7966.93	7948.47	7925.71	7899.01	7869.3	7837.77	7805.24	7772.06	7738.72	7705.34	7671.36	7637.61	7603.55	7569.17	7534.82	7500.89	7467.15	7433.66	7400.39	7367.14	7333.77	7300.23	7266.58	7232.93	7199.22	7165.43
G4	NER9 #7	2019-01-21	7508.4	7593.96	7679.52	7765.08	7850.64	7936.21	8021.77	8111.96	8204.31	8292.86	8372	8435.9	8482.85	8513.22	8530.4	8538.82	8542.43	8543.06	8541.47	8537.09	8528.41	8515.52	8497.39	8474.03	8446.49	8416.2	8382.83	8348.19	8312.76	8276.68	8239.68	8202.94	8166.12	8129.52	8093.25	8057.62	8022.02	7986.6	7951.15	7915.59	7879.8	7844.05	7808.33	7772.66	7736.95	7701.42	7665.84
H4	NER9 #8	2019-01-21	6753.74	6809.52	6865.3	6921.08	6976.86	7032.64	7088.42	7149.48	7213.75	7277.21	7335.28	7382.99	7417.33	7438.42	7448.67	7451.04	7448.65	7444.68	7439.88	7433.52	7425.31	7414.83	7400.41	7381.77	7359.46	7334.54	7306.74	7278.08	7248.99	7220.03	7190.25	7161.04	7131.05	7100.74	7070.21	7039.77	7009.37	6979.52	6949.89	6919.93	6890.2	6860.27	6830.45	6800.92	6772.02	6743.23	6714.54
A5	NER8 #1	2019-01-21	4140.7	4154.85	4169	4183.15	4197.3	4211.45	4225.6	4241.32	4258.3	4274.72	4289.31	4300.27	4306.27	4306.91	4303.44	4296.52	4287.32	4277.45	4267.23	4256.54	4245.59	4234.3	4221.97	4208.66	4193.93	4177.96	4160.75	4142.89	4124.45	4106.2	4088.14	4070.63	4053.35	4036.28	4019.07	4001.69	3983.96	3966.49	3949.34	3932.55	3916.09	3900.04	3883.72	3867.39	3850.74	3834.38	3817.79
B5	NER8 #2	2019-01-21	2549.32	2549.77	2550.22	2550.68	2551.13	2551.58	2552.03	2552.5	2553.09	2553.62	2554.18	2554.35	2554.05	2553.6	2552.61	2551.44	2550.35	2549.55	2548.58	2548.14	2547.77	2547.25	2546.6	2545.88	2544.77	2543.76	2543.07	2542.47	2541.99	2541.55	2540.95	2539.87	2538.73	2537.45	2536.3	2535.16	2534.28	2533.29	2532.38	2531.41	2530.5	2529.53	2528.76	2528.1	2527.53	2526.91	2526.47
C5	NER8 #3	2019-01-21	2852.3	2854.74	2857.19	2859.63	2862.07	2864.52	2866.96	2869.63	2872.72	2875.73	2878.09	2879.63	2880.48	2879.99	2878.8	2877.06	2874.98	2872.46	2869.9	2866.86	2863.5	2859.88	2856.21	2852.19	2848.32	2844.3	2840.17	2835.88	2832.05	2827.82	2823.82	2819.97	2816.12	2811.59	2807.48	2803.52	2799.23	2795.04	2791.39	2787.61	2783.51	2779.92	2776.32	2772.73	2769.09	2765.63	2761.86
D5	NER8 #4	2019-01-21	5855.53	5902.9	5950.27	5997.64	6045.01	6092.38	6139.75	6184.97	6227.68	6266.59	6299.2	6325.11	6344.42	6356.39	6361.26	6359.67	6351.66	6336.89	6316.82	6292.7	6265.91	6237.34	6208.25	6178.64	6148.6	6118.41	6087.94	6057.45	6027.43	5997.86	5967.98	5938.54	5909.15	5879.41	5849.34	5819.45	5789.38	5759.45	5729.52	5699.7	5669.98	5640.34	5610.76	5581.6	5553	5524.6	5496.47
E5	NER8 #5	2019-01-21	3199.43	3205.98	3212.53	3219.08	3225.62	3232.17	3238.72	3245.98	3253.4	3260.56	3266.13	3269.47	3270.59	3269.43	3266.11	3261.79	3257.04	3251.76	3246.36	3240.91	3235	3228.5	3221.72	3214.48	3206.8	3198.46	3189.92	3180.88	3171.84	3162.98	3154.88	3146.93	3139.36	3131.64	3123.79	3115.35	3106.73	3098.26	3089.95	3081.65	3073.81	3066.16	3058.1	3050.09	3042.05	3033.54	3024.85
F5	NER8 #6	2019-01-21	2573.43	2573.62	2573.81	2574	2574.18	2574.37	2574.56	2575	2575.4	2575.94	2576.06	2576.14	2575.91	2575.33	2574.58	2573.95	2573.35	2572.55	2571.68	2570.88	2569.81	2568.63	2567.74	2567.06	2566.26	2565.54	2564.67	2563.57	2562.62	2561.74	2560.95	2560.4	2560.05	2559.32	2558.77	2558.22	2557.42	2556.7	2556.19	2555.25	2554.46	2554.03	2553.22	2552.4	2551.97	2551.24	2550.28
G5	NER8 #7	2019-01-21	3063.86	3069.42	3074.99	3080.56	3086.13	3091.7	3097.26	3102.76	3108.73	3114.49	3119.01	3122.07	3123.61	3123.06	3120.85	3117.85	3113.91	3109.29	3104.26	3098.76	3092.53	3086.17	3079.63	3072.93	3066.29	3059.67	3053.1	3046.57	3040.21	3033.71	3027.4	3020.94	3014.52	3007.91	3001.55	2995.19	2988.94	2982.64	2976.66	2970.6	2964.53	2958.46	2952.51	2946.49	2940.73	2935.04	2929.67
H5	NER8 #8	2019-01-21	6970.86	7035.69	7100.53	7165.36	7230.19	7295.03	7359.86	7429.96	7503.49	7575.76	7641.11	7694.45	7733.31	7757.16	7768.98	7772.43	7771.68	7768.83	7765.36	7760.9	7754.45	7744.39	7730.58	7712.02	7688.92	7663.05	7635.17	7605.9	7576.13	7546.39	7515.57	7484.38	7452.91	7421.22	7389.55	7358.31	7327.47	7296.85	7266.75	7236.79	7207.34	7178.05	7148.8	7119.45	7090.07	7060.02	7029.58
A12	°CR Neg. #1	2019-01-21	2510.9	2510.9	2510.91	2510.92	2510.93	2510.94	2510.95	2511.47	2511.9	2512.4	2512.94	2513.95	2514.19	2514.69	2514.58	2514.46	2513.69	2513.05	2512.22	2511.64	2510.81	2510.1	2509.54	2508.92	2508.13	2507.16	2506.29	2505.47	2504.45	2503.48	2503.01	2502.37	2501.55	2500.98	2500.22	2499.33	2498.44	2497.59	2496.52	2496.35	2496.27	2496.43	2496.59	2496.98	2496.65	2496.04	2494.99
B12	°CR Neg. #2	2019-01-21	2519.88	2519.85	2519.83	2519.8	2519.78	2519.75	2519.73	2519.79	2520.89	2521.6	2522.55	2523.15	2523.55	2523.26	2522.88	2522.22	2521.51	2520.51	2519.66	2518.48	2517.48	2516.73	2516.24	2515.49	2515.13	2514.68	2513.66	2512.54	2511.88	2511.15	2510.14	2509.73	2509.6	2509.04	2508.26	2508.02	2507.61	2506.83	2506.34	2505.99	2505.33	2504.33	2503.41	2502.39	2501.46	2500.17	2499.13
C12	°CR Neg. #3	2019-01-21	2516.94	2517.95	2518.97	2519.98	2521	2522.01	2523.03	2524.3	2524.85	2525.05	2524.92	2524.13	2522.88	2522.19	2521.53	2520.97	2520.59	2520.4	2519.85	2519.39	2518.84	2518.32	2517.51	2516.78	2516.07	2515.11	2514	2513.17	2512.14	2510.71	2509.85	2509.32	2508.59	2508.2	2508.2	2507.73	2507.01	2506.16	2505.09	2503.91	2502.77	2501.65	2501.03	2500.53	2500.21	2499.77	2499.63
D12	°CR Neg. #4	2019-01-21	2628.05	2630.23	2632.41	2634.59	2636.78	2638.96	2641.14	2643.02	2644.94	2646.59	2647.67	2648.09	2648.11	2647.54	2646.44	2644.62	2643.01	2640.97	2638.68	2635.98	2633.45	2630.35	2627.46	2624.58	2622.26	2619.76	2617.4	2615.04	2612.86	2610.37	2608.53	2606.84	2604.85	2602.62	2600.56	2597.88	2595	2592.43	2590.16	2587.74	2585.62	2583.92	2582.25	2580.57	2578.9	2577.09	2574.72
E12	°CR Neg. #5	2019-01-21	2614.49	2615.41	2616.34	2617.26	2618.19	2619.12	2620.04	2620.92	2622.36	2623.9	2625.21	2626.4	2627.21	2627.39	2626.94	2626.32	2625.37	2624.21	2622.75	2621.47	2619.95	2618.47	2616.91	2615.5	2613.73	2611.95	2609.96	2607.85	2605.38	2603.24	2601.14	2598.91	2596.66	2594.65	2592.46	2590.45	2588.63	2587.2	2586.04	2585.15	2583.95	2582.44	2580.74	2578.64	2575.99	2573.62	2571.59
F12	°CR Neg. #6	2019-01-21	2494.11	2495.09	2496.07	2497.05	2498.03	2499.01	2499.98	2500.56	2501.37	2501.75	2502.11	2502.06	2502.12	2501.86	2501.85	2501.57	2500.97	2500.69	2500.34	2499.76	2499.11	2498.29	2497.05	2495.89	2494.51	2493.14	2492.18	2491.45	2490.61	2489.99	2489.65	2489.32	2488.73	2488.06	2487.57	2486.71	2485.47	2484.52	2483.83	2483.03	2482.33	2481.78	2480.83	2479.6	2478.37	2477.51	2476.96
G12	°CR Neg. #7	2019-01-21	2525.73	2526.15	2526.58	2527	2527.42	2527.84	2528.26	2528.56	2529.01	2529.56	2529.9	2529.57	2528.94	2527.9	2526.65	2525.69	2524.92	2524.42	2523.94	2523.43	2522.65	2522.31	2522.26	2522.54	2522.96	2523.18	2522.91	2521.73	2520.25	2518.48	2517.14	2516.05	2515.29	2514.52	2513.95	2512.77	2511.19	2509.9	2508.75	2507.75	2507.27	2507.23	2506.98	2506.73	2505.8	2504.81	2503.57
H12	°CR Neg. #8	2019-01-21	2504.53	2504.26	2503.99	2503.73	2503.46	2503.19	2502.93	2502.74	2502.65	2502.46	2502.76	2503.28	2503.39	2503.33	2503.04	2502.56	2501.98	2501.57	2501.18	2501.5	2501.2	2500.37	2499.11	2497.64	2495.48	2494.05	2493.3	2493.48	2493.51	2493.83	2493.64	2492.75	2491.24	2490.25	2489	2487.93	2487.6	2487.18	2486.18	2485.4	2484.55	2483.36	2482.32	2481.52	2480.7	2480.37	2479.83
A1	NER7 #1	2019-01-22	2581.45	2582.29	2583.12	2583.96	2584.8	2585.64	2586.48	2587.05	2587.46	2588.01	2588.36	2588.4	2588.57	2588.76	2588.57	2588.21	2587.61	2586.76	2585.62	2584.46	2583.1	2582.19	2581.1	2580.04	2578.79	2577.75	2576.07	2574.35	2572.72	2571.47	2570.19	2569.24	2568.76	2568.11	2567.14	2566	2564.95	2563.35	2562.09	2560.89	2560.08	2559.34	2558.75	2557.84	2556.87	2555.5	2553.77
B1	NER7 #2	2019-01-22	2552.11	2551.94	2551.76	2551.59	2551.42	2551.25	2551.07	2551.11	2551.52	2552.15	2552.85	2553.42	2553.4	2552.97	2552.17	2550.86	2549.43	2548.54	2547.69	2547.08	2546.74	2546.46	2545.54	2544.47	2543.38	2542.19	2540.91	2540.08	2539.3	2538.22	2537.25	2536.48	2535.25	2534.07	2533.13	2532.05	2530.91	2530.54	2530.5	2530.32	2530.12	2529.77	2528.73	2527.19	2525.7	2524.5	2523.42
C1	NER7 #3	2019-01-22	2559.85	2560.12	2560.39	2560.66	2560.93	2561.21	2561.48	2561.49	2561.32	2561.04	2560.52	2559.7	2558.89	2558.35	2557.91	2557.21	2556.32	2555.35	2554.25	2553.14	2552.41	2551.99	2551.74	2551.25	2550.41	2549.52	2548.4	2547.02	2545.76	2544.85	2543.62	2542.53	2541.49	2540.29	2538.87	2537.56	2536.47	2535.45	2534.91	2534.54	2534.26	2533.45	2532.63	2531.58	2530.65	2529.81	2529.43
D1	NER7 #4	2019-01-22	2507.92	2508.03	2508.13	2508.24	2508.35	2508.46	2508.57	2508.47	2508.33	2507.76	2507.41	2507.42	2507.44	2507.49	2507.76	2507.88	2507.78	2507.89	2508.01	2508.19	2508.26	2508.4	2508.54	2508.74	2508.66	2508.78	2508.98	2509.06	2508.93	2509.07	2508.98	2508.78	2508.76	2508.87	2508.95	2509.13	2509.32	2509.37	2509.26	2509.29	2509.29	2509.23	2509.08	2509.25	2509.25	2509.64	2510.24
E1	NER7 #5	2019-01-22	2542.28	2542.66	2543.04	2543.42	2543.79	2544.17	2544.55	2545.15	2545.47	2545.64	2545.87	2545.84	2545.52	2544.99	2544.22	2543.44	2542.68	2541.62	2540.56	2539.58	2538.51	2537.45	2537	2536.61	2535.99	2535.4	2534.71	2533.58	2532.35	2531.28	2530.17	2529.03	2527.95	2527.01	2526.11	2525.2	2524.53	2523.75	2523.01	2522.3	2521.73	2520.88	2520.2	2519.29	2518.5	2517.36	2516.28
F1	NER7 #6	2019-01-22	2970.45	2972.89	2975.32	2977.76	2980.2	2982.63	2985.07	2987.74	2990.57	2993.15	2995.37	2996.74	2997.07	2996.35	2994.53	2991.31	2987.59	2983.52	2979.15	2975.01	2971.02	2966.68	2962.24	2957.47	2952.07	2946.64	2941.28	2935.77	2930.46	2925.37	2920.26	2914.94	2909.43	2903.6	2897.57	2891.75	2886.37	2881.46	2876.82	2872.4	2867.46	2862.34	2856.88	2851.5	2845.91	2840.66	2835.33
G1	NER7 #7	2019-01-22	5240.74	5258.04	5275.35	5292.65	5309.96	5327.26	5344.56	5364.35	5386.6	5408.81	5428.47	5443.04	5450.61	5450.64	5444.34	5433.53	5419.9	5405.02	5389.61	5373.08	5354.88	5334.94	5312.98	5288.59	5262.85	5236.21	5208.62	5180.88	5153.32	5125.3	5097.31	5069.71	5041.99	5014.47	4987.59	4960.91	4933.94	4907.01	4880.07	4853.08	4826.11	4799.69	4773.56	4747.59	4721.9	4696.17	4670.33
H1	NER7 #8	2019-01-22	7095.44	7151.53	7207.62	7263.72	7319.81	7375.9	7431.99	7489.03	7547.66	7604.97	7657.76	7702.46	7735.77	7756.22	7765.38	7766.11	7761.26	7753.2	7743.18	7731.82	7718.36	7702.34	7683.64	7661.79	7636.95	7609.41	7579.16	7547.07	7514.34	7480.96	7447.74	7414.86	7382.04	7348.54	7314.7	7280.32	7245.91	7211.4	7177.52	7144.19	7111.05	7078.03	7045.19	7012.27	6978.64	6944.91	6910.98
A2	NER6 #1	2019-01-22	7916.21	7980.28	8044.35	8108.42	8172.49	8236.56	8300.63	8369.81	8443.25	8517.39	8587.33	8648.37	8696.21	8728.03	8745.51	8752.06	8751.38	8746.47	8740.56	8733.34	8723.99	8711.67	8695.92	8675.49	8650.52	8621.75	8589.79	8555.45	8519.63	8483.08	8446.26	8409.29	8372.15	8334.99	8297.92	8260.87	8223.77	8186.82	8150.1	8113.56	8076.74	8040.22	8003.64	7966.87	7929.68	7892.74	7855.71
B2	NER6 #2	2019-01-22	8295.32	8359.6	8423.88	8488.16	8552.44	8616.72	8681	8750.61	8825.04	8899.8	8969.69	9030.29	9077.08	9107.43	9123.52	9129.19	9127.5	9122.11	9115.44	9107.49	9097.14	9083.53	9066.03	9043.85	9016.76	8985.45	8951.19	8914.18	8875.76	8836.75	8797.42	8757.3	8717.09	8676.5	8635.4	8594.29	8553.72	8513.32	8473.37	8434.06	8394.7	8354.94	8315.15	8275.1	8234.89	8194.65	8155.02
C2	NER6 #3	2019-01-22	9210.5	9293.63	9376.76	9459.89	9543.02	9626.15	9709.28	9797.15	9886.8	9972.67	10048.9	10109.9	10153.7	10179.6	10190.2	10189.6	10181.4	10167.1	10149.1	10127.1	10100.8	10070.6	10037.8	10001.3	9962.53	9922.55	9881.76	9839.83	9798.12	9756.35	9714.25	9671.46	9628.23	9584.52	9540.23	9495.23	9450.33	9405.31	9360.63	9316.02	9271.87	9227.9	9184.47	9140.65	9097.08	9053.77	9010.34
D2	NER6 #4	2019-01-22	8113.79	8185.27	8256.74	8328.22	8399.69	8471.16	8542.64	8619.8	8700.74	8780.97	8853.96	8915.66	8961.99	8991.81	9007.57	9013.76	9013.73	9010.33	9004.85	8997.09	8985.65	8969.97	8949.75	8924.78	8895.63	8863.58	8828.69	8792.18	8754.86	8717.3	8679	8641.1	8602.95	8564.79	8526.38	8488.54	8450.18	8412.07	8374.1	8336.7	8299.39	8262.71	8226.17	8189.8	8152.91	8115.76	8078.5
E2	NER6 #5	2019-01-22	8708.76	8786.51	8864.27	8942.02	9019.78	9097.54	9175.29	9260.51	9350.92	9440.59	9523.2	9593.88	9647.27	9682.18	9700.96	9708.65	9708.94	9705.62	9700.53	9693.65	9682.97	9667.32	9645.79	9618.15	9585.22	9548.26	9508.36	9467.1	9424.82	9381.86	9338.82	9295.98	9253.16	9210.61	9168.21	9125.78	9083.2	9040.59	8997.9	8955.33	8913.09	8871.2	8829.2	8787.35	8745.78	8703.86	8661.63
F2	NER6 #6	2019-01-22	7979.5	8047.75	8116	8184.25	8252.49	8320.74	8388.99	8463.81	8542.58	8620.47	8690.8	8748.32	8789.99	8815.48	8827.88	8831.85	8831.04	8827.83	8823.82	8817.5	8807.37	8792.68	8773.04	8747.68	8718.2	8685.78	8651.1	8614.87	8578.63	8541.78	8504.38	8466.8	8429.26	8391.02	8352.95	8315.62	8278.54	8241.69	8205.08	8168.49	8131.08	8093.52	8055.79	8018.27	7980.58	7943.34	7906.72
G2	NER6 #7	2019-01-22	8693.34	8767.08	8840.82	8914.56	8988.29	9062.03	9135.77	9216.93	9303.27	9388.82	9467.02	9532.02	9578.89	9607.53	9621	9624.18	9621.37	9616.67	9611.16	9604.23	9593.88	9578.86	9558	9530.64	9497.72	9461.24	9421.99	9380.88	9339.25	9297.19	9254.16	9211.29	9168.81	9126.12	9083.19	9040.61	8997.48	8954.04	8910.59	8867.8	8825.31	8783.24	8741.17	8699.56	8657.72	8615.5	8573.07
H2	NER6 #8	2019-01-22	7974.87	8035.17	8095.46	8155.76	8216.05	8276.35	8336.65	8402.75	8473.07	8543.5	8607.48	8660.55	8698.8	8722.02	8731.96	8733.77	8730.47	8725.73	8719.43	8711.69	8700.87	8686.14	8666.39	8642.47	8614.79	8583.87	8550.69	8515.81	8480.14	8444.02	8407.94	8372.04	8336.42	8300.37	8263.68	8226.41	8188.99	8151.27	8114.26	8077.74	8041.67	8005.5	7969.87	7933.46	7896.92	7860.28	7823.9
A3	NER5 #1	2019-01-22	7557.42	7627.28	7697.14	7767	7836.86	7906.72	7976.58	8050.81	8129.13	8208.16	8283.18	8349.92	8403.89	8441.73	8464.76	8475.46	8476.88	8471.55	8462.13	8448.65	8430.95	8409	8383.76	8355.38	8324.67	8292.39	8259.16	8224.91	8190.07	8154.82	8119.46	8083.97	8048.55	8012.78	7976.75	7940.65	7904.12	7867.25	7830.92	7794.9	7758.88	7722.89	7686.89	7650.41	7613.68	7576.61	7540.14
B3	NER5 #2	2019-01-22	7911.96	7985.29	8058.63	8131.97	8205.31	8278.65	8351.99	8430.91	8514.12	8597.35	8674.78	8740.96	8791.81	8825.42	8844.1	8851.37	8851.56	8848.2	8843.21	8836.12	8826.08	8812.14	8793.25	8768.97	8740.17	8707.94	8672.58	8635.66	8597.98	8559.64	8520.73	8481.75	8442.51	8403.15	8363.67	8324.71	8285.81	8246.75	8207.71	8169.11	8129.87	8090.8	8051.91	8013.33	7974.2	7935.5	7896.82
C3	NER5 #3	2019-01-22	8902.58	8985.1	9067.62	9150.15	9232.67	9315.19	9397.72	9487.97	9583.78	9679.12	9767	9840.26	9894.08	9927	9943.43	9948.04	9945.97	9941.31	9936.25	9928.76	9917.65	9901.95	9880.09	9850.97	9816.16	9776.71	9733.3	9687.9	9642.16	9595.92	9549.83	9503.92	9458.16	9412	9365.88	9319.34	9272.94	9226.34	9179.93	9133.7	9087.65	9041.54	8995.73	8949.67	8903.51	8857.52	8811.83
D3	NER5 #4	2019-01-22	8219.61	8292.24	8364.87	8437.5	8510.13	8582.76	8655.39	8733.14	8815.31	8896.78	8971.95	9035.68	9083.54	9113.5	9128.74	9132.97	9130.28	9124.1	9116.58	9106.75	9094.01	9076.97	9055.34	9028.06	8996.4	8961.15	8922.94	8883.19	8842.77	8801.81	8760.35	8719.54	8678.18	8636.82	8595.36	8553.74	8511.71	8470	8428.48	8387.16	8346.29	8305.68	8265.42	8225.16	8185.27	8145.01	8104.66
E3	NER5 #5	2019-01-22	8039.82	8125.2	8210.59	8295.97	8381.35	8466.74	8552.12	8641.02	8731.35	8818.66	8897.3	8962.65	9010.64	9040.34	9054.39	9057.01	9051.64	9041.41	9027.44	9009.29	8986.55	8958.78	8926.45	8890.46	8851.69	8810.57	8768.33	8724.6	8680.25	8635.45	8590.46	8545.1	8500.25	8454.94	8409.35	8364.05	8318.91	8274.01	8229.44	8185.55	8141.46	8097.61	8053.54	8009.83	7965.97	7922.44	7878.64
F3	NER5 #6	2019-01-22	7879.33	7970.89	8062.45	8154.01	8245.57	8337.13	8428.69	8520.8	8611.73	8697.45	8772.58	8834.53	8881.6	8912.42	8927.92	8931.17	8923.6	8906.87	8883.45	8855.35	8823.61	8789.57	8754.12	8717.85	8680.67	8643.04	8605	8566.41	8527.65	8488.58	8449.14	8409.06	8369.19	8328.76	8288.26	8247.77	8207.78	8167.33	8127.05	8086.78	8046.06	8004.98	7963.82	7922.61	7881.15	7839.96	7798.72
G3	NER5 #7	2019-01-22	8291.57	8368.1	8444.63	8521.16	8597.69	8674.22	8750.74	8831.6	8915.5	8998.02	9072.91	9136.5	9185.15	9217.39	9234.8	9241.06	9238.45	9229.7	9215.88	9197.52	9174.35	9146.72	9115.33	9081.55	9045.71	9008.68	8971.12	8932.72	8893.28	8853.39	8813.21	8772.54	8732.28	8692.31	8651.73	8610.78	8569.72	8528.25	8486.55	8445.71	8405.04	8364.49	8324.2	8283.75	8242.92	8202.08	8161.38
H3	NER5 #8	2019-01-22	8085.27	8153.41	8221.56	8289.71	8357.85	8426	8494.15	8567.24	8644.11	8719.95	8789.8	8848.25	8891.02	8917.2	8928.91	8929.76	8922.77	8911.83	8897.67	8880.26	8859.01	8833.81	8804.71	8772.4	8737.83	8701.41	8664.18	8625.9	8587.21	8547.89	8508.54	8468.89	8429.16	8388.85	8348.63	8308.23	8267.41	8226.66	8186.78	8146.85	8106.89	8067.55	8028.17	7988.01	7947.48	7906.54	7865.24
A4	NER4 #1	2019-01-22	7666.55	7727.15	7787.76	7848.37	7908.97	7969.58	8030.18	8094.65	8163.28	8232.34	8296.96	8352.54	8394.83	8420.76	8432.7	8434.46	8429.53	8421.3	8412.82	8403.45	8391.67	8376.62	8357.48	8333.33	8304.37	8271.78	8236.82	8200.18	8162.35	8124.43	8086.49	8047.76	8008.74	7969.83	7930.42	7890.58	7851.29	7812.47	7773.94	7736.15	7698.73	7661.36	7623.41	7585.23	7546.44	7507.83	7468.77
B4	NER4 #2	2019-01-22	8701.11	8778.44	8855.76	8933.09	9010.42	9087.75	9165.08	9244.81	9324.52	9401.11	9469.08	9525.24	9568.17	9596.78	9611.95	9616.5	9611.9	9599.56	9580.71	9556.12	9526.68	9493.88	9458.04	9420.52	9381.82	9341.89	9301.65	9261.79	9221.72	9181.86	9142.53	9102.87	9062.77	9022.28	8981.16	8939.58	8897.94	8855.7	8813.93	8772.56	8731.23	8689.66	8648.83	8607.56	8566.28	8525.23	8484.26
C4	NER4 #3	2019-01-22	7155.13	7227.74	7300.35	7372.96	7445.57	7518.18	7590.79	7655.47	7713.49	7764.25	7805.77	7836.62	7855.82	7862.43	7857.13	7841.45	7817.38	7787.67	7754.11	7717.8	7680.19	7642.01	7602.93	7563.25	7523.57	7484.11	7444.41	7404.94	7365.79	7326.59	7286.87	7247.27	7207.42	7167.42	7127.68	7087.83	7048.2	7008.58	6968.99	6929.24	6890.11	6850.7	6811.66	6772.8	6734.1	6695.25	6656.5
D4	NER4 #4	2019-01-22	6636.92	6687.58	6738.24	6788.9	6839.56	6890.22	6940.88	6992.68	7044.86	7093.86	7134.21	7162.92	7177.83	7179.5	7170.72	7155.57	7136.52	7115.62	7093.43	7069.56	7043.08	7013.66	6980.93	6944.9	6906.19	6865.62	6823.81	6781.54	6739.34	6697.03	6655.06	6613.32	6571.63	6529.62	6488.21	6446.47	6404.99	6363.62	6322.91	6281.88	6241.14	6200.21	6159.61	6118.81	6078.43	6038.54	5999.17
E4	NER4 #5	2019-01-22	8043.97	8115.9	8187.84	8259.77	8331.7	8403.64	8475.57	8554.69	8640.72	8729.38	8814.21	8889.64	8949.81	8991.39	9015.92	9027.76	9030.88	9029.1	9025.42	9020.13	9012.06	8999.59	8982.36	8959.26	8930.73	8897.56	8861.11	8822.43	8783.04	8742.85	8702.3	8662.27	8622.19	8581.5	8540.83	8500.61	8459.87	8419.37	8379.43	8340.02	8300.35	8261.26	8221.95	8182.37	8142.38	8102.57	8061.95
F4	NER4 #6	2019-01-22	6684.22	6744.5	6804.78	6865.05	6925.33	6985.6	7045.88	7107.86	7171.56	7233.71	7289.6	7335.29	7368.01	7386.79	7393.77	7392.71	7386.47	7377.4	7366.77	7353.68	7337.02	7316.37	7291.21	7261.64	7228.57	7193.24	7155.79	7117.47	7078.72	7039.69	6999.83	6959.82	6919.58	6879.16	6838.85	6798.9	6759.43	6719.88	6680.53	6640.95	6601.77	6562.41	6523.49	6484.59	6445.79	6407.01	6368.2
G4	NER4 #7	2019-01-22	8132.57	8210.57	8288.57	8366.57	8444.57	8522.57	8600.57	8682.06	8765.95	8848.29	8922.86	8984.89	9030.71	9059.11	9072.16	9074.7	9071.02	9064.22	9055.75	9045.68	9032.79	9014.96	8992.15	8963.77	8930.33	8892.74	8853.1	8811.87	8770.43	8728.89	8687.51	8645.8	8603.67	8561.14	8518.13	8474.6	8430.99	8387.32	8343.7	8300.42	8257.69	8215.32	8173.55	8131.99	8090.5	8049.01	8007.47
H4	NER4 #8	2019-01-22	7292.72	7365.58	7438.43	7511.29	7584.14	7657	7729.85	7805.48	7882.98	7959.24	8030.03	8090.71	8136.92	8167.38	8183.97	8190.72	8191.19	8188.88	8185.19	8180.2	8172.26	8160.38	8143.99	8123.19	8098.16	8069.66	8039.03	8006.84	7973.79	7940.31	7906.43	7872.47	7838.16	7803.33	7768.03	7732.97	7697.68	7662.34	7627.29	7592.6	7558.05	7523.57	7489.55	7455.29	7420.71	7385.66	7350.5
A5	NER3 #1	2019-01-22	6926.1	6977.43	7028.75	7080.08	7131.4	7182.72	7234.05	7288.76	7346.93	7406.86	7464.42	7516.27	7559.55	7590.99	7610.55	7619.96	7620.93	7615.59	7605.96	7592.38	7575.33	7555.15	7531.9	7505.72	7477.57	7447.77	7416.59	7384.36	7351.62	7318.32	7284.42	7250.59	7216.62	7182.28	7147.92	7113.85	7079.48	7045.01	7011	6977.22	6943.05	6908.84	6874.9	6840.34	6805.53	6771.04	6736.55
B5	NER3 #2	2019-01-22	7271.35	7332.14	7392.92	7453.71	7514.5	7575.29	7636.07	7699.31	7764.46	7829.31	7890.55	7944.86	7989.54	8022.33	8042.5	8050.15	8046.76	8033.93	8013.55	7986.78	7956.11	7923.08	7888.35	7852.83	7817.35	7781.58	7745.17	7708.49	7671.35	7633.48	7595.24	7556.51	7517.74	7478.96	7440.26	7401.36	7362.95	7324.43	7285.96	7247.87	7210.07	7172.04	7133.95	7095.6	7056.74	7017.57	6978.37
C5	NER3 #3	2019-01-22	8178.58	8245.26	8311.94	8378.63	8445.31	8511.99	8578.68	8651.54	8729.91	8809.66	8885.11	8950.76	9001.61	9034.66	9051.92	9057.28	9054.32	9046.19	9035.5	9021.85	9003.74	8981.24	8954.27	8922.53	8886.66	8848.25	8807.39	8764.99	8721.82	8678.02	8633.5	8588.39	8542.8	8496.87	8451.26	8405.77	8360.71	8315.76	8270.77	8225.25	8179.6	8134.01	8088.88	8043.91	7999.2	7954.63	7910.1
D5	NER3 #4	2019-01-22	8706.53	8789.76	8873	8956.23	9039.46	9122.7	9205.93	9295.91	9391.31	9488.2	9580.65	9663.88	9732.83	9784.3	9818.86	9838.69	9846.51	9845.16	9836.74	9822.03	9802.02	9777.26	9748.56	9716.88	9683.37	9648.53	9612.69	9576.08	9538.95	9501.47	9463.42	9424.83	9386.01	9347.09	9307.59	9267.7	9228.15	9188.72	9148.88	9109.36	9070.22	9030.79	8991.27	8951.97	8912.28	8872.49	8832.75
E5	NER3 #5	2019-01-22	8507.45	8588.09	8668.73	8749.37	8830.02	8910.66	8991.3	9078.77	9171.24	9262.83	9346.68	9415.95	9467.19	9499.3	9516.01	9521.79	9521.93	9519.57	9515.99	9510.33	9500.71	9485.41	9463.2	9434.56	9400.48	9362.94	9322.86	9281.8	9240.05	9197.87	9155.19	9112.61	9070.08	9027.41	8984.59	8941.93	8899.44	8857.09	8815.21	8773.72	8731.93	8690.05	8647.96	8605.92	8563.71	8521.9	8479.86
F5	NER3 #6	2019-01-22	8036.61	8099.95	8163.28	8226.62	8289.96	8353.3	8416.63	8486.8	8561.54	8636.18	8703.91	8759.45	8798.3	8819.5	8826.4	8823.41	8814.95	8804.48	8793.91	8781.32	8766.43	8747.51	8723.08	8692.45	8657.22	8617.58	8574.84	8530.44	8485.73	8440.57	8395.74	8351.07	8306.68	8261.98	8217.22	8172.27	8127.29	8082.59	8038.3	7994.35	7950.57	7907.08	7863.17	7819.04	7774.86	7730.46	7685.64
G5	NER3 #7	2019-01-22	8997.76	9084.01	9170.26	9256.51	9342.75	9429	9515.25	9609.33	9710.15	9813.71	9912.63	9999.49	10068.2	10115.7	10143.9	10157.3	10162.1	10163.1	10163.1	10162	10158.5	10150.1	10135.2	10113.4	10085.2	10051.7	10014.8	9975.87	9935.75	9894.48	9852.85	9810.61	9767.95	9724.84	9681.45	9637.63	9593.7	9549.46	9505.7	9462.53	9419.99	9377.81	9336.23	9294.39	9252.18	9209.71	9167.12
H5	NER3 #3	2019-01-22	7112.25	7167.12	7221.99	7276.86	7331.73	7386.6	7441.46	7501.37	7565.6	7630.58	7691.57	7744.5	7784.28	7809.19	7820.93	7823.09	7818.65	7811.66	7803.46	7794.37	7783.09	7768.82	7750.64	7728.18	7701.37	7671.05	7638.18	7602.9	7566.58	7529.62	7492.22	7454.55	7417.02	7379.26	7341.59	7304.03	7266.56	7229.39	7192.67	7155.45	7118.14	7080.77	7043.03	7004.87	6967.5	6930.35	6892.99
A12	°CR Neg. #1	2019-01-22	7094.14	7149.19	7204.24	7259.29	7314.34	7369.39	7424.43	7481.62	7542.48	7606.3	7671.17	7735.19	7794.25	7844.12	7882.7	7909.2	7923.51	7927.49	7923.18	7912.2	7895.85	7875.49	7852.17	7826.63	7799.71	7771.55	7742.48	7712.59	7682.13	7651.14	7620.09	7588.7	7557.16	7524.95	7492.38	7459.23	7426.01	7392.15	7358.74	7325.19	7291.89	7258.77	7226.07	7193.26	7160.75	7128.14	7095.36
B12	°CR Neg. #2	2019-01-22	6723.78	6773.62	6823.46	6873.3	6923.14	6972.98	7022.82	7075.58	7131.56	7189.65	7246.09	7298.32	7342.74	7375.81	7396.1	7405.16	7404.09	7395.07	7380.79	7362.89	7341.37	7316.57	7289.25	7258.93	7226.34	7191.98	7156.58	7120.18	7083.69	7046.37	7008.66	6970.78	6932.05	6892.79	6853.58	6814.89	6775.96	6737.7	6699.52	6661.37	6622.7	6583.8	6544.59	6505.44	6466.2	6426.94	6387.98
C12	°CR Neg. #3	2019-01-22	2761.71	2767.92	2774.13	2780.34	2786.55	2792.76	2798.96	2804.89	2810.06	2814.39	2817.47	2819.61	2820.25	2820.05	2819.15	2817.96	2816.37	2814.7	2812.94	2810.74	2807.98	2804.59	2801.02	2797.05	2792.87	2788.76	2785.11	2781.57	2777.97	2774.72	2771.54	2768.23	2764.52	2760.56	2756.67	2752.75	2748.74	2744.86	2741.82	2738.42	2734.94	2731.61	2728.44	2724.73	2721.33	2717.94	2714.6
D12	°CR Neg. #4	2019-01-22	2506.55	2506.88	2507.2	2507.53	2507.85	2508.18	2508.5	2508.58	2508.39	2508.35	2508.34	2508.44	2509.02	2509.43	2509.47	2509.01	2508.1	2506.78	2505.43	2504.31	2503.61	2503.34	2502.62	2501.83	2500.63	2499.28	2497.5	2496.39	2495.36	2494.45	2493.55	2493.12	2492.48	2492.03	2491.95	2491.57	2490.68	2489.5	2488.03	2486.15	2484.6	2483.19	2482.15	2481.28	2480.64	2480.15	2479.93
E12	°CR Neg. #5	2019-01-22	8627.22	8726.51	8825.79	8925.07	9024.36	9123.64	9222.92	9331.09	9445.92	9560.27	9665.48	9753.7	9820.56	9865.93	9893.82	9910.05	9920.38	9928.37	9933.82	9936.06	9933.1	9922.36	9903.59	9878.23	9846.78	9811.22	9773.7	9735	9695.48	9656.35	9617.08	9577.76	9538.33	9499.11	9458.95	9418.34	9377.69	9337.33	9296.91	9257.23	9218.12	9178.71	9139.14	9099.43	9059.5	9019.45	8980.23
F12	°CR Neg. #6	2019-01-22	2528.54	2528.63	2528.71	2528.8	2528.88	2528.97	2529.05	2529.43	2529.95	2530.07	2529.75	2529.27	2528.65	2527.84	2527.41	2527.53	2527.75	2527.73	2527.56	2527.22	2526.38	2525.27	2523.9	2522.6	2520.86	2519.34	2517.91	2516.91	2515.8	2515.1	2514.17	2513.04	2512.12	2511.46	2510.87	2510.39	2510.02	2509.24	2508.13	2506.65	2505.4	2504.12	2502.88	2501.82	2500.97	2500.05	2499.21
G12	°CR Neg. #7	2019-01-22	2538.99	2539.17	2539.36	2539.54	2539.72	2539.9	2540.08	2539.98	2540.14	2539.9	2539.69	2538.83	2538.15	2537.52	2537.09	2536.36	2536.32	2536.15	2536.03	2535.83	2535.65	2535	2534.43	2533.66	2532.57	2531.53	2530.69	2529.3	2527.58	2526.47	2525.52	2523.97	2523	2522.14	2520.97	2519.89	2519.46	2519.01	2518.78	2518.38	2517.56	2516.57	2515.12	2513.9	2513.04	2512.15	2511.09
H12	°CR Neg. #8	2019-01-22	2577.6	2578.16	2578.72	2579.28	2579.84	2580.4	2580.96	2581.84	2582.96	2584.31	2585.07	2585.46	2585.73	2585.38	2584.19	2583.14	2582.17	2580.81	2579.51	2578.25	2576.5	2574.57	2572.53	2570.4	2568.45	2566.48	2564.52	2562.74	2560.96	2559.31	2558.23	2556.93	2555.69	2554.66	2553.21	2551.15	2549.57	2547.55	2545.29	2543.46	2542.14	2540.44	2539.45	2538.8	2537.79	2536.5	2535.41
A1	SR11 #1	2019-01-28	2593.94	2594.58	2595.23	2595.87	2596.52	2597.17	2597.81	2598.32	2599.43	2599.89	2600.28	2600.41	2600.52	2599.82	2599.12	2598.14	2597.07	2595.47	2593.99	2592.38	2590.61	2588.47	2586.4	2584.46	2582.47	2580.6	2578.64	2576.7	2574.2	2571.66	2568.97	2566.69	2564.58	2563.07	2561.6	2560.38	2558.77	2556.9	2554.72	2552.56	2550.17	2548.01	2545.95	2544.16	2542.42	2540.88	2539.31
B1	SR11 #2	2019-01-28	2662.71	2663.64	2664.57	2665.5	2666.44	2667.37	2668.3	2669.11	2669.91	2670.92	2671.79	2672.43	2672.71	2672.41	2671.54	2670.4	2668.8	2667.1	2665.2	2662.92	2660.04	2657.25	2653.98	2650.72	2647.56	2645.02	2642.18	2639.52	2636.71	2633.72	2630.39	2627.24	2624.38	2621.68	2619.29	2616.71	2614.24	2611.54	2609.06	2606.53	2604.62	2602.72	2600.89	2598.99	2597.01	2594.65	2591.83
C1	SR11 #3	2019-01-28	2643.61	2644.08	2644.54	2645.01	2645.48	2645.94	2646.41	2647.1	2647.68	2648.54	2649.33	2649.73	2649.91	2649.52	2648.57	2647.01	2645.14	2642.88	2640.8	2638.72	2636.62	2634.51	2632.34	2630.3	2628.25	2626.33	2624.46	2622.62	2620.42	2618.15	2615.84	2613.44	2610.9	2608.59	2606.23	2603.73	2601.45	2599.36	2597.08	2594.95	2593.32	2591.57	2589.83	2588.18	2586.83	2585.08	2583.47
D1	SR11 #4	2019-01-28	5914.24	5967.8	6021.35	6074.91	6128.46	6182.02	6235.57	6292.19	6349.57	6404.06	6451.52	6488.01	6512.7	6527.16	6533.65	6535.18	6534.55	6532.72	6529.37	6524.09	6515.93	6504.21	6489.01	6470.75	6449.83	6427.24	6404.01	6380.2	6355.9	6331.43	6306.84	6282	6257.29	6233.17	6209.21	6185.21	6161.06	6136.9	6112.17	6087.28	6062.79	6038.57	6014.09	5990.07	5966.4	5942.37	5918.19
E1	SR11 #5	2019-01-28	2618.46	2618.94	2619.43	2619.91	2620.4	2620.89	2621.37	2622.26	2623.18	2624.16	2624.96	2625.28	2625.11	2624.58	2623.75	2622.43	2621.02	2619.52	2617.52	2615.3	2613.27	2610.97	2608.03	2605.32	2602.67	2599.7	2596.73	2594.53	2592.36	2590.13	2588	2586.06	2583.45	2580.85	2578.37	2575.97	2573.44	2571.56	2569.42	2567.26	2565.21	2563.26	2560.88	2558.87	2556.7	2554.32	2551.83
F1	SR11 #6	2019-01-28	4139.56	4159.15	4178.74	4198.34	4217.93	4237.52	4257.11	4276.59	4294.85	4310.27	4321.63	4328.09	4329.63	4327.21	4322.06	4314.71	4305.68	4295.12	4283.17	4269.42	4254.54	4238.87	4222.7	4206.03	4189.36	4172.35	4155.1	4137.73	4120.3	4102.94	4085.92	4069.08	4052.42	4036.11	4020.13	4003.89	3987.89	3971.78	3955.59	3938.95	3922.78	3906.43	3890.6	3874.91	3859.59	3844.11	3828.75
G1	SR11 #7	2019-01-28	2610.14	2610.53	2610.92	2611.31	2611.7	2612.09	2612.47	2613.12	2613.83	2614.76	2615.21	2615.24	2614.91	2614.08	2612.48	2610.98	2609.09	2607.03	2605.06	2603.37	2601.58	2600.13	2598.51	2596.57	2594.25	2591.64	2588.76	2586.06	2583.49	2581.19	2579.01	2576.79	2574.51	2572.54	2570.41	2568.28	2566.32	2564.26	2561.74	2559.12	2556.54	2553.79	2551.21	2549	2547.23	2545.45	2543.9
H1	SR11 #8	2019-01-28	2574.58	2574.98	2575.37	2575.76	2576.16	2576.55	2576.95	2577.83	2578.72	2579.45	2579.69	2579.64	2578.97	2577.85	2576.28	2574.99	2573.56	2572.13	2570.96	2569.87	2568.54	2566.85	2565.05	2562.81	2560.62	2558.23	2556.26	2554.27	2552.52	2550.72	2548.94	2546.99	2545.1	2543.23	2541.2	2539.27	2537.25	2535.24	2533.21	2531.34	2529.37	2527.71	2526.09	2524.19	2522.48	2520.96	2519.24
A2	SR08 #1	2019-01-28	2552.62	2552.56	2552.5	2552.45	2552.39	2552.33	2552.28	2551.93	2551.79	2552.43	2553.3	2554.1	2555.02	2555.59	2555.41	2554.66	2553.88	2552.96	2551.86	2550.69	2549.88	2548.77	2547.47	2546.5	2545.63	2544.31	2543.1	2541.72	2539.94	2538.04	2536.39	2534.73	2533.23	2531.8	2530.21	2528.75	2527.52	2526.49	2525.54	2525.08	2524.31	2523.2	2521.83	2520.49	2518.72	2517.26	2515.94
B2	SR08 #2	2019-01-28	4255.67	4294.61	4333.55	4372.5	4411.44	4450.38	4489.32	4526.35	4560.5	4591.54	4617.72	4637.11	4648.63	4653.52	4652.25	4646.71	4638.68	4629.67	4619.62	4608.97	4597.45	4584.78	4570.86	4555.44	4538.37	4519.99	4500.5	4480	4459.24	4438.48	4417.74	4396.92	4376.29	4355.66	4335.18	4314.46	4294.08	4273.62	4253.34	4232.99	4212.84	4192.79	4173.18	4153.75	4134.66	4116.1	4097.59
C2	SR08 #3	2019-01-28	5551.32	5613.47	5675.62	5737.77	5799.92	5862.07	5924.22	5986.74	6047.5	6103.97	6153.08	6190.69	6215.41	6228.15	6231.56	6227.11	6218.32	6207.19	6194.33	6179.6	6163.4	6145.32	6124.76	6101.97	6076.7	6049.63	6021.13	5991.73	5961.76	5932.01	5902.33	5872.51	5842.66	5812.73	5782.5	5752.05	5721.88	5692.32	5663.02	5634.07	5605.5	5577.13	5548.58	5520.14	5491.58	5462.78	5433.94
D2	SR08 #4	2019-01-28	3069.45	3082.84	3096.23	3109.61	3123	3136.38	3149.77	3161.31	3171.6	3180.58	3188.13	3193.59	3196.52	3197.22	3195.99	3193.19	3189.06	3184.37	3179.24	3173.8	3168.13	3162.38	3156.44	3149.93	3142.83	3135.13	3126.9	3118.05	3109.24	3100.49	3092.2	3084.24	3076.86	3069.72	3062.52	3054.89	3047.29	3039.32	3031.03	3023.1	3015.51	3007.78	3000.33	2993.04	2985.38	2977.58	2969.87
E2	SR08 #5	2019-01-28	2521.87	2522.66	2523.45	2524.24	2525.03	2525.82	2526.61	2527.31	2527.97	2528.64	2529	2529.23	2529.13	2528.79	2527.93	2527.21	2526.25	2525.4	2524.57	2523.99	2523.16	2522.3	2521.28	2519.88	2518.06	2516.13	2514.02	2511.8	2510.21	2509.03	2507.93	2507.07	2506.13	2504.86	2503.41	2502.24	2501.22	2500.41	2499.52	2498.53	2497.19	2495.83	2494.23	2492.75	2491.27	2489.87	2488.21
F2	SR08 #6	2019-01-28	4871.81	4918.59	4965.37	5012.15	5058.93	5105.71	5152.49	5199.88	5245.67	5286.87	5320.27	5343.96	5358.2	5365.07	5366.56	5364.63	5360.52	5354.72	5346.62	5335.62	5321.48	5304.3	5284.66	5262.84	5240.03	5216.57	5192.84	5168.88	5144.95	5120.88	5096.82	5073.02	5049.5	5026.32	5003	4979.89	4956.87	4933.73	4910.43	4887.55	4864.67	4841.59	4818.66	4795.83	4772.85	4750.18	4727.89
G2	SR08 #7	2019-01-28	2559.22	2559.47	2559.72	2559.97	2560.22	2560.47	2560.72	2560.8	2561.05	2561.32	2561.64	2561.74	2561.51	2561.06	2560.36	2559.44	2558.51	2557.69	2556.79	2555.81	2554.65	2553.16	2551.61	2549.89	2548.13	2546.76	2545.73	2544.7	2543.89	2542.88	2541.43	2539.76	2537.79	2535.83	2534.12	2532.57	2531.12	2530.08	2528.95	2527.73	2526.52	2525.32	2523.84	2522.34	2520.79	2519.36	2518.03
H2	SR08 #8	2019-01-28	2537.89	2538.56	2539.22	2539.89	2540.56	2541.22	2541.89	2542.43	2542.77	2543.48	2544.15	2544.25	2544.24	2543.93	2543.15	2542.35	2541.96	2541.4	2540.83	2540.35	2539.44	2537.97	2536.51	2535.13	2533.54	2532.1	2530.85	2529.5	2527.96	2526.39	2524.91	2523.4	2521.79	2520.21	2518.79	2517.47	2516.11	2514.97	2513.8	2512.55	2510.91	2509.25	2507.6	2506.29	2505.05	2504.25	2503.81
A3	SR07 #1	2019-01-28	2816.64	2819.09	2821.53	2823.98	2826.42	2828.87	2831.31	2834.21	2837.46	2840.93	2844.41	2847.67	2850.07	2851.72	2852.8	2853.04	2852.44	2851.71	2850.69	2849.56	2848.39	2847.21	2845.58	2843.67	2841.52	2839.32	2836.97	2834.7	2832.78	2830.81	2828.83	2826.82	2824.88	2822.77	2820.73	2818.58	2816.75	2814.94	2813.16	2811.38	2809.77	2808.03	2806.35	2804.73	2803.16	2801.64	2800.05
B3	SR07 #2	2019-01-28	2774.59	2775.69	2776.79	2777.89	2778.99	2780.09	2781.19	2782.92	2785.11	2787.15	2788.73	2789.83	2790.08	2789.84	2789.01	2787.84	2786.57	2785.3	2783.71	2782.3	2780.89	2779.22	2777.35	2775.08	2772.37	2769.52	2766.67	2763.98	2761.81	2759.88	2757.97	2756.03	2754.01	2751.72	2749.5	2747.42	2745.54	2743.41	2741.42	2739.49	2737.62	2735.9	2734.67	2733.35	2731.93	2730.52	2728.59
C3	SR07 #3	2019-01-28	2622.28	2623.19	2624.1	2625.01	2625.92	2626.83	2627.74	2628.82	2630.29	2631.61	2632.61	2633.24	2633.29	2632.69	2631.68	2630.62	2628.99	2627.39	2626	2624.46	2622.26	2620.16	2618	2615.43	2613.11	2611.27	2609.5	2607.69	2606.03	2603.98	2602.09	2599.86	2597.64	2595.45	2593.44	2591.18	2589.23	2587.39	2585.44	2583.62	2581.66	2579.85	2577.82	2576.11	2574.35	2572.71	2570.9
D3	SR07 #4	2019-01-28	2624.91	2625.08	2625.24	2625.41	2625.57	2625.74	2625.9	2626.27	2626.71	2627.67	2628.13	2628.47	2628.48	2628.3	2627.35	2626.26	2624.55	2622.84	2620.71	2618.61	2616.56	2614.79	2612.62	2610.73	2608.76	2606.66	2604.68	2602.89	2600.82	2598.42	2595.8	2592.75	2589.9	2587.39	2585.59	2584.2	2583.13	2581.93	2580.57	2578.88	2576.98	2575.19	2573.36	2571.65	2570.02	2568.64	2567.18
E3	SR07 #5	2019-01-28	2611.75	2612.15	2612.54	2612.93	2613.33	2613.72	2614.12	2615.04	2616.33	2617.67	2618.88	2619.5	2619.6	2618.77	2617.37	2615.49	2613.85	2612.1	2610.69	2609.39	2608.08	2606.48	2604.9	2603.14	2601.22	2599.45	2597.51	2595.24	2592.88	2590.42	2587.94	2585.61	2583.57	2581.69	2579.75	2577.63	2575.6	2573.53	2571.32	2569.46	2567.79	2566.17	2564.66	2563.4	2561.94	2560.44	2558.84
F3	SR07 #6	2019-01-28	2590.29	2590.69	2591.1	2591.51	2591.91	2592.32	2592.73	2593.54	2594.68	2595.59	2596.46	2596.77	2596.66	2595.83	2594.99	2593.83	2592.67	2591.15	2589.63	2587.8	2585.75	2583.38	2581.27	2579.18	2577.24	2575.22	2573.35	2571.31	2569.07	2566.55	2564.4	2562.45	2560.59	2558.87	2557.37	2555.44	2553.11	2550.83	2548.64	2546.38	2544.72	2543.54	2542.23	2541.05	2540.12	2538.75	2537.24
G3	SR07 #7	2019-01-28	2594.72	2595.64	2596.56	2597.48	2598.4	2599.32	2600.24	2601.31	2602.12	2602.9	2603.28	2603.32	2603.07	2602.93	2602.28	2601.19	2600	2598.77	2597.17	2595.64	2594.33	2592.85	2590.94	2588.95	2586.98	2584.78	2582.29	2580.11	2577.84	2575.41	2573.05	2570.85	2568.55	2566.48	2564.46	2562.44	2560.79	2559.36	2557.83	2556.26	2554.73	2552.94	2550.76	2548.64	2546.75	2544.81	2543.05
H3	SR07 #8	2019-01-28	2559.08	2559.72	2560.36	2561.01	2561.65	2562.29	2562.94	2563.68	2564.64	2565.79	2566.39	2566.64	2566.67	2566.14	2565.37	2564.56	2563.87	2562.78	2561.88	2560.68	2558.87	2556.73	2554.55	2552.12	2549.84	2548.42	2547.17	2545.93	2544.59	2543.1	2540.98	2538.55	2536.4	2534.47	2532.57	2530.97	2529.73	2528.3	2526.78	2525.63	2524.31	2522.81	2521.26	2519.82	2518.14	2516.42	2515.02
A4	SR06 #1	2019-01-28	5625.35	5701.71	5778.07	5854.44	5930.8	6007.16	6083.52	6161.88	6240.37	6316.2	6384.82	6441.57	6484.32	6513.28	6530.55	6538.87	6541.37	6540.48	6536.83	6530.84	6522.59	6511.76	6497.14	6479.29	6458.17	6433.69	6406.92	6379.58	6351.69	6323.58	6296.02	6268.3	6240.2	6211.95	6183.25	6154	6125.01	6096.25	6067.67	6039.34	6011.5	5983.76	5955.96	5928.07	5900.76	5873.27	5845.87
B4	SR06 #2	2019-01-28	2661.03	2662.09	2663.15	2664.21	2665.28	2666.34	2667.4	2668.65	2669.67	2670.72	2671.55	2671.73	2671.45	2670.58	2669.42	2667.63	2665.84	2663.51	2661.29	2659.03	2656.86	2654.49	2652.71	2650.9	2648.81	2646.69	2644.58	2641.96	2639.11	2636.4	2633.78	2630.98	2628.37	2625.87	2623.29	2620.35	2617.79	2615.18	2612.76	2610.33	2608.37	2606.13	2603.88	2601.55	2599.19	2596.54	2594.25
C4	SR06 #3	2019-01-28	3360.55	3369.72	3378.89	3388.06	3397.23	3406.39	3415.56	3424.64	3434.51	3444.75	3454.4	3462.53	3468.07	3470.44	3469.62	3466.82	3462.34	3456.97	3451.36	3446	3439.74	3433.29	3426.13	3417.75	3407.95	3397.76	3386.74	3375.03	3363.56	3352.2	3340.95	3330.14	3319.98	3309.7	3299.51	3289.15	3278.31	3267.36	3256.63	3246.1	3235.74	3226.01	3216.38	3206.58	3196.92	3187.57	3178.06
D4	SR06 #4	2019-01-28	2629.2	2629.77	2630.34	2630.91	2631.48	2632.05	2632.62	2633.59	2635.05	2636.14	2637.16	2637.68	2637.73	2636.77	2635.75	2634.06	2632.05	2629.95	2627.86	2625.42	2623.21	2620.86	2618.28	2615.76	2613.27	2610.43	2607.72	2605.2	2602.52	2599.96	2597.54	2595.02	2592.16	2589.52	2586.66	2583.95	2581.41	2579.16	2576.9	2575	2572.95	2570.88	2569.01	2566.89	2564.56	2562.37	2559.99
E4	SR06 #5	2019-01-28	4345.6	4398.25	4450.89	4503.54	4556.18	4608.83	4661.47	4711.37	4758.44	4801.52	4839.34	4868.87	4888.65	4899.1	4901.93	4898.58	4891.64	4883.61	4875.04	4865.63	4855.49	4843.89	4829.94	4813.53	4794.94	4774.38	4752.78	4730.8	4708.73	4687.1	4665.69	4644.25	4622.69	4601.31	4579.39	4557.34	4535.36	4513.17	4490.68	4468.61	4446.77	4425.07	4404.07	4383.7	4363.02	4342.49	4322.05
F4	SR06 #6	2019-01-28	5456.03	5509.67	5563.31	5616.95	5670.59	5724.23	5777.87	5832.66	5887.07	5938.88	5984.87	6022.49	6051.05	6070.84	6082.63	6087.55	6086.46	6079.81	6068.17	6052.02	6032.18	6009.72	5985.97	5960.83	5935.42	5909.68	5883.99	5858.29	5832.91	5807.39	5781.88	5756.11	5730.12	5704.21	5678.2	5652.41	5626.88	5601.3	5575.66	5550.37	5525.13	5499.87	5474.64	5449.31	5423.89	5398.78	5373.67
G4	SR06 #7	2019-01-28	5397.18	5455.29	5513.39	5571.5	5629.6	5687.7	5745.81	5806.39	5868.19	5929.17	5985.73	6034.31	6071.54	6097.16	6112.32	6119.21	6120.35	6118.63	6114.82	6109.06	6101.11	6090.22	6075.79	6057.67	6036.04	6011.51	5985.19	5958.02	5930.55	5903.38	5876.04	5848.77	5820.77	5792.6	5763.78	5735.19	5706.39	5678	5649.74	5621.67	5593.59	5565.91	5538.32	5510.87	5483.78	5456.58	5429.13
H4	SR06 #8	2019-01-28	5169.02	5215.13	5261.24	5307.35	5353.46	5399.57	5445.68	5495.04	5546.73	5597.94	5645.27	5684.76	5713.63	5731.45	5740.18	5741.61	5738.4	5733.09	5726.81	5718.93	5709.54	5698.09	5683.97	5666.84	5647.36	5625.86	5602.96	5579.4	5555.66	5531.67	5507.73	5483.37	5458.57	5433.37	5408	5382.19	5356.96	5332.08	5307.38	5282.95	5258.8	5233.96	5209.12	5184.44	5159.69	5135.22	5111.54
A5	SR04 #1	2019-01-28	2548.03	2548.6	2549.18	2549.75	2550.33	2550.9	2551.48	2552.06	2552.94	2553.71	2554.52	2555.43	2556.01	2556.19	2556.19	2555.78	2555.05	2553.98	2552.7	2551.5	2550.18	2548.84	2547.74	2546.8	2545.45	2544.22	2542.65	2541.16	2539.42	2537.95	2536.31	2535.06	2533.47	2532.18	2530.74	2529.6	2528.35	2527.31	2526.01	2524.72	2523.05	2521.33	2519.82	2518.42	2517.06	2515.85	2514.68
B5	SR04 #2	2019-01-28	4689.56	4748.29	4807.02	4865.75	4924.48	4983.21	5041.93	5097.82	5149.58	5196.14	5235.82	5266.59	5288.88	5302.64	5308.57	5307.09	5299.61	5286.82	5270.33	5250.77	5229.74	5207.8	5185.48	5162.98	5140.62	5118.13	5095.68	5073.43	5051.24	5028.91	5006.23	4983.37	4960.13	4936.58	4913.04	4890.06	4867.13	4844.65	4822.24	4799.97	4777.47	4755.14	4732.33	4709.8	4687.22	4664.31	4641.43
C5	SR04 #3	2019-01-28	6267.27	6328.42	6389.57	6450.71	6511.86	6573.01	6634.16	6700.88	6771.27	6842.07	6908.15	6964.69	7007.8	7037.06	7054.02	7062.34	7064.56	7064.4	7062.24	7058.16	7050.95	7040.72	7025.76	7006.04	6982.06	6954.68	6924.5	6892.95	6861.29	6829.45	6797.52	6765.44	6733.09	6700.59	6668.15	6636.03	6604.11	6572.35	6540.33	6508.2	6476.09	6443.93	6411.85	6379.81	6347.85	6315.58	6283.36
D5	SR04 #3	2019-01-28	5446.56	5500.97	5555.37	5609.78	5664.18	5718.59	5772.99	5831.31	5892.49	5953.77	6011.06	6060.23	6098.84	6125.8	6142.55	6151.09	6153.92	6152.57	6148.33	6140.74	6129.65	6114.96	6096.62	6075.04	6051.22	6025.72	5999.09	5972.12	5945.12	5917.93	5890.73	5863.84	5837	5809.91	5782.86	5756	5728.62	5700.93	5673.45	5645.82	5617.9	5590.4	5563.3	5535.94	5508.95	5482.11	5455.26
E5	SR04 #5	2019-01-28	6141.29	6210.19	6279.1	6348.01	6416.91	6485.82	6554.73	6628.18	6704.16	6778.89	6846.81	6901.93	6942.14	6967.93	6981.32	6985.93	6986.09	6984.58	6981.44	6976.59	6969.2	6958.15	6942.19	6921.92	6897.87	6870.92	6841.89	6812.18	6782.11	6752.23	6722.18	6692.49	6662.49	6632.38	6601.93	6571.6	6541.11	6510.83	6480.62	6450.41	6420.48	6390.37	6360.13	6330.05	6300.05	6269.49	6239.03
F5	SR04 #6	2019-01-28	5218.18	5290.54	5362.89	5435.25	5507.6	5579.95	5652.31	5726.75	5802.27	5876.25	5944.42	6003.63	6050.64	6085.72	6110.33	6127.11	6137.38	6143.94	6147.01	6146.12	6141.06	6132.23	6118.72	6100.75	6079.88	6056.28	6030.78	6004.58	5978.34	5951.83	5925.04	5897.99	5870.82	5843.25	5815.27	5787.73	5760.65	5733.22	5705.9	5678.63	5651.16	5623.3	5595.86	5568.34	5541.09	5513.95	5487.22
G5	SR04 #7	2019-01-28	5162.75	5227.6	5292.45	5357.29	5422.14	5486.98	5551.83	5618.07	5684.92	5750.13	5809.64	5860.09	5898.32	5924.29	5938.95	5945.73	5946.63	5944.53	5940.54	5935.09	5927.44	5917.13	5903.7	5886.46	5865.99	5842.19	5816.39	5789.36	5761.81	5733.68	5705.96	5678.46	5650.86	5623.23	5595.8	5568.16	5540.24	5512.2	5484.26	5456.18	5428.33	5400.6	5373.03	5345.68	5318.62	5291.59	5264.82
H5	SR04 #8	2019-01-28	4457.47	4522.03	4586.59	4651.15	4715.71	4780.26	4844.82	4907.29	4967.03	5022.55	5071.92	5111.93	5142.38	5163.39	5176.51	5182.81	5184.72	5182.4	5176.86	5167.84	5155.79	5140.84	5124.13	5105.62	5086	5066.11	5045.78	5025.03	5004.57	4984.32	4963.56	4942.84	4922.44	4901.52	4880.31	4859.17	4837.86	4816.15	4794.7	4773.27	4752.01	4730.99	4710.21	4689.48	4669.16	4648.75	4628.5
A6	SR03 #1	2019-01-28	2592.85	2593.34	2593.83	2594.32	2594.82	2595.31	2595.8	2596.04	2596.52	2596.92	2596.92	2596.59	2596.09	2594.89	2593.29	2591.41	2589.54	2587.52	2585.59	2583.4	2581.48	2579.26	2577.07	2574.98	2573.11	2571.09	2569.51	2567.58	2565.47	2563.25	2560.93	2558.08	2555.74	2553.63	2551.64	2550.08	2548.61	2546.97	2545.07	2543.24	2541.19	2539.55	2538.01	2536.81	2535.75	2534.94	2533.93
B6	SR03 #2	2019-01-28	2607.33	2607.74	2608.14	2608.54	2608.95	2609.35	2609.76	2609.97	2610.16	2610.62	2610.81	2610.78	2610.58	2609.67	2607.97	2606.28	2604.67	2602.68	2601.25	2599.97	2598.54	2596.6	2594.74	2592.46	2589.88	2587.02	2584.41	2582	2579.77	2577.72	2575.77	2573.75	2571.37	2568.78	2566.51	2564.12	2561.77	2559.9	2558.33	2556.45	2554.95	2553.58	2552.01	2550.22	2548.44	2546.57	2544.56
C6	SR03 #3	2019-01-28	2583.61	2583.44	2583.28	2583.11	2582.94	2582.77	2582.61	2582.3	2582.45	2582.73	2583.11	2583.08	2582.73	2581.6	2580.4	2578.84	2577.35	2575.91	2574.78	2573.4	2571.71	2569.92	2567.91	2565.77	2563.66	2561.83	2559.65	2557.62	2555.73	2553.62	2551.34	2549.24	2547.04	2544.52	2542.18	2540.25	2538.53	2536.85	2535.4	2534.08	2532.15	2530.23	2528.48	2526.85	2524.98	2523.31	2521.53
D6	SR03 #3	2019-01-28	2569.12	2569.81	2570.51	2571.2	2571.89	2572.59	2573.28	2574.47	2575.64	2576.84	2577.52	2577.86	2577.52	2576.79	2575.5	2574.11	2572.55	2571.12	2569.72	2568.3	2566.74	2565.15	2563.14	2560.89	2558.76	2556.73	2554.71	2552.97	2551.43	2549.86	2548.12	2546.26	2544.31	2542.18	2539.86	2537.62	2535.42	2533.37	2531.61	2529.94	2528.8	2527.53	2526.1	2524.42	2523.1	2521.19	2519.75
E6	SR03 #5	2019-01-28	2658.96	2658.97	2658.97	2658.98	2658.99	2659	2659.01	2659.13	2659.29	2659.48	2659.45	2658.94	2658.06	2656.93	2655.65	2654.05	2652.39	2650.66	2648.46	2646.06	2643.72	2641.17	2638.4	2635.82	2633.29	2630.65	2627.88	2625.16	2622.6	2620.28	2617.84	2615.53	2613.26	2610.73	2607.53	2604.64	2601.9	2599.25	2596.8	2595.16	2593.5	2591.87	2590.27	2588.83	2586.97	2585.11	2583.15
F6	SR03 #6	2019-01-28	2634.49	2634.44	2634.39	2634.33	2634.28	2634.23	2634.18	2634.72	2635.2	2635.7	2636.12	2636.48	2636.23	2635.7	2634.41	2632.82	2630.64	2628.36	2625.95	2624.04	2621.79	2619.46	2617.14	2614.74	2611.58	2608.57	2605.92	2602.95	2600.1	2597.68	2595.59	2593.31	2591.57	2589.87	2588.42	2586.71	2585.15	2583.18	2581.08	2578.85	2576.63	2574.3	2572.35	2570.51	2568.57	2566.91	2565.29
G6	SR03 #7	2019-01-28	2581.7	2581.86	2582.01	2582.17	2582.33	2582.49	2582.65	2582.96	2584.06	2585.51	2586.57	2586.81	2586.56	2585.36	2583.77	2582.3	2580.96	2579.43	2578.05	2576.56	2574.84	2572.78	2570.86	2568.72	2566.72	2564.64	2562.81	2560.89	2559	2556.75	2554.55	2552.5	2550.42	2548.51	2546.91	2545.26	2543.25	2541.33	2539.39	2537.46	2535.74	2534.27	2532.91	2531.65	2530.47	2529.13	2527.88
H6	SR03 #8	2019-01-28	2567.23	2566.67	2566.1	2565.54	2564.98	2564.41	2563.85	2563.71	2563.93	2564.49	2565.12	2565.29	2565.14	2564.63	2563.76	2562.72	2561.78	2560.67	2559.26	2557.61	2556.07	2554.44	2552.65	2550.87	2549.1	2546.9	2544.65	2542.5	2540.47	2538.63	2536.88	2534.92	2532.88	2530.75	2528.57	2526.77	2525.17	2523.7	2522.33	2520.95	2519.21	2517.72	2516.35	2514.9	2513.28	2511.9	2510.12
A12	°CR Neg. #1	2019-01-28	2448.69	2448.61	2448.53	2448.45	2448.37	2448.28	2448.2	2448.28	2448.71	2449.57	2449.87	2450.55	2450.62	2450.39	2449.73	2449.26	2448.37	2448.06	2447.91	2447.92	2448.23	2448.59	2448.7	2448.11	2447.41	2446.16	2445.04	2443.79	2443.18	2442.37	2441.71	2441.05	2440.25	2439.33	2438.43	2437.4	2436.37	2435.59	2434.47	2433.64	2432.85	2431.64	2430.33	2429.63	2428.75	2428.54	2428.87
B12	°CR Neg. #2	2019-01-28	2459.68	2459.23	2458.79	2458.34	2457.9	2457.45	2457.01	2457.17	2457.76	2458.7	2458.97	2459.75	2459.97	2460.03	2459.9	2460.15	2459.83	2459.7	2459.33	2459	2458.33	2457.72	2457.01	2455.92	2454.6	2453.28	2452.16	2450.94	2450.33	2449.93	2449.75	2449.15	2448.33	2447.03	2445.51	2443.83	2442.57	2441.53	2440.84	2440.2	2439.56	2438.81	2437.99	2437.37	2436.81	2436.52	2435.96
C12	°CR Neg. #3	2019-01-28	2524.43	2525.65	2526.87	2528.09	2529.3	2530.52	2531.74	2533.63	2535.43	2537.62	2539.67	2541.39	2541.83	2542.03	2541.32	2540.17	2538.9	2538.07	2537.07	2536.55	2535.68	2534.36	2533.21	2532.11	2530.14	2528.37	2526.98	2525	2522.77	2521.63	2520.79	2519.72	2518.88	2518.03	2516.49	2514.69	2513.03	2511.18	2509.72	2508.52	2507.21	2505.53	2504.53	2503.47	2502.08	2500.69	2499.6
D12	°CR Neg. #4	2019-01-28	6289.74	6349.86	6409.98	6470.1	6530.23	6590.35	6650.47	6717.45	6788.6	6860.02	6925.93	6980.88	7021.15	7047.77	7062.93	7069.78	7072.2	7073.19	7072.72	7070.11	7064.88	7055.64	7041.51	7022.75	6999.81	6973.41	6945.53	6916.6	6886.88	6857.37	6827.98	6797.81	6767.4	6737.31	6706.95	6676.73	6646.98	6617.46	6587.92	6558.7	6529.41	6500.06	6471.01	6442.09	6412.94	6383.98	6355.08
E12	°CR Neg. #5	2019-01-28	5982.79	6031.07	6079.34	6127.62	6175.89	6224.17	6272.44	6327.1	6386.02	6445.8	6500.92	6546.37	6578.42	6597.7	6606.32	6607.96	6606.06	6603.16	6599.49	6594.62	6587.27	6576	6560.4	6540.25	6516.1	6488.62	6459.42	6429.06	6398.24	6367.77	6338.03	6308.44	6279.05	6250.32	6221.29	6191.53	6161.89	6132.61	6102.88	6073.12	6043.86	6014.19	5984.15	5954.53	5925.09	5895.31	5865.55
F12	°CR Neg. #6	2019-01-28	2461.94	2462.26	2462.58	2462.91	2463.23	2463.55	2463.87	2464.53	2464.98	2465.49	2465.66	2465.66	2465.49	2465.06	2464.17	2463.54	2463.04	2462.41	2462	2461.81	2461.3	2460.68	2459.74	2458.53	2456.96	2455.56	2454.09	2452.86	2452.03	2451.46	2450.56	2449.52	2448.43	2446.77	2445.54	2444.53	2444.07	2443.89	2444.01	2443.66	2443.35	2442.64	2441.53	2440.65	2439.8	2438.94	2437.94
G12	°CR Neg. #7	2019-01-28	6525.33	6578.82	6632.3	6685.78	6739.27	6792.75	6846.24	6906.76	6973.4	7043.08	7111.01	7171.35	7219.13	7252.9	7273.75	7284.75	7289.83	7292.44	7293.95	7294.54	7293.43	7289.1	7281.19	7268.84	7252.15	7231.4	7208.19	7182.42	7155.6	7128.22	7100.88	7073.44	7046.3	7019.16	6991.94	6964.72	6937.25	6909.43	6881.35	6853.33	6824.87	6796.65	6768.78	6741.29	6713.79	6686.75	6659.11
H12	°CR Neg. #8	2019-01-28	2462.35	2461.86	2461.37	2460.89	2460.4	2459.92	2459.43	2459.27	2458.89	2458.97	2459.05	2459.01	2458.86	2458.7	2457.95	2457.3	2457.1	2456.89	2456.7	2456.47	2456.05	2455.6	2454.98	2454.06	2453.53	2453.27	2452.31	2451.18	2450.32	2448.94	2447.18	2445.73	2444.74	2443.67	2443.28	2442.66	2442.32	2441.42	2440.62	2439.02	2438.01	2436.58	2435.75	2434.76	2434.4	2433.97	2434.09
A1	SF12 #1	2019-01-29	5774.33	5816.4	5858.47	5900.54	5942.61	5984.68	6026.75	6070.73	6114.92	6157.72	6197.06	6229.4	6251.81	6264.22	6267.3	6262.93	6253.91	6242.15	6228.96	6215.27	6200.08	6182.85	6164.09	6142.92	6118.76	6092.21	6064.16	6034.38	6003.63	5972.62	5941.69	5909.85	5877.93	5846.08	5814.28	5782.66	5752.12	5721.79	5691.66	5661.51	5631.31	5600.88	5570.59	5540.63	5510.95	5481.24	5451.59
B1	SF12 #2	2019-01-29	2558.67	2559.23	2559.79	2560.36	2560.92	2561.48	2562.05	2562.57	2563	2563.33	2563.07	2562.65	2562.13	2561.28	2560.22	2559.83	2559.54	2559.49	2559.53	2559.59	2558.89	2557.74	2556.28	2554.79	2553.57	2552.58	2552.03	2551.33	2550.64	2549.47	2548.24	2546.74	2545.34	2544.13	2543.18	2542.4	2541.72	2541.38	2540.91	2540.51	2540.17	2539.93	2539.28	2538.63	2537.86	2536.85	2535.73
C1	SF12 #3	2019-01-29	5928.94	5989.2	6049.46	6109.73	6169.99	6230.25	6290.51	6352.99	6416.22	6477.57	6534.02	6582.17	6618.19	6641.84	6654.47	6658.34	6655.5	6649.27	6640.87	6630.64	6618.64	6605.17	6589.19	6570.33	6548.94	6524.27	6497.08	6468.14	6438.01	6406.79	6375.4	6343.25	6310.85	6278.22	6245.06	6211.84	6178.88	6145.62	6112.52	6079.79	6046.99	6014.36	5981.89	5949.2	5916.54	5883.98	5851
D1	SF12 #4	2019-01-29	2540.35	2540.2	2540.05	2539.91	2539.76	2539.61	2539.46	2539.89	2540.49	2541.57	2542.18	2542.73	2542.6	2542.43	2541.54	2540.75	2539.96	2539.54	2538.88	2538.69	2538.6	2538.29	2537.55	2536.68	2535.25	2533.55	2531.82	2530.31	2529.19	2528.56	2528.14	2528.11	2527.89	2527.38	2526.7	2525.75	2524.3	2522.99	2521.81	2520.6	2519.7	2519.19	2518.86	2518.52	2518.17	2517.76	2517.28
E1	SF12 #5	2019-01-29	2671.38	2673.07	2674.75	2676.44	2678.12	2679.81	2681.49	2683.34	2684.86	2686.45	2687.69	2688.21	2687.97	2687.49	2686.46	2685.07	2683.61	2682.23	2680.53	2678.49	2676.23	2673.7	2670.82	2668.04	2665.52	2662.87	2660.14	2657.51	2654.76	2651.77	2648.81	2645.81	2642.91	2639.8	2637.01	2634.48	2632.46	2630.26	2628.46	2626.45	2624.46	2622.01	2619.91	2617.8	2615.88	2613.84	2611.88
F1	SF12 #6	2019-01-29	2539.48	2539.64	2539.8	2539.95	2540.11	2540.27	2540.43	2540.68	2541.13	2541.38	2541.8	2541.86	2541.69	2541.37	2541.13	2540.42	2539.81	2539.19	2538.57	2537.62	2537	2536.45	2535.86	2535.14	2534.79	2534.21	2533.55	2532.81	2531.78	2530.45	2528.92	2527.37	2525.87	2524.92	2524.01	2523.48	2522.82	2522.2	2521.2	2520.19	2519.01	2518.06	2516.95	2516.18	2515.62	2515.1	2514.47
G1	SF12 #7	2019-01-29	4921.04	4965.02	5009.01	5052.99	5096.98	5140.96	5184.95	5227.46	5267.92	5304.26	5334.66	5356.82	5368.99	5371.96	5367.56	5357.77	5344.59	5330.56	5316.24	5301.63	5286.43	5270.27	5251.84	5230.86	5207.29	5181.25	5153.61	5125.41	5097.26	5069.65	5042.98	5016.52	4990.08	4963.32	4936.19	4908.43	4880.94	4853.59	4826.8	4800.41	4774.37	4748.43	4722.78	4696.78	4670.64	4644.81	4619.07
H1	SF12 #8	2019-01-29	2536.95	2536.69	2536.43	2536.17	2535.91	2535.65	2535.39	2535.38	2535.26	2535.2	2535.01	2534.94	2534.54	2534.15	2533.59	2532.81	2531.95	2531.23	2530.39	2529.49	2528.84	2528.1	2527.29	2526.62	2526.02	2525.3	2524.62	2523.94	2523.15	2522.2	2521.25	2520.32	2519.2	2518.07	2517.03	2515.65	2514.42	2513.21	2512.12	2510.91	2510.3	2509.48	2508.97	2508.34	2507.86	2507.01	2506.07
A2	SF11 #1	2019-01-29	2590.91	2590.99	2591.06	2591.13	2591.21	2591.28	2591.36	2591.86	2592.37	2593.1	2593.24	2593.47	2593.28	2593.22	2592.82	2592.46	2592.04	2591.78	2591.14	2590.49	2589.82	2588.69	2587.26	2585.81	2584.46	2583.16	2581.96	2581.1	2580.44	2579.61	2578.65	2577.89	2576.64	2575.42	2574.32	2573.33	2572.08	2571.27	2570.31	2569.26	2568.15	2567.36	2566.17	2565.14	2564.28	2563.55	2562.69
B2	SF11 #2	2019-01-29	2553.83	2554.19	2554.55	2554.91	2555.27	2555.63	2555.99	2556.19	2556.47	2556.54	2556.58	2556.34	2555.96	2555.28	2554.66	2553.84	2553.04	2552.23	2551.45	2550.59	2549.69	2548.76	2547.51	2545.99	2544.41	2542.98	2541.57	2540.62	2540.12	2539.83	2539.51	2539.14	2538.5	2537.5	2536.28	2534.69	2533.38	2532.2	2531.21	2530.42	2529.99	2529.23	2528.33	2527.52	2526.39	2525.29	2524.39
C2	SF11 #3	2019-01-29	3538.14	3548.83	3559.52	3570.21	3580.9	3591.59	3602.28	3611.72	3619.41	3625.37	3629.5	3630.96	3629.48	3625.61	3619.66	3612.24	3604.14	3595.54	3587.02	3578.43	3569.49	3559.95	3549.7	3538.48	3526.3	3513.5	3500.45	3487.52	3474.42	3461.68	3449.29	3437.11	3424.79	3412.92	3401.15	3389.19	3377.13	3365.52	3353.94	3342.41	3331.1	3319.73	3308.07	3296.48	3284.93	3273.63	3262.82
D2	SF11 #4	2019-01-29	2520.45	2520.69	2520.94	2521.18	2521.42	2521.67	2521.91	2522.17	2522.5	2522.99	2523.23	2523.33	2523	2522.63	2522.04	2521.35	2520.33	2519.31	2517.99	2516.76	2515.23	2514.14	2513.31	2512.83	2512.26	2511.92	2511.31	2510.36	2509.21	2508.04	2507.01	2505.96	2504.87	2504.02	2503.09	2501.84	2500.59	2499.81	2498.77	2497.98	2497.49	2496.97	2496.12	2495.34	2494.44	2493.52	2492.93
E2	SF11 #5	2019-01-29	2564.83	2564.94	2565.05	2565.17	2565.28	2565.39	2565.5	2565.51	2565.7	2565.87	2566.19	2565.99	2565.89	2565.62	2565.12	2564.5	2564.11	2563.34	2562.39	2561.3	2560.08	2558.79	2557.56	2556.46	2555.68	2554.96	2554.34	2553.95	2553.22	2552.06	2550.71	2549.11	2547.14	2545.57	2544.25	2543.3	2542.66	2542.27	2541.72	2541.29	2540.61	2539.81	2538.96	2538.19	2537.23	2536.45	2535.37
F2	SF11 #6	2019-01-29	2539.11	2539.38	2539.64	2539.91	2540.18	2540.45	2540.71	2540.86	2540.64	2540.02	2539.35	2538.56	2537.66	2536.74	2536.12	2535.63	2535.59	2535.36	2535.29	2534.87	2534.03	2532.74	2531.67	2530.34	2529.11	2527.92	2526.73	2525.35	2524.17	2522.99	2522.02	2521.19	2520.64	2520.25	2519.79	2519.3	2518.65	2517.71	2516.26	2515.01	2513.58	2512.22	2511.07	2510.17	2509.35	2508.7	2508.05
G2	SF11 #7	2019-01-29	2575.56	2575.87	2576.17	2576.47	2576.78	2577.08	2577.38	2577.48	2577.26	2577.08	2576.51	2575.98	2575.11	2574.26	2573.43	2572.75	2572.02	2571.6	2571.18	2570.32	2569.37	2568.37	2567.27	2565.87	2564.58	2563.12	2561.53	2559.81	2558.23	2556.79	2555.51	2554.5	2553.83	2553.12	2552.42	2551.7	2550.9	2549.58	2548.43	2547.34	2546.25	2545.01	2544.13	2543.13	2542.02	2540.91	2540.18
H2	SF11 #8	2019-01-29	2583.53	2583.5	2583.47	2583.44	2583.4	2583.37	2583.34	2583.62	2584.12	2585.1	2585.97	2586.4	2586.1	2585.57	2584.29	2582.97	2581.85	2580.82	2579.76	2579.04	2578.29	2577.21	2576.24	2575.39	2574.76	2573.95	2573.29	2572.4	2571.05	2569.22	2567.4	2565.46	2563.78	2562.44	2561.15	2559.95	2559.02	2557.87	2556.55	2555.57	2554.94	2554.08	2553.61	2553.37	2553.08	2552.35	2551.86
A3	SF10 #1	2019-01-29	2588.52	2588.32	2588.13	2587.94	2587.75	2587.56	2587.37	2587.96	2588.84	2589.98	2591.05	2591.93	2591.97	2591.75	2591.02	2590.12	2589.07	2588.33	2587.42	2586.68	2585.86	2584.85	2583.53	2582.13	2580.54	2578.85	2577.13	2575.5	2574.02	2572.73	2571.56	2570.72	2570.05	2569.42	2568.72	2568.1	2567.29	2566.26	2565.24	2564.39	2563.51	2562.56	2561.94	2561.23	2560.32	2559.44	2558.91
B3	SF10 #2	2019-01-29	6347.77	6414.12	6480.47	6546.83	6613.18	6679.53	6745.88	6813.85	6880.1	6942.02	6997.31	7043.59	7079.14	7104.16	7118.59	7122.44	7116.6	7102.57	7081.52	7055.53	7026.7	6996.55	6965.82	6934.78	6903.63	6871.97	6839.47	6806.64	6773.87	6740.85	6707.9	6675.25	6642.48	6609.77	6577.34	6544.97	6512.81	6480.93	6449.02	6416.82	6384.57	6352.3	6320.03	6287.87	6256.02	6224.43	6192.89
C3	SF10 #3	2019-01-29	2549.75	2549.99	2550.23	2550.48	2550.72	2550.97	2551.21	2551.78	2552.44	2553.39	2554.21	2554.94	2555.34	2555.4	2555.26	2555.12	2555.12	2554.96	2555.17	2555.13	2554.82	2554.02	2553.2	2551.96	2550.75	2549.71	2549.12	2548.44	2547.95	2547.44	2546.73	2545.75	2544.81	2543.71	2542.67	2541.79	2540.94	2540.5	2540.09	2539.37	2538.45	2537.62	2536.16	2534.87	2534.02	2533.36	2532.57
D3	SF10 #4	2019-01-29	5133.7	5196.95	5260.2	5323.45	5386.71	5449.96	5513.21	5575.67	5634.89	5689.03	5736.14	5773.02	5798.09	5813.16	5819.74	5819.25	5814.43	5806.95	5796.61	5783.69	5768.17	5749.74	5728.45	5704.58	5678.57	5650.69	5621.67	5592.3	5563.21	5534.19	5505.89	5477.87	5449.44	5420.43	5390.98	5361.18	5331.41	5302.31	5273.97	5246.43	5219.21	5192.15	5164.85	5137.22	5109.82	5082.42	5055.24
E3	SF10 #5	2019-01-29	2552.3	2552.71	2553.12	2553.53	2553.94	2554.36	2554.77	2555.02	2555.42	2556.1	2556.53	2556.25	2556.25	2555.63	2554.49	2553.54	2553	2551.86	2551.09	2550.52	2549.87	2548.72	2547.81	2546.84	2545.5	2543.71	2542.42	2541.01	2539.4	2538.25	2537.53	2536.57	2535.83	2535.28	2534.46	2533.29	2532.19	2530.94	2529.57	2528.33	2527.49	2526.74	2526.22	2525.98	2525.56	2525.16	2524.58
F3	SF10 #6	2019-01-29	2602.27	2603.23	2604.19	2605.15	2606.11	2607.07	2608.03	2608.6	2608.89	2609.17	2609.48	2609.33	2609.04	2608.5	2607.53	2606.39	2605.28	2604.37	2603.5	2602.59	2601.48	2600.25	2598.78	2597.37	2596.04	2594.78	2593.42	2591.87	2590.22	2588.76	2587.21	2585.97	2585.18	2584.38	2583.56	2582.98	2582.5	2581.78	2581.3	2580.81	2580.24	2579.34	2578.41	2577.36	2576.25	2575.15	2574.2
G3	SF10 #7	2019-01-29	2575.65	2576.3	2576.95	2577.59	2578.24	2578.89	2579.54	2580.07	2580.32	2580.71	2581.01	2580.89	2580.82	2580.82	2580.26	2579.48	2578.52	2577.24	2575.61	2574.21	2572.75	2571.39	2570.01	2568.74	2567.49	2566.32	2565.14	2564.2	2563.44	2562.79	2562.05	2561.25	2560.18	2559.18	2558.19	2557.54	2557.1	2556.77	2556.01	2555.02	2553.66	2552.34	2551.13	2550.38	2549.97	2549.75	2549.39
H3	SF10 #8	2019-01-29	2565.79	2565.82	2565.84	2565.86	2565.88	2565.91	2565.93	2566.05	2566.13	2565.9	2565.6	2565.45	2564.87	2564.27	2563.87	2563.45	2563	2562.67	2562.24	2561.72	2560.93	2559.86	2559.01	2558.6	2557.93	2557.45	2556.96	2556.07	2554.38	2552.84	2551.62	2550.62	2549.92	2549.79	2549.62	2548.94	2548.25	2547.27	2545.95	2544.66	2543.67	2542.59	2541.82	2541.42	2540.97	2540.74	2540.39
A4	SF09 #1	2019-01-29	2581.54	2582.09	2582.64	2583.2	2583.75	2584.31	2584.86	2585.05	2585.03	2584.93	2585	2584.78	2584.76	2584.55	2583.84	2583.17	2582.43	2581.5	2580.68	2580.12	2579.04	2578.15	2577.2	2576.11	2574.8	2573.65	2572.28	2570.86	2569.54	2568.47	2567.66	2566.96	2566.52	2566.25	2565.77	2565.18	2564.72	2564.15	2563.47	2562.96	2562.19	2561.13	2560.09	2559.11	2557.87	2557.13	2556.52
B4	SF09 #2	2019-01-29	3529.13	3544.51	3559.88	3575.26	3590.63	3606.01	3621.38	3633.85	3644.49	3653.89	3661.83	3668	3671.25	3671.81	3669.82	3666.09	3660.59	3654.25	3647	3638.81	3629.3	3619.08	3607.92	3596.19	3584.15	3572.06	3559.88	3547.86	3535.92	3524.31	3512.97	3501.7	3490.46	3479.32	3468.08	3456.67	3445.34	3434.08	3423.07	3411.99	3401.36	3390.75	3380.31	3369.72	3359.42	3349.02	3338.59
C4	SF09 #3	2019-01-29	2558.01	2557.48	2556.95	2556.41	2555.88	2555.35	2554.81	2554.32	2554.45	2554.8	2555.34	2555.82	2556.14	2555.94	2555.51	2555.02	2554.71	2554.2	2553.58	2552.72	2551.67	2550.25	2548.87	2547.38	2546.12	2544.97	2544.04	2543.29	2542.7	2542.17	2541.38	2540.51	2539.3	2538.26	2536.95	2536.08	2535.15	2534.47	2533.53	2532.61	2531.44	2530.34	2529.33	2528.45	2527.73	2527.24	2526.64
D4	SF09 #4	2019-01-29	2613.52	2614.04	2614.56	2615.07	2615.59	2616.1	2616.62	2617.26	2617.86	2618.19	2618.3	2618.56	2618.36	2617.93	2617.75	2617.26	2616.4	2615.52	2614.68	2613.32	2611.89	2610.47	2609.31	2607.98	2606.87	2606.12	2605.34	2604.24	2603.27	2602.5	2601.28	2600.22	2599.32	2598.57	2597.53	2596.8	2596	2595.05	2593.84	2592.86	2591.81	2590.89	2589.9	2589.22	2588.35	2587.8	2586.93
E4	SF09 #5	2019-01-29	2602.72	2602.72	2602.72	2602.72	2602.73	2602.73	2602.73	2603.3	2603.64	2604.07	2604.52	2605.14	2605.21	2605.16	2604.67	2604.08	2603.15	2602.11	2600.99	2599.8	2598.45	2597.16	2596.31	2595.34	2594.34	2593.34	2592.35	2590.94	2589.6	2588.61	2587.65	2586.65	2585.64	2584.7	2583.4	2582.35	2581.49	2580.99	2580.41	2580.19	2579.65	2578.82	2577.54	2576.54	2575.39	2574.4	2573.67
F4	SF09 #6	2019-01-29	4523.83	4571.5	4619.18	4666.86	4714.54	4762.21	4809.89	4850.79	4885.34	4913.51	4935.45	4950.96	4960.03	4963.54	4962.08	4956.1	4946.26	4933.03	4916.61	4897.75	4876.87	4854.96	4832.67	4810.07	4786.98	4764.22	4741.38	4718.37	4695.01	4672.11	4649.11	4626.11	4603.02	4580.52	4557.95	4535.17	4512.39	4490.04	4467.98	4445.97	4424.69	4403.74	4382.73	4361.31	4340.16	4318.68	4297.39
G4	SF09 #7	2019-01-29	2552.6	2552.64	2552.68	2552.72	2552.76	2552.8	2552.84	2552.67	2552.82	2553.27	2553.49	2553.5	2553.3	2552.35	2550.66	2548.92	2547.56	2546.39	2545.89	2545.73	2545.81	2545.23	2544.49	2543.33	2542.3	2540.98	2540.18	2539.48	2538.77	2537.91	2537.36	2536.72	2536.05	2535.49	2534.84	2533.91	2533.06	2532.21	2531.05	2530.15	2529.6	2528.73	2527.74	2527.32	2526.66	2525.55	2524.54
H4	SF09 #8	2019-01-29	2524.85	2525.03	2525.22	2525.4	2525.59	2525.77	2525.96	2525.87	2526.26	2526.2	2526.36	2526.13	2526.11	2525.81	2525.78	2525.33	2524.49	2523.43	2522.26	2520.75	2519.49	2518.57	2517.72	2517.14	2516.85	2516.49	2515.9	2515.1	2513.75	2512.17	2510.49	2508.9	2507.82	2507.2	2506.55	2506.12	2505.81	2504.91	2503.97	2503.31	2502.34	2501.37	2500.64	2499.73	2498.67	2497.86	2496.99
A5	SF08 #1	2019-01-29	2572.34	2572.66	2572.99	2573.32	2573.64	2573.97	2574.29	2574.58	2574.75	2574.81	2574.85	2574.57	2574.26	2573.96	2573.83	2573.76	2573.7	2573.36	2572.89	2572.14	2571.32	2570.21	2569.39	2568.73	2568.22	2567.71	2567.44	2566.77	2565.79	2564.53	2563.06	2561.6	2560.48	2559.69	2559.15	2558.77	2558.34	2557.72	2556.83	2556.04	2555.16	2554.21	2553.25	2552.48	2551.69	2551.02	2550.47
B5	SF08 #2	2019-01-29	2521.94	2522.44	2522.93	2523.43	2523.92	2524.42	2524.91	2525.82	2526.87	2528.02	2528.73	2529.06	2528.65	2528.03	2526.82	2525.84	2524.73	2523.97	2523.06	2522.3	2521.14	2519.75	2518.13	2516.6	2515.35	2514.41	2513.74	2513.36	2512.93	2511.97	2510.99	2510.09	2508.77	2507.63	2506.78	2505.86	2504.84	2504.22	2503.7	2503.27	2502.71	2502.17	2501.33	2500.11	2498.71	2497.58	2496.48
C5	SF08 #3	2019-01-29	2543.94	2543.9	2543.85	2543.81	2543.77	2543.73	2543.69	2543.85	2544.06	2544.5	2544.65	2544.84	2544.56	2543.89	2542.51	2541.12	2539.6	2538.32	2537.18	2536.52	2536.09	2535.66	2535.14	2534.76	2534.39	2533.79	2533.21	2532.25	2531.02	2529.44	2528.02	2526.33	2525.09	2523.97	2523.16	2522.09	2521.46	2520.75	2519.97	2519.01	2518.16	2517.11	2516.13	2515.42	2514.95	2514.69	2514.31
D5	SF08 #3	2019-01-29	2526.78	2526.7	2526.63	2526.55	2526.47	2526.4	2526.32	2526.18	2525.83	2525.68	2525.54	2525.26	2524.85	2524.59	2524.09	2523.22	2522.13	2521.04	2519.86	2518.85	2518.22	2518.03	2517.66	2517.13	2516.47	2515.61	2514.19	2512.87	2511.66	2510.59	2509.49	2508.66	2507.8	2506.82	2505.66	2504.61	2503.57	2502.53	2501.47	2500.46	2499.4	2498.37	2497.59	2496.87	2496.09	2495.27	2494.46
E5	SF08 #5	2019-01-29	2593.22	2593.08	2592.94	2592.8	2592.66	2592.52	2592.38	2592.37	2592.67	2593.57	2594.27	2594.76	2594.84	2594.46	2593.45	2592.35	2591.19	2590.34	2589.6	2589	2588.17	2587.05	2585.48	2583.6	2581.56	2579.61	2577.91	2576.45	2575.28	2574.15	2573.34	2572.7	2571.89	2570.85	2569.89	2568.51	2566.85	2565.57	2564.5	2563.46	2562.88	2562.38	2561.63	2561.03	2560.23	2559.07	2557.7
F5	SF08 #6	2019-01-29	2569.48	2569.33	2569.19	2569.04	2568.9	2568.75	2568.6	2568.48	2568.5	2568.56	2568.55	2568.52	2568.3	2567.82	2567.13	2566.2	2564.99	2563.75	2562.82	2561.99	2561.43	2560.98	2560.32	2559.27	2558.13	2556.59	2555.19	2554.13	2553.17	2552.08	2550.98	2549.65	2548.01	2546.44	2545.07	2544.23	2543.43	2542.81	2542.24	2541.73	2541	2540.46	2539.87	2539.22	2538.51	2537.7	2536.8
G5	SF08 #7	2019-01-29	2537.15	2536.8	2536.45	2536.1	2535.75	2535.41	2535.06	2534.73	2534.69	2534.78	2534.69	2534.45	2534.14	2533.55	2532.59	2531.88	2531.34	2530.94	2530.5	2530.33	2529.94	2529.29	2528.29	2527.18	2525.86	2524.44	2522.93	2521.5	2520.32	2519.08	2517.84	2516.82	2515.6	2514.07	2512.91	2512.05	2511.1	2510.52	2509.98	2509.12	2508.06	2506.96	2505.67	2504.62	2503.54	2502.52	2501.71
H5	SF08 #8	2019-01-29	2523.66	2523.63	2523.59	2523.56	2523.52	2523.49	2523.45	2523.1	2523.12	2523.43	2523.97	2524.44	2524.99	2525.14	2524.54	2523.54	2522.29	2521.02	2519.63	2518.6	2517.73	2516.77	2515.68	2514.72	2513.66	2512.67	2511.76	2510.75	2509.82	2508.87	2507.92	2507.05	2506.46	2505.38	2504.33	2503.11	2502.05	2500.8	2500.03	2499.55	2499.24	2498.7	2498.04	2497.3	2496.08	2494.49	2492.81
A6	SF07 #1	2019-01-29	2558.91	2558.86	2558.8	2558.75	2558.7	2558.64	2558.59	2558.78	2559.13	2559.47	2559.6	2559.38	2559.06	2558.38	2557.6	2557.14	2556.96	2556.47	2556.15	2555.55	2554.56	2553.27	2552.13	2550.82	2550	2549.28	2548.55	2548.05	2547.51	2546.3	2545.1	2544.16	2542.99	2541.88	2541.22	2540.56	2539.56	2538.6	2537.59	2536.39	2535.16	2534.28	2533.28	2532.52	2532.13	2531.72	2531.05
B6	SF07 #2	2019-01-29	2562.91	2563.17	2563.42	2563.68	2563.94	2564.2	2564.46	2564.87	2565.27	2565.68	2566.21	2566.33	2565.99	2565.48	2564.78	2563.75	2562.77	2561.97	2560.95	2560.03	2559.11	2558.04	2556.81	2555.57	2554.04	2552.6	2551.42	2550.68	2550.19	2549.62	2548.83	2547.72	2545.91	2543.72	2541.79	2540.18	2538.92	2538.24	2537.84	2537.5	2537	2536.36	2535.29	2534.25	2533.14	2532.16	2531.01
C6	SF07 #3	2019-01-29	6233.94	6301.68	6369.41	6437.14	6504.88	6572.61	6640.35	6711.32	6782.92	6851.92	6914.85	6967.26	7007.36	7035.6	7052.54	7060.02	7060.19	7053.63	7040.56	7022.22	6998.9	6971.77	6942.35	6911.1	6878.47	6845.25	6811.39	6776.81	6742.69	6709.02	6675.58	6642.52	6609.7	6576.61	6543.21	6509.68	6476.01	6442.32	6408.73	6375.23	6341.95	6309.11	6276.56	6243.98	6211.47	6178.6	6145.22
D6	SF07 #3	2019-01-29	7073.16	7164.7	7256.25	7347.8	7439.34	7530.89	7622.43	7717.78	7813.07	7902.92	7983.4	8050.24	8102.13	8140.03	8165.23	8179.19	8183.43	8179	8166.52	8147.34	8123.22	8095.67	8066.34	8035.54	8004.19	7972.09	7939.39	7905.7	7871.81	7837.35	7802.52	7767.82	7733.44	7699.02	7664.56	7630	7595.58	7561.06	7526.39	7491.98	7458.05	7423.43	7388.65	7354.28	7319.96	7285.11	7250.63
E6	SF07 #5	2019-01-29	5045.95	5120.55	5195.15	5269.75	5344.34	5418.94	5493.54	5561.03	5620.58	5669.88	5707.6	5732.14	5743.88	5744.45	5737.36	5725.57	5711.46	5696.56	5681.1	5664.36	5645.7	5625.04	5601.59	5575.5	5547.64	5518.1	5487.39	5456.28	5425.63	5394.92	5364.25	5333.54	5303.04	5272.09	5241.19	5210.73	5180.42	5150.04	5120.27	5090.7	5061.29	5032.54	5004.48	4976.27	4948.37	4920.55	4892.37
F6	SF07 #6	2019-01-29	2726.1	2727.21	2728.33	2729.44	2730.56	2731.68	2732.79	2734.65	2736.9	2738.95	2740.94	2742.36	2742.52	2741.72	2740.57	2738.61	2736.68	2735.1	2733.06	2730.79	2728.64	2726.23	2723.17	2720.39	2717.31	2713.89	2710.21	2706.79	2703.37	2700.26	2697.44	2694.86	2692.48	2690.11	2687.35	2684.52	2681.6	2678.51	2675.35	2672.31	2669.13	2666.04	2662.92	2659.98	2657.27	2654.88	2652.4
G6	SF07 #7	2019-01-29	2534.5	2534.31	2534.12	2533.93	2533.74	2533.55	2533.36	2533.38	2533.7	2534.57	2535.24	2535.96	2536.84	2537.57	2537.94	2538.07	2538.19	2537.9	2537.41	2536.62	2536.2	2535.72	2535.32	2534.76	2534.36	2533.42	2532.08	2530.66	2529.43	2528.19	2527.15	2526.45	2525.82	2525.27	2524.56	2523.8	2523.05	2522.3	2521.25	2520.38	2519.76	2518.95	2517.99	2517.01	2515.84	2514.44	2513.19
H6	SF07 #8	2019-01-29	5412.55	5477.23	5541.92	5606.6	5671.28	5735.96	5800.64	5865.71	5929.98	5990.45	6043.77	6086.31	6115.72	6132.41	6138.51	6136.96	6129.96	6120.13	6108.28	6094.32	6077.95	6059.29	6038.14	6014.81	5989.67	5962.75	5935.22	5907.27	5878.67	5849.84	5821.16	5791.87	5762.35	5732.84	5703.25	5673.81	5644.7	5615.37	5586.12	5556.81	5527.27	5497.64	5468.78	5440.15	5412.12	5384.59	5357.08
A12	°CR Neg. #1	2019-01-29	2485.81	2486.48	2487.15	2487.81	2488.48	2489.15	2489.82	2490.54	2490.59	2490.49	2490.75	2490.85	2490.63	2490.28	2489.7	2488.27	2486.99	2486.16	2485.86	2485.29	2485.61	2485.81	2485.37	2484.46	2483.78	2482.42	2480.73	2479.43	2478.09	2477.07	2476.14	2475.5	2474.91	2474.99	2474.64	2474.35	2473.96	2473.38	2471.99	2470.74	2469.72	2468.95	2468.31	2467.97	2467.68	2467.13	2466.43
B12	°CR Neg. #2	2019-01-29	2497.31	2497.51	2497.7	2497.9	2498.09	2498.28	2498.48	2498.91	2498.6	2498.77	2499.37	2499.58	2499.13	2499.27	2498.66	2497.3	2496.15	2495.35	2494.29	2493.67	2493.42	2493.22	2492.87	2492.57	2491.79	2491	2490.05	2489.19	2488.18	2487.67	2486.59	2485.33	2484.31	2483.38	2482.11	2481.51	2481.05	2480	2478.84	2477.51	2476.07	2474.99	2474.22	2473.72	2473.83	2473.81	2473.41
C12	°CR Neg. #3	2019-01-29	2502.17	2502.33	2502.49	2502.65	2502.81	2502.97	2503.13	2503.4	2503.23	2503.15	2503.31	2503.29	2503.09	2502.55	2501.65	2500.67	2499.58	2498.6	2498.3	2498.27	2497.67	2497.16	2496.59	2495.39	2493.75	2492.7	2491.53	2490.22	2488.94	2488.14	2487.12	2486.03	2484.93	2484.17	2482.99	2482.03	2481.27	2481.04	2480.69	2480.4	2479.99	2479.76	2478.87	2477.78	2477.01	2476.39	2475.34
D12	°CR Neg. #4	2019-01-29	2484.26	2485.06	2485.86	2486.66	2487.46	2488.26	2489.06	2489.52	2489.69	2489.54	2489.37	2489.2	2488.71	2488.28	2488.11	2487.87	2487.5	2487.47	2487.07	2486.36	2485.28	2483.61	2481.61	2480.09	2478.79	2477.86	2477.59	2477.58	2477.01	2476.26	2475.05	2473.54	2471.71	2470.12	2468.59	2467.84	2467.29	2467.06	2467.2	2467.22	2466.5	2465.66	2464.9	2463.76	2462.78	2462.43	2462.13
E12	°CR Neg. #5	2019-01-29	2504.55	2504.93	2505.32	2505.7	2506.09	2506.47	2506.86	2507.21	2507.3	2507.3	2507.11	2507.07	2506.71	2506.5	2506.04	2505.68	2505.23	2504.93	2504.17	2503.25	2501.97	2500.32	2498.84	2497.69	2496.83	2496.02	2495.31	2494.28	2493.09	2491.81	2490.72	2490.04	2489.68	2489.33	2489.02	2488.78	2488.01	2486.84	2485.68	2484.58	2483.23	2482.23	2481.41	2480.67	2479.81	2479.28	2478.68
F12	°CR Neg. #6	2019-01-29	2515.33	2515.11	2514.89	2514.67	2514.45	2514.23	2514	2514.07	2514.41	2514.79	2515.11	2515.6	2515.6	2515.44	2515.24	2515.03	2514.58	2514.53	2514.25	2513.67	2512.92	2511.79	2510.16	2508.51	2507.21	2505.98	2504.9	2503.98	2503.01	2501.63	2500.34	2499.32	2498.36	2497.76	2497.55	2497.31	2496.83	2496.28	2495.36	2494.05	2492.54	2491.27	2490.15	2489.25	2488.66	2488.24	2487.86
G12	°CR Neg. #7	2019-01-29	2513.92	2514.19	2514.47	2514.74	2515.01	2515.29	2515.56	2515.59	2515.33	2515.44	2515.14	2514.9	2514.83	2514.76	2514.39	2514.05	2513.57	2512.87	2511.82	2510.73	2509.6	2508.6	2507.89	2507.49	2506.97	2506.38	2505.51	2504.16	2502.79	2501.23	2499.81	2498.31	2497.18	2496	2494.92	2493.61	2492.96	2492.03	2491.41	2491.12	2491.07	2490.47	2490	2489.21	2488.27	2487.31	2486.51
H12	°CR Neg. #8	2019-01-29	7377.85	7443.01	7508.17	7573.33	7638.49	7703.65	7768.81	7837.98	7909.47	7977.8	8039.7	8088.68	8122.06	8140.93	8149.09	8148.79	8144.6	8138.99	8131.6	8121.09	8106.53	8086.88	8061.8	8032.22	7999.21	7964.14	7928.44	7892.89	7857.06	7821.34	7784.61	7746.81	7707.77	7668.52	7628.95	7590.46	7552.25	7514.82	7477.3	7439.5	7401.14	7362.83	7324.11	7285.75	7247.88	7210.04	7172.31
A1	SF06 #1	2019-01-30	2567.49	2568.36	2569.22	2570.09	2570.96	2571.83	2572.7	2573.27	2573.64	2574.25	2574.72	2574.89	2575.01	2574.76	2574.31	2573.94	2573.3	2572.64	2572.18	2571.6	2570.88	2570.17	2569.36	2568.47	2567.39	2566.38	2565.61	2564.7	2563.73	2562.99	2562.12	2560.75	2559.71	2558.6	2557.41	2556.28	2555.49	2554.41	2553.74	2553	2552.29	2551.65	2551.38	2550.54	2549.75	2549.03	2548.15
B1	SF06 #2	2019-01-30	2562.07	2562.2	2562.33	2562.47	2562.6	2562.73	2562.86	2562.94	2563.29	2564.13	2564.62	2565.29	2565.8	2565.82	2565	2564.12	2562.69	2561.22	2559.69	2558.87	2558.04	2557.23	2556.39	2555.85	2554.74	2553.69	2552.99	2552.21	2551.3	2550.51	2549.56	2548.29	2547.15	2546.01	2545.11	2544.26	2543.7	2543.05	2542.47	2541.59	2541.01	2540.21	2539.46	2538.58	2537.76	2536.64	2535.58
C1	SF06 #3	2019-01-30	6019.33	6074.6	6129.87	6185.14	6240.41	6295.68	6350.95	6407.25	6462.67	6515.71	6563.33	6601.79	6628.88	6644.71	6649.71	6645.96	6636.37	6622.47	6605.17	6584.8	6561.91	6536.3	6508.22	6478.12	6446.95	6414.66	6381.71	6348.52	6315.39	6282.01	6248.58	6215.37	6182.25	6149.06	6115.9	6082.72	6049.5	6016.57	5983.36	5950.39	5917.54	5884.79	5851.9	5819.85	5787.61	5755.64	5723.93
D1	SF06 #4	2019-01-30	2574.29	2574.45	2574.6	2574.75	2574.91	2575.06	2575.21	2575.54	2575.79	2575.94	2576.08	2576.06	2575.63	2575.09	2574.39	2573.51	2572.51	2571.8	2571.04	2570.62	2570.14	2570.04	2569.24	2568.4	2567.18	2565.97	2564.46	2563.44	2562.5	2561.62	2560.77	2560.01	2559.19	2558.25	2557.36	2556.47	2555.37	2554.36	2553.4	2552.38	2551.23	2550.47	2549.7	2549.01	2548.32	2547.89	2547.14
E1	SF06 #5	2019-01-30	4337.39	4401.44	4465.5	4529.55	4593.61	4657.67	4721.72	4777.91	4826.08	4866.33	4898.53	4922.44	4937.3	4944.11	4944.25	4939.51	4931.07	4920.45	4908.55	4895.31	4880.73	4865.34	4848.36	4829.93	4810.2	4789.34	4767.36	4745.3	4723.2	4701.39	4679.47	4657.91	4636.51	4614.81	4592.84	4571.32	4549.68	4528.07	4506.89	4486.11	4465.21	4444.43	4423.42	4402.28	4381.2	4360.34	4339.81
F1	SF06 #6	2019-01-30	2608.63	2608.52	2608.4	2608.28	2608.16	2608.05	2607.93	2608.08	2607.86	2607.49	2607.56	2607.77	2607.6	2607.56	2607.63	2607.1	2606.16	2605.38	2604.29	2603.13	2602.41	2601.76	2600.85	2600.01	2598.75	2597.22	2595.87	2594.85	2593.98	2593.51	2592.95	2592.2	2591.19	2590.04	2588.93	2587.94	2586.95	2586.17	2585.47	2584.4	2583.62	2582.82	2581.88	2580.92	2580.58	2579.69	2579.21
G1	SF06 #7	2019-01-30	2613.01	2613.11	2613.22	2613.32	2613.42	2613.53	2613.63	2613.7	2613.64	2613.43	2613.47	2613.32	2613.22	2612.87	2612.15	2611.39	2610.79	2609.8	2609	2608.56	2607.91	2607.21	2606.77	2606.15	2605.15	2603.95	2602.77	2601.45	2599.93	2598.61	2597.49	2596.05	2594.74	2593.89	2592.91	2592.09	2591.68	2591.14	2590.44	2590.17	2589.64	2588.77	2588.18	2587.7	2586.68	2585.9	2585.53
H1	SF06 #8	2019-01-30	2574.85	2574.75	2574.66	2574.56	2574.47	2574.38	2574.28	2574.34	2574.6	2574.9	2574.98	2575.2	2575.34	2574.98	2574.44	2573.88	2572.94	2571.68	2570.58	2569.72	2568.76	2568.11	2567.73	2567.26	2566.45	2565.57	2564.47	2563.14	2561.84	2560.79	2560.02	2559.22	2558.78	2558.44	2557.79	2556.94	2555.91	2554.4	2552.77	2551.44	2550.26	2549.46	2548.91	2548.46	2547.9	2547.19	2546.28
A2	SF05 #1	2019-01-30	2584	2584.01	2584.01	2584.02	2584.02	2584.03	2584.03	2584.25	2584.44	2584.63	2584.82	2584.93	2584.66	2584.38	2584.06	2583.7	2583.13	2582.8	2582.38	2581.66	2580.74	2579.98	2578.95	2577.92	2576.93	2576.05	2575.37	2574.48	2573.53	2572.73	2572.03	2570.62	2569.43	2568.31	2567.15	2565.8	2565.21	2564.85	2564.37	2563.94	2563.67	2562.92	2562.06	2561.11	2560.1	2558.9	2557.93
B2	SF05 #2	2019-01-30	4284.74	4335.3	4385.86	4436.42	4486.98	4537.54	4588.1	4637.32	4684.21	4728.05	4767.26	4799.93	4823.93	4840.08	4848.59	4850.08	4845.81	4837.97	4826.27	4811.39	4794.44	4776.06	4756.25	4735.37	4714.35	4692.74	4670.62	4648.27	4626.48	4604.31	4582.45	4560.76	4539.33	4517.52	4495.71	4473.78	4451.85	4429.62	4407.87	4386.67	4365.85	4345.48	4325.5	4305.43	4285.25	4265.15	4245.07
C2	SF05 #3	2019-01-30	2638.07	2638.56	2639.05	2639.54	2640.03	2640.52	2641.01	2641.38	2641.57	2641.64	2641.77	2641.91	2641.59	2641.22	2640.73	2639.86	2639.1	2638.45	2637.56	2636.38	2635.26	2633.83	2632.42	2631.1	2629.88	2628.57	2627.43	2626.17	2624.82	2623.66	2622.59	2621.33	2620.13	2619.28	2618.07	2616.78	2615.66	2614.73	2613.44	2612.57	2611.76	2610.94	2610.09	2609.64	2608.89	2608.34	2608.03
D2	SF05 #4	2019-01-30	2564.98	2564.57	2564.16	2563.75	2563.35	2562.94	2562.53	2562.68	2562.92	2562.84	2562.86	2563.04	2562.8	2562.58	2562.47	2562.18	2561.63	2560.94	2560.08	2558.99	2557.63	2556.18	2554.9	2553.54	2552.23	2551.26	2550.29	2549.42	2548.42	2547.33	2546.17	2545.08	2543.79	2542.79	2542.04	2541.14	2540.18	2539	2537.8	2536.34	2535.19	2534.33	2534.07	2533.52	2533.22	2532.86	2532.3
E2	SF05 #5	2019-01-30	2572.02	2572.17	2572.32	2572.47	2572.63	2572.78	2572.93	2573.13	2573.36	2573.79	2574.15	2574.26	2574.13	2573.71	2573.07	2571.97	2570.81	2569.81	2569.16	2568.7	2568.6	2568.13	2567.47	2566.52	2565.22	2563.7	2562.46	2561.17	2559.94	2558.75	2557.61	2556.66	2555.68	2554.6	2553.65	2552.56	2551.36	2550.36	2549.43	2548.4	2547.85	2547.1	2546.34	2545.64	2545.16	2544.16	2543.38
F2	SF05 #6	2019-01-30	2570.21	2570.39	2570.58	2570.77	2570.96	2571.15	2571.34	2571.45	2571.49	2571.67	2571.69	2571.53	2571.43	2571.22	2570.57	2569.93	2569.18	2568.17	2566.98	2565.86	2564.73	2563.79	2562.72	2561.6	2560.47	2559.15	2557.91	2556.91	2556.09	2555.25	2554.48	2553.23	2552.18	2551.14	2550.23	2549.34	2548.87	2548.01	2546.94	2545.98	2545.23	2544.24	2543.67	2543.12	2542.4	2541.68	2541.28
G2	SF05 #7	2019-01-30	2604.05	2604.22	2604.39	2604.56	2604.73	2604.9	2605.06	2605.23	2605.31	2605.25	2605.37	2605.27	2604.87	2604.36	2603.87	2603	2602.03	2600.99	2599.87	2598.8	2597.76	2596.82	2595.99	2595.34	2594.53	2593.7	2593	2592.27	2591.15	2590.16	2589.49	2588.47	2587.27	2586.42	2585.34	2583.65	2582.39	2581.2	2579.91	2578.94	2578.43	2577.52	2576.85	2576.17	2575.27	2574.45	2574
H2	SF05 #8	2019-01-30	2570.86	2571.28	2571.7	2572.12	2572.54	2572.97	2573.39	2574.24	2574.99	2575.79	2576.08	2576.39	2576.23	2575.89	2575.27	2574.8	2574.18	2573.75	2573.46	2573.05	2572.43	2571.5	2570.33	2568.99	2568	2567.02	2566.29	2565.54	2564.71	2563.47	2562.18	2560.85	2559.54	2558.51	2557.71	2556.96	2556.31	2555.76	2554.86	2553.84	2552.92	2551.88	2550.93	2550.34	2550.02	2549.75	2549.47
A3	SF04 #1	2019-01-30	2578	2578.16	2578.32	2578.49	2578.65	2578.81	2578.98	2579.14	2579.43	2579.85	2580.41	2580.45	2580.49	2580.64	2580.68	2580.79	2580.88	2580.76	2580.24	2579.64	2578.5	2577.25	2576.07	2574.8	2573.39	2572.28	2571.16	2570.05	2569.25	2568.46	2567.76	2567.13	2566.24	2565.29	2564.41	2563.25	2562.23	2561.41	2560.26	2558.98	2557.91	2556.69	2555.56	2554.94	2554.59	2554.21	2553.97
B3	SF04 #2	2019-01-30	2603.65	2603.72	2603.79	2603.86	2603.93	2604	2604.08	2604.36	2604.47	2604.69	2604.84	2605.06	2605.05	2605.27	2605.19	2605.01	2604.46	2603.62	2602.2	2600.84	2599.38	2597.99	2596.9	2596.02	2594.88	2593.6	2592.41	2591.14	2589.98	2588.95	2588.21	2587.31	2586.61	2585.96	2585.63	2585.12	2584.87	2584.09	2583.08	2581.69	2580.58	2579.26	2578.27	2577.37	2576.42	2575.35	2574.23
C3	SF04 #3	2019-01-30	2595.22	2595.53	2595.83	2596.14	2596.44	2596.75	2597.06	2597.28	2597.45	2597.87	2598.01	2598.31	2598.59	2598.77	2598.3	2597.69	2596.4	2594.95	2593.38	2592.04	2590.86	2590.1	2589.36	2588.58	2587.94	2586.9	2585.84	2584.67	2583.53	2582.05	2580.87	2579.21	2577.65	2576.07	2574.53	2573.05	2572.25	2571.19	2570.26	2569.56	2568.71	2567.54	2566.81	2565.91	2565.09	2564.26	2563.4
D3	SF04 #4	2019-01-30	2571.23	2571.62	2572	2572.38	2572.76	2573.14	2573.52	2573.69	2573.86	2573.81	2573.64	2573.66	2573.47	2572.77	2572.2	2571.75	2570.97	2570.3	2570.11	2569.58	2569.03	2568.41	2567.68	2566.3	2565.02	2563.63	2562.29	2561.05	2560.25	2559.44	2558.49	2557.59	2556.32	2554.98	2553.82	2552.86	2551.68	2550.68	2549.69	2548.56	2547.11	2546.03	2545.17	2544.25	2543.29	2542.46	2541.47
E3	SF04 #5	2019-01-30	2582.15	2582.46	2582.77	2583.09	2583.4	2583.71	2584.02	2584.67	2584.94	2584.93	2585.06	2585.24	2584.99	2584.52	2584.25	2583.37	2582.34	2581.22	2580.18	2578.98	2578.13	2577.18	2576.68	2576.22	2575.74	2575.15	2574.57	2573.34	2572.02	2570.65	2569.22	2567.66	2566.31	2565.17	2564.16	2563.29	2562.52	2561.93	2560.93	2559.75	2558.45	2557.19	2556	2555.25	2554.61	2553.98	2553.51
F3	SF04 #6	2019-01-30	2584.86	2585.18	2585.51	2585.83	2586.15	2586.47	2586.79	2587.61	2588.44	2589.05	2589.77	2590.19	2590.05	2589.47	2589.03	2588.05	2587.09	2586.26	2585.47	2584.28	2583.25	2582.05	2580.59	2579.25	2578.21	2577.17	2576.16	2575.5	2574.8	2574.22	2573.75	2573.33	2572.56	2571.86	2570.51	2569.01	2567.47	2566.23	2564.72	2563.5	2562.28	2561.04	2559.52	2558.16	2557.15	2556.15	2555.35
G3	SF04 #7	2019-01-30	2581.15	2581.35	2581.56	2581.77	2581.98	2582.18	2582.39	2582.68	2582.9	2582.89	2582.71	2582.68	2582.76	2582.36	2581.91	2581.4	2580.54	2579.62	2578.9	2578.01	2577.39	2576.81	2575.98	2575.16	2574.32	2572.97	2571.53	2570.13	2568.79	2567.57	2566.65	2565.78	2564.91	2563.96	2563.05	2562.08	2561.04	2559.92	2558.81	2557.63	2556.26	2555.36	2554.71	2554.22	2553.64	2553.27	2552.47
H3	SF04 #8	2019-01-30	2560.11	2560.63	2561.15	2561.67	2562.18	2562.7	2563.22	2563.99	2565.23	2566.24	2566.84	2566.65	2566.17	2565.12	2563.88	2562.83	2562.12	2561.42	2561.02	2560.48	2559.77	2559.05	2558.33	2557.23	2556.3	2555.52	2554.38	2552.86	2551.55	2549.97	2548.19	2546.75	2545.61	2544.49	2543.72	2542.99	2542.2	2541.42	2540.81	2540.1	2539.64	2539.33	2538.93	2538.22	2537.5	2536.66	2535.78
A4	SF03 #1	2019-01-30	2877.13	2889.96	2902.79	2915.62	2928.45	2941.28	2954.11	2964.62	2973.02	2979.89	2985.12	2988.68	2990.47	2990.82	2989.7	2987.32	2984.25	2981.14	2977.77	2974.39	2971.3	2968.07	2964.35	2960.18	2955.5	2950.13	2944.51	2939.02	2933.64	2928.52	2923.57	2918.8	2913.53	2908.38	2903.28	2898.18	2893.06	2888.3	2883.14	2877.93	2872.86	2867.91	2863.16	2859.13	2855.03	2850.87	2846.58
B4	SF03 #2	2019-01-30	2604.37	2605.09	2605.82	2606.55	2607.27	2608	2608.73	2609.36	2609.73	2610.16	2610.52	2610.6	2610.54	2610.28	2609.62	2608.61	2607.64	2606.46	2605.13	2603.98	2602.65	2601.15	2599.7	2598.43	2596.93	2595.64	2594.33	2593.16	2591.77	2590.58	2589.49	2588.46	2587.35	2586.48	2585.71	2584.84	2583.85	2582.81	2581.45	2579.8	2578.14	2576.75	2575.45	2574.41	2573.59	2572.83	2572.06
C4	SF03 #3	2019-01-30	2604.85	2604.44	2604.02	2603.61	2603.2	2602.79	2602.38	2602.25	2602.47	2603.04	2603.48	2604.09	2604.35	2604.14	2603.49	2602.58	2601.22	2599.96	2598.77	2597.29	2596.15	2595.03	2593.48	2592.07	2590.86	2589.08	2587.49	2586.33	2585.03	2583.86	2582.97	2581.75	2580.38	2579.02	2577.61	2576.16	2574.8	2573.39	2572.09	2570.78	2569.67	2569.04	2568.85	2568.51	2568.05	2567.41	2566.39
D4	SF03 #4	2019-01-30	2612.55	2612.99	2613.43	2613.87	2614.31	2614.75	2615.19	2615.72	2616.12	2616.96	2617.45	2617.5	2617.22	2616.67	2615.82	2614.95	2613.87	2612.71	2611.56	2610.29	2608.84	2607.63	2606.62	2605.69	2604.64	2603.62	2602.21	2600.31	2598.25	2596.13	2594.03	2592.29	2591.19	2590.04	2589.31	2588.47	2587.42	2586.03	2584.79	2583.37	2582.35	2581.5	2580.69	2579.96	2579.05	2577.92	2577
E4	SF03 #5	2019-01-30	2624.08	2623.59	2623.09	2622.6	2622.1	2621.6	2621.11	2620.93	2620.8	2620.86	2621.41	2621.94	2622.17	2622.2	2621.73	2620.49	2618.95	2617.45	2615.58	2614.29	2613.22	2612.23	2611.22	2610.73	2609.53	2608.5	2607.62	2606.6	2605.27	2604.35	2603.15	2601.78	2600.54	2599.35	2598.24	2597.24	2596.18	2595	2593.78	2592.15	2590.51	2589.26	2587.86	2586.61	2585.58	2584.51	2582.95
F4	SF03 #6	2019-01-30	2585.45	2585.49	2585.53	2585.56	2585.6	2585.64	2585.68	2586.05	2586.3	2586.18	2586.23	2586.03	2585.41	2584.34	2583.31	2582.06	2580.96	2580.14	2579.71	2579.31	2578.92	2577.99	2576.55	2574.93	2573.31	2571.68	2570.38	2569.4	2568.27	2566.88	2565.54	2564.21	2562.73	2561.48	2560.47	2559.37	2558.11	2556.89	2555.64	2554.32	2553.3	2552.51	2551.84	2550.88	2549.98	2548.74	2547.27
G4	SF03 #7	2019-01-30	4780.47	4860.87	4941.27	5021.67	5102.08	5182.48	5262.88	5341.44	5416.47	5486.77	5549.05	5600.38	5638.45	5663.68	5677.08	5681.4	5679.13	5672.44	5661.88	5648.42	5632.03	5613.25	5592.16	5569.48	5545.23	5519.98	5493.78	5466.98	5440.2	5413.22	5385.92	5358.53	5330.79	5302.07	5273.39	5244.89	5216.46	5188.24	5160.9	5133.49	5105.93	5078.81	5052.16	5025.57	4999.06	4973.18	4946.83
H4	SF03 #8	2019-01-30	2572.41	2571.74	2571.07	2570.4	2569.73	2569.06	2568.39	2568.02	2567.71	2567.87	2567.94	2568.33	2568.35	2567.87	2566.99	2566.14	2565.05	2563.74	2562.94	2561.8	2560.77	2559.63	2558.96	2558.07	2557.57	2557.02	2556.56	2555.56	2554.42	2553.17	2551.63	2549.99	2548.63	2547.36	2546.21	2545.27	2544.42	2543.51	2542.66	2541.51	2540.23	2538.97	2537.79	2536.59	2535.71	2534.98	2534.17
A5	SF02 #1	2019-01-30	5992.67	6048.61	6104.55	6160.48	6216.42	6272.36	6328.29	6386.87	6447.47	6508.51	6566.24	6617.13	6656.58	6683.08	6697.42	6701.91	6699.29	6692.94	6684.97	6675.32	6664.19	6650.99	6634.83	6614.56	6590.91	6563.74	6534.23	6502.9	6470.93	6438.57	6406.19	6373.35	6340.6	6307.65	6274.6	6241.58	6208.68	6175.74	6143.43	6111.3	6079.69	6048.49	6017.86	5986.9	5955.86	5924.43	5892.82
B5	SF02 #2	2019-01-30	2595.2	2595.57	2595.94	2596.32	2596.69	2597.06	2597.44	2597.37	2597.58	2597.96	2598.31	2598.2	2598.24	2597.88	2597.26	2596.63	2595.97	2595.19	2594.47	2593.83	2592.9	2591.81	2590.65	2589.37	2587.87	2586.36	2585.13	2584.11	2583.01	2582.23	2581.75	2581.07	2579.95	2578.96	2577.38	2575.66	2573.74	2572.3	2571.06	2570.43	2569.88	2569.72	2569.61	2569.44	2568.93	2568.23	2567.48
C5	SF02 #3	2019-01-30	2616.63	2616.71	2616.79	2616.88	2616.96	2617.04	2617.12	2617.79	2618.58	2619.08	2619.17	2619.4	2618.73	2617.43	2616.4	2615.45	2614.52	2613.69	2613.22	2612.48	2611.65	2610.6	2609.52	2608.49	2607.21	2606.05	2604.88	2603.87	2602.35	2601.21	2599.95	2598.78	2597.7	2597	2596.12	2595.07	2593.82	2592.36	2591.05	2589.78	2588.77	2587.84	2586.87	2585.58	2584.33	2582.99	2581.95
D5	SF02 #3	2019-01-30	2577.69	2577.46	2577.23	2577	2576.77	2576.54	2576.32	2576.09	2575.89	2576.07	2575.94	2575.62	2575.46	2575.17	2574.64	2574.18	2574.11	2573.82	2573.23	2572.44	2571.48	2570.26	2569	2568.2	2567.3	2566.45	2565.43	2564.15	2562.44	2561.13	2559.96	2558.97	2558.26	2557.65	2556.68	2555.6	2554.4	2553.05	2552.07	2551.35	2550.69	2549.99	2549.53	2548.85	2548.22	2547.36	2546.56
E5	SF02 #5	2019-01-30	2590.16	2589.99	2589.82	2589.65	2589.48	2589.32	2589.15	2589.32	2589.92	2590.49	2591.14	2591.41	2591.11	2590.45	2589.62	2588.58	2587.64	2586.87	2585.98	2585.32	2584.32	2583.29	2582.12	2580.99	2579.47	2578.42	2577.18	2575.96	2574.94	2574.11	2573.01	2572.07	2571.31	2570.4	2569.35	2568.31	2567.46	2566.44	2565.51	2564.89	2564.34	2563.56	2562.96	2562.24	2561.28	2560.33	2559.41
F5	SF02 #6	2019-01-30	2584.76	2584.93	2585.11	2585.28	2585.45	2585.63	2585.8	2586.1	2586.39	2586.56	2586.51	2586.36	2585.89	2585.62	2585.18	2584.35	2583.59	2582.75	2581.57	2580.51	2579.76	2578.93	2578.19	2577.37	2576.32	2575.01	2573.32	2571.57	2570.1	2568.93	2567.73	2567.02	2566.19	2565.21	2563.9	2562.95	2561.76	2560.93	2559.98	2559.22	2558.21	2557.14	2555.82	2554.74	2553.78	2552.82	2552.05
G5	SF02 #7	2019-01-30	5129.87	5204.99	5280.1	5355.21	5430.33	5505.44	5580.55	5654.42	5726.15	5794.15	5854.97	5904.64	5941.13	5964.01	5974.92	5976.38	5972.22	5964.61	5955.2	5944.35	5931.94	5917.32	5900	5879.57	5856.13	5830.15	5802.23	5773.12	5743.65	5713.96	5684.32	5654.57	5624.94	5594.94	5564.9	5535.02	5505.34	5475.42	5445.9	5416.63	5387.4	5358.47	5330.09	5301.74	5273.4	5245.26	5217.15
H5	SF02 #8	2019-01-30	2553.25	2553.05	2552.86	2552.67	2552.47	2552.28	2552.09	2551.83	2552.04	2552.4	2552.29	2552.09	2551.98	2551.65	2551	2550.43	2549.85	2549.15	2548.09	2547.42	2546.84	2546.22	2545.28	2544.48	2543.42	2542.31	2541.14	2540.29	2539.52	2538.58	2537.42	2536.26	2535.04	2533.73	2532.64	2531.94	2531.05	2530.12	2529.34	2528.69	2527.52	2526.7	2525.9	2524.88	2523.78	2523.21	2522.47
A6	SF01 #1	2019-01-30	2760.87	2764.19	2767.52	2770.85	2774.18	2777.5	2780.83	2783.49	2786.25	2789.05	2791.54	2794.3	2796.32	2796.97	2796.59	2795.76	2794.06	2792.49	2791.14	2789.69	2788.07	2786.57	2784.89	2782.58	2780.2	2777.37	2774.12	2770.42	2766.93	2763.44	2760.23	2756.97	2753.8	2750.82	2747.9	2744.8	2742.1	2739.54	2736.7	2733.86	2731.12	2728.13	2725.19	2722.38	2719.67	2717.02	2714.4
B6	SF01 #2	2019-01-30	7060.9	7132.56	7204.23	7275.9	7347.57	7419.24	7490.9	7568.07	7649.14	7730.12	7805.61	7869.75	7918.64	7950.78	7968.99	7976.7	7977.99	7975.75	7971.49	7964.68	7954.44	7940.17	7920.87	7896.83	7868.24	7836.53	7802.41	7766.98	7730.93	7695.12	7658.86	7622.37	7586.2	7549.94	7513.26	7476.67	7440.13	7403.02	7365.86	7328.87	7292.19	7255.82	7219.9	7183.99	7147.82	7111.4	7074.63
C6	SF01 #3	2019-01-30	6244.21	6334.72	6425.24	6515.75	6606.26	6696.77	6787.28	6879.78	6972.73	7064.08	7149.62	7223.67	7282	7322.68	7346.52	7356.82	7357.9	7352.05	7342.21	7329.43	7313.28	7293.86	7271.9	7246.68	7218.38	7187.93	7155.25	7121.04	7086.18	7050.89	7015.44	6980.11	6944.6	6908.93	6873.26	6837.27	6801.02	6764.74	6728.56	6692.52	6656.68	6621.01	6585.42	6549.5	6513.64	6477.64	6441.72
D6	SF01 #3	2019-01-30	6877.63	6954.88	7032.13	7109.38	7186.63	7263.88	7341.13	7422.02	7503.15	7581.44	7651.63	7709.5	7753.28	7783.43	7801.46	7810.35	7812.54	7808.74	7799.89	7785.9	7767.08	7743.6	7716.84	7687.3	7655.66	7622.33	7588.18	7553.21	7517.63	7481.64	7445.71	7409.46	7372.63	7335.74	7298.91	7261.52	7224.17	7187.43	7150.5	7113.58	7076.89	7040.38	7003.34	6966.31	6929.15	6892.08	6854.67
E6	SF01 #5	2019-01-30	8315.15	8402.7	8490.24	8577.79	8665.33	8752.87	8840.42	8933.89	9029.03	9121.1	9202.24	9266.04	9311.28	9339.68	9355.04	9362.36	9365.65	9366.02	9363.27	9355.23	9340.58	9318.71	9289.85	9254.95	9216.12	9174.71	9132.52	9089.81	9047.2	9004.43	8961.54	8917.85	8873.8	8829.34	8784.85	8740.31	8695.79	8651.54	8607.46	8562.78	8518.29	8474.07	8429.85	8385.44	8341.96	8298.54	8255.19
F6	SF01 #6	2019-01-30	2592.61	2593.37	2594.12	2594.87	2595.62	2596.37	2597.13	2597.86	2598.2	2598.71	2599.17	2599.63	2599.93	2600.1	2599.99	2599.72	2599.1	2598.48	2598.1	2597.72	2597.3	2597.06	2596.27	2595.08	2593.7	2592.2	2590.78	2589.73	2588.81	2587.96	2586.93	2585.45	2583.82	2582.28	2580.61	2579.23	2578.38	2577.66	2576.83	2576.13	2575.47	2574.24	2572.87	2571.55	2570.34	2569.01	2568.29
G6	SF01 #7	2019-01-30	6810.4	6886.04	6961.69	7037.33	7112.98	7188.62	7264.26	7344.41	7426.32	7506.7	7580.72	7643.82	7692.48	7726.8	7748.44	7760.34	7765.01	7763.94	7758.04	7747.22	7731.4	7710.98	7687.15	7659.99	7630.29	7598.57	7565.61	7531.66	7497.34	7462.79	7428.19	7393.47	7358.59	7323.71	7289.05	7254.49	7219.84	7184.95	7150.01	7114.81	7079.86	7044.99	7010.69	6976.3	6941.99	6907.2	6872.5
H6	SF01 #8	2019-01-30	6703.34	6775.58	6847.82	6920.06	6992.3	7064.53	7136.77	7213.75	7293.11	7371.17	7442.63	7502.63	7547.42	7577.44	7594.89	7604	7607.46	7608.46	7606.97	7602.32	7593.61	7580.47	7561.91	7538.82	7511.93	7482	7450.25	7417.82	7384.84	7352.01	7319.41	7286.73	7253.41	7220.38	7186.79	7153.1	7119.16	7085.56	7051.52	7017.76	6983.98	6950.53	6917.02	6883.92	6850.72	6817.37	6783.83
A12	°CR Neg. #1	2019-01-30	2527.93	2527.64	2527.34	2527.05	2526.76	2526.47	2526.17	2526.14	2525.82	2526.2	2527	2527.77	2528.72	2529.48	2529.68	2529.53	2529.24	2528.19	2526.78	2525.4	2523.6	2522.1	2521.11	2520.72	2520.71	2521.18	2521.28	2521.21	2520.6	2519.34	2517.75	2516.19	2514.92	2514.09	2513.79	2513.95	2514.26	2514.12	2513.66	2512.74	2511.63	2510.22	2509.04	2507.82	2507.21	2506.15	2505.46
B12	°CR Neg. #2	2019-01-30	2532.54	2532.2	2531.86	2531.52	2531.18	2530.83	2530.49	2530.34	2529.96	2530.11	2530.43	2530.91	2531.51	2532.03	2531.95	2531.48	2530.6	2529.2	2527.85	2526.81	2525.72	2524.74	2524.32	2523.85	2523.21	2522.81	2522.33	2521.51	2520.2	2518.61	2516.89	2515.48	2514.09	2513.48	2513.09	2512.73	2511.82	2510.97	2509.82	2508.94	2508.02	2507.65	2507.11	2506.51	2505.86	2505.39	2504.57
C12	°CR Neg. #3	2019-01-30	2538.95	2539.37	2539.79	2540.22	2540.64	2541.06	2541.48	2541.67	2542.13	2542.7	2543.09	2543.07	2543.32	2543.51	2543.56	2543.31	2542.88	2541.89	2540.56	2539.59	2538.8	2538.02	2537.17	2536.22	2534.61	2532.9	2531.76	2531.08	2530.71	2530.46	2529.82	2528.32	2526.78	2525.15	2524.09	2523.68	2523.5	2522.92	2522.64	2521.89	2520.62	2519.55	2518.92	2517.92	2516.73	2516.12	2515.44
D12	°CR Neg. #4	2019-01-30	2525.3	2525.47	2525.64	2525.81	2525.98	2526.15	2526.32	2526.8	2527.41	2528.03	2528.52	2529.16	2529.12	2528.5	2527.58	2526.68	2525.44	2524.21	2523.36	2522.54	2521.7	2520.69	2519.94	2518.98	2518.04	2516.9	2515.89	2514.9	2514.04	2513.18	2512.42	2511.75	2510.86	2509.92	2509.14	2508.17	2507.11	2505.99	2504.9	2503.63	2502.67	2501.83	2501.38	2500.73	2500.05	2499.2	2498.39
E12	°CR Neg. #5	2019-01-30	2555.81	2555.82	2555.83	2555.83	2555.84	2555.85	2555.85	2555.71	2555.75	2555.99	2556.09	2556.23	2556.71	2557.1	2557.06	2556.85	2556.34	2555.08	2553.67	2552.37	2551.21	2550.05	2549.13	2548.14	2547.14	2545.98	2544.85	2544.09	2543.48	2542.7	2542.15	2541.72	2541.09	2540.27	2539.61	2538.66	2537.65	2536.36	2534.96	2533.68	2532.66	2531.68	2530.92	2530.71	2530.28	2529.78	2528.92
F12	°CR Neg. #6	2019-01-30	2536.85	2537.41	2537.97	2538.52	2539.08	2539.64	2540.2	2540.92	2541.46	2541.8	2542.14	2542.4	2542.11	2541.39	2540.58	2539.54	2538.34	2537.4	2536.63	2535.96	2535.26	2534.14	2532.74	2531.32	2529.81	2528.26	2527.28	2526.49	2525.58	2524.66	2523.96	2523.2	2522.37	2521.63	2520.74	2519.55	2518.33	2517.09	2515.9	2514.84	2514.27	2513.47	2513.03	2512.33	2511.78	2510.86	2510.29
G12	°CR Neg. #7	2019-01-30	2544.67	2544.8	2544.93	2545.06	2545.19	2545.32	2545.45	2545.16	2544.74	2544.79	2544.81	2544.79	2544.84	2544.99	2545.01	2544.89	2544.64	2543.99	2543.39	2542.44	2541.31	2540.5	2539.98	2539.04	2538.11	2536.99	2535.24	2533.48	2531.97	2530.51	2529.46	2529.11	2528.81	2528.37	2527.91	2527.25	2526.16	2524.63	2523.11	2521.91	2520.78	2519.76	2519.49	2519.2	2518.78	2518.57	2518.34
H12	°CR Neg. #8	2019-01-30	2535.08	2534.92	2534.76	2534.61	2534.45	2534.3	2534.14	2534.42	2535.67	2536.49	2537.52	2538.15	2537.97	2536.86	2535.64	2534.42	2533.41	2532.96	2532.92	2533.05	2532.77	2532.37	2531.4	2529.97	2528.38	2527.01	2525.66	2524.47	2523.63	2522.78	2522.06	2520.98	2519.99	2518.87	2518.05	2516.91	2516.13	2515.46	2514.63	2513.21	2512.08	2510.84	2509.28	2508.04	2507.51	2506.86	2506.27
A1	RD09 #1	2019-01-31	2581.67	2581.75	2581.83	2581.9	2581.98	2582.06	2582.14	2582.29	2582.32	2582.6	2582.83	2583.23	2583.49	2583.77	2583.37	2582.88	2582.15	2580.97	2579.87	2579.35	2578.72	2578.03	2577.88	2577.55	2577.02	2576.52	2575.98	2575.05	2574.1	2572.9	2571.77	2570.75	2569.86	2568.95	2568.09	2567.13	2566.14	2565.38	2564.78	2564.31	2563.83	2563.31	2562.39	2561.28	2559.88	2558.63	2557.49
B1	RD09 #2	2019-01-31	6710.66	6754.52	6798.37	6842.22	6886.08	6929.93	6973.78	7022.18	7074.78	7128.39	7179.92	7225.27	7260.62	7283.54	7294.98	7296.87	7292.53	7285.32	7276.8	7267.45	7257.04	7244.17	7227.41	7206.86	7182.23	7153.77	7122.92	7090.64	7057.18	7023.5	6989.63	6955.36	6920.6	6885.62	6850.34	6815.25	6780.43	6745.84	6711.56	6677.24	6642.93	6608.64	6574.66	6540.98	6507.97	6475.12	6442.2
C1	RD09 #3	2019-01-31	2569.32	2569.49	2569.66	2569.84	2570.01	2570.18	2570.36	2570.77	2570.88	2570.79	2570.93	2570.87	2570.39	2569.73	2568.87	2567.89	2566.88	2566.07	2565.43	2564.95	2564.25	2563.25	2561.95	2560.56	2558.92	2557.2	2555.85	2554.86	2553.86	2553.13	2553.09	2552.8	2552.22	2551.56	2550.84	2549.43	2548.48	2547.74	2547.03	2546.34	2545.97	2545.19	2544.33	2543.39	2542.18	2540.72	2539.46
D1	RD09 #4	2019-01-31	7169.46	7224.6	7279.73	7334.87	7390.01	7445.15	7500.29	7556.46	7611.09	7661.76	7705.27	7738.99	7762.63	7776	7779.77	7775.42	7764.39	7747.06	7724.8	7698.49	7669.07	7637.34	7604.83	7571.29	7537.26	7502.72	7468.15	7433.36	7398.93	7364.74	7330.74	7296.22	7261.35	7226.08	7190.39	7154.26	7118.25	7082.31	7046.47	7010.7	6975.18	6939.98	6904.74	6869.39	6834.21	6798.91	6763.51
E1	RD09 #5	2019-01-31	2574.98	2575.31	2575.64	2575.97	2576.29	2576.62	2576.95	2577.08	2577.06	2576.93	2576.79	2576.7	2576.55	2576.26	2575.86	2575.24	2574.16	2573.21	2572.36	2571.32	2570.18	2569.32	2568.28	2567.35	2566.48	2565.79	2565.16	2564.77	2564.11	2563.47	2562.74	2561.59	2560.06	2558.7	2557.52	2556.38	2555.59	2555.05	2554.54	2553.69	2552.79	2551.89	2551.01	2549.69	2548.55	2547.56	2546.52
F1	RD09 #6	2019-01-31	2568.65	2568.94	2569.24	2569.53	2569.83	2570.13	2570.42	2570.62	2571.1	2571.85	2572.9	2574	2575.09	2575.8	2576.27	2576.58	2576.51	2576.48	2576.51	2576.66	2576.41	2576.18	2575.82	2575.31	2574.36	2573.31	2572.4	2571.34	2570.51	2569.75	2569.2	2568.56	2567.75	2566.77	2566.08	2565.49	2564.68	2564.15	2563.51	2562.52	2561.5	2560.91	2560.26	2559.79	2559.59	2559.32	2558.74
G1	RD09 #7	2019-01-31	2582.14	2582.14	2582.14	2582.14	2582.14	2582.14	2582.14	2582.22	2582.04	2582.5	2583.05	2583.51	2583.75	2583.73	2582.93	2581.84	2580.75	2579.61	2578.62	2577.99	2577.35	2576.64	2575.89	2575.06	2574.16	2573.38	2572.56	2571.66	2570.53	2569.31	2567.87	2566.6	2565.71	2565.05	2564.51	2564.07	2563.36	2562.16	2560.89	2559.54	2558.34	2557.33	2556.57	2555.9	2555.17	2554.48	2553.77
H1	RD09 #8	2019-01-31	2573.74	2574.05	2574.36	2574.67	2574.98	2575.29	2575.6	2576.08	2576.3	2576.45	2576.83	2576.85	2576.47	2576.01	2575.54	2574.67	2573.73	2572.7	2571.77	2570.75	2569.74	2568.82	2568.23	2567.62	2566.94	2566.26	2565.55	2564.55	2563.5	2562.32	2561.4	2560.73	2560.09	2559.55	2559.43	2558.98	2558.2	2557.49	2556.72	2555.69	2554.8	2554.03	2553.21	2552.48	2551.7	2550.96	2550.31
A2	RD08 #1	2019-01-31	5693.47	5730.3	5767.14	5803.97	5840.81	5877.64	5914.48	5951.43	5989.05	6026.55	6061.91	6092.23	6115.37	6128.82	6133.11	6129.96	6121.39	6109.37	6096.46	6082.68	6068.02	6052.43	6034.83	6014.71	5991.67	5965.98	5937.88	5908.49	5877.88	5847.09	5816.07	5784.52	5752.52	5720.34	5688.1	5655.84	5624.1	5592.39	5561.25	5530.27	5499.61	5468.88	5438.6	5408.31	5377.99	5347.57	5317.58
B2	RD08 #2	2019-01-31	6435.48	6500.41	6565.33	6630.26	6695.18	6760.11	6825.03	6889.95	6954.61	7016.55	7073.88	7122.39	7159.53	7183.53	7195.25	7196.33	7189.43	7176.88	7160.51	7141.08	7119.09	7094.73	7068.13	7039.8	7010.09	6978.91	6946.58	6913.8	6880.24	6846.2	6811.61	6776.65	6740.97	6705.32	6669.26	6633.52	6597.89	6562.6	6526.99	6491.79	6456.38	6420.92	6385.16	6349.8	6314.29	6279.1	6244.15
C2	RD08 #3	2019-01-31	8426.25	8500.71	8575.17	8649.62	8724.08	8798.53	8872.99	8952.38	9033.74	9111.61	9181.27	9238.35	9279.47	9304.57	9316.72	9319.55	9316.03	9309.44	9300.69	9289.29	9274.41	9255.66	9232.22	9204.13	9172.16	9136.7	9098.97	9059.85	9020.06	8979.68	8939.46	8899	8858.45	8817.23	8776.16	8734.71	8693.21	8651.62	8611.06	8570.73	8530.7	8491.11	8451.71	8411.58	8371.39	8331.37	8290.98
D2	RD08 #4	2019-01-31	6307.81	6387.33	6466.86	6546.38	6625.9	6705.42	6784.95	6859.36	6927.71	6988.06	7039.11	7079.41	7108.95	7127.65	7136.83	7137.6	7131.52	7118.87	7100.53	7077.37	7050.32	7019.99	6987.65	6954.27	6920.12	6885.36	6850.3	6814.98	6779.56	6743.7	6708.12	6672.33	6636.67	6600.51	6564.72	6528.77	6492.98	6457.22	6422.06	6386.65	6351.5	6316.38	6281.01	6245.33	6210.18	6175.07	6140.29
E2	RD08 #5	2019-01-31	6268.09	6310.2	6352.32	6394.43	6436.55	6478.66	6520.77	6563.09	6603.38	6639.31	6668.77	6690.28	6703.59	6708.93	6706.46	6696.7	6680.62	6659.1	6632.78	6602.85	6570.32	6536.46	6501.53	6466.19	6430.83	6395.65	6360.44	6325.5	6290.9	6255.98	6220.99	6185.84	6150.42	6114.79	6079.61	6044.67	6009.99	5975.6	5941.21	5906.74	5872.44	5838.33	5804.22	5770.46	5737.08	5703.96	5670.99
F2	RD08 #6	2019-01-31	7081.59	7142.61	7203.63	7264.65	7325.66	7386.68	7447.7	7512.61	7579.94	7646.55	7708.32	7761.03	7801.52	7828.21	7841.94	7845.62	7842.25	7834.4	7823.48	7810.1	7793.46	7773.22	7749.3	7722.47	7693.25	7662.4	7630.06	7597.15	7563.41	7529.22	7494.69	7460.34	7425.57	7391.24	7356.79	7322.27	7287.61	7253.12	7218.46	7183.81	7149.49	7115.29	7081.47	7047.62	7013.8	6979.74	6946.02
G2	RD08 #7	2019-01-31	7953.34	8027.92	8102.51	8177.09	8251.67	8326.25	8400.84	8482.31	8567.2	8651.45	8729.49	8795.9	8846.63	8880.46	8899.33	8907.09	8906.66	8901.74	8894.33	8884.27	8870.45	8853.32	8831.66	8805.8	8776.04	8743.75	8709.12	8673.46	8636.85	8600.28	8563.51	8526.68	8489.42	8451.89	8413.64	8374.96	8336.31	8297.59	8259.08	8221.15	8183.3	8145.35	8107.65	8070.11	8032.33	7994.83	7957.51
H2	RD08 #8	2019-01-31	6613.5	6659.11	6704.73	6750.34	6795.96	6841.57	6887.18	6936.53	6989.07	7042.98	7094.44	7140.15	7176.52	7201.16	7213.75	7217.49	7214.23	7207.16	7198.31	7189.31	7178.63	7165.97	7150.67	7132.07	7109.18	7082.95	7054.37	7023.74	6991.83	6959.71	6927.4	6894.78	6861.91	6828.82	6795.66	6762.5	6729.8	6697.57	6666.17	6634.67	6603.25	6571.79	6540.32	6508.62	6477.45	6446.81	6416.01
A3	RD07 #1	2019-01-31	2579.63	2580.54	2581.45	2582.36	2583.28	2584.19	2585.1	2585.86	2586.03	2586.23	2586.26	2585.95	2585.65	2585.53	2585.03	2584.18	2583.53	2582.79	2582.03	2581.35	2580.97	2580.3	2579.69	2578.71	2577.62	2576.45	2575.52	2574.57	2574.08	2573.63	2573.01	2572.22	2571.37	2570.04	2568.55	2567.1	2565.75	2564.3	2563.28	2562.66	2562.44	2562.16	2562.22	2562.09	2561.75	2561.1	2560.46
B3	RD07 #2	2019-01-31	2579.99	2580.31	2580.63	2580.95	2581.27	2581.59	2581.91	2582.72	2583.32	2583.89	2584.2	2584.17	2583.74	2583.36	2582.91	2582.61	2582.16	2581.49	2580.56	2579.7	2578.77	2577.85	2577.28	2576.81	2576.2	2575.2	2574.31	2573.02	2571.69	2570.22	2569.28	2568.26	2567.53	2566.54	2565.67	2564.27	2562.9	2561.47	2560.55	2559.66	2559.16	2558.69	2558.22	2557.54	2556.93	2556.33	2555.57
C3	RD07 #3	2019-01-31	5131.56	5155.5	5179.44	5203.38	5227.32	5251.26	5275.2	5300.66	5327.46	5354.2	5378.75	5398.18	5409.88	5413.36	5409.57	5399.6	5385.91	5370.53	5354.78	5338.31	5321.41	5303.12	5282.99	5260.15	5235.25	5208.12	5179.56	5150.23	5120.88	5091.03	5061.38	5031.74	5001.89	4971.69	4941.88	4912.21	4882.64	4853.11	4823.92	4794.39	4764.47	4734.22	4703.9	4672.63	4640.77	4607.85	4573.77
D3	RD07 #4	2019-01-31	7532.92	7590.41	7647.91	7705.4	7762.9	7820.39	7877.88	7940.96	8007.75	8074.82	8138.29	8194.18	8237.65	8266.08	8280.72	8284.69	8280.65	8271.84	8261.07	8248.98	8234.47	8217.41	8197.3	8173.62	8146.04	8115.44	8081.82	8046.2	8009.21	7971.48	7933.11	7894.23	7855.2	7816.06	7776.75	7737.39	7698.77	7660.24	7621.74	7583.3	7544.97	7506.24	7467.14	7427.65	7388	7347.45	7305.99
E3	RD07 #5	2019-01-31	2592.31	2591.87	2591.44	2591	2590.57	2590.13	2589.7	2589.47	2589.75	2590.05	2590.53	2590.55	2590.26	2589.12	2588.47	2587.56	2586.62	2585.75	2585.52	2584.53	2583.53	2582.54	2581.5	2580.11	2578.78	2577.58	2576.56	2575.51	2574.58	2573.81	2573.06	2572.08	2571.16	2570.1	2569.15	2568.1	2567.15	2566.3	2565.77	2565.06	2564.47	2563.9	2563.05	2561.73	2560.5	2559.04	2557.7
F3	RD07 #6	2019-01-31	7449.76	7513.28	7576.8	7640.32	7703.84	7767.36	7830.88	7897.74	7965.56	8030.34	8087.88	8134.55	8167.26	8186.01	8193.85	8193.47	8187.31	8178.34	8167.39	8153.68	8136.42	8115.65	8090.11	8060.29	8027.26	7991.9	7954.37	7916.14	7877.7	7838.46	7798.74	7759.18	7719.03	7678.5	7637.83	7597.02	7555.92	7515.08	7474.29	7433.9	7393.73	7353.51	7313.55	7273.43	7233.16	7192.9	7152.96
G3	RD07 #7	2019-01-31	2574.93	2574.98	2575.03	2575.08	2575.13	2575.18	2575.23	2575.79	2576.23	2576.34	2576.73	2577.19	2577.27	2577.18	2576.92	2576.25	2575.3	2574.09	2572.96	2571.94	2571.14	2570.43	2569.68	2569.03	2568.17	2567.1	2565.57	2564.35	2562.88	2561.58	2560.24	2559.5	2558.62	2557.96	2557.36	2556.96	2556.32	2555.84	2555.02	2554.15	2553.19	2552.15	2550.71	2549.51	2548.38	2547.29	2546.45
H3	RD07 #8	2019-01-31	6205.9	6254.98	6304.06	6353.14	6402.21	6451.29	6500.37	6550.72	6601.89	6651.33	6696.67	6734.31	6761.65	6778.08	6784.06	6781.81	6774.02	6762.84	6748.97	6733.96	6716.6	6696.59	6674.3	6650.02	6623.63	6595.82	6567.23	6537.95	6507.77	6476.83	6445.29	6412.69	6379.16	6345.57	6311.98	6278.62	6245.75	6213.2	6180.42	6147.34	6113.86	6080.72	6047.38	6014.51	5981.86	5949.4	5915.94
A4	RD06 #1	2019-01-31	7878.95	7946.14	8013.33	8080.51	8147.7	8214.89	8282.07	8355.23	8433.63	8513.06	8589.28	8656.68	8710.91	8748.87	8771.57	8782.48	8785.18	8783.1	8778.67	8773.49	8765.93	8755.44	8740.7	8721.46	8696.1	8666.05	8631.82	8594.93	8556.17	8516.95	8477.18	8437.27	8397.1	8356.39	8315.5	8274.91	8234.45	8193.87	8153.84	8113.97	8074.07	8034.38	7995.35	7956.18	7916.9	7877.45	7837.61
B4	RD06 #2	2019-01-31	7407.47	7460.49	7513.52	7566.54	7619.56	7672.58	7725.6	7784.1	7846.7	7910.02	7969.75	8021.87	8061.99	8087.8	8100.49	8103.08	8098.62	8090.38	8080.56	8069.42	8055.94	8039.22	8018.49	7993.33	7963.49	7930.18	7894.04	7855.91	7816.36	7776.64	7736.17	7695.45	7654.57	7613.81	7572.48	7531.37	7490.27	7449.16	7407.8	7366.87	7325.58	7283.96	7242.4	7201.01	7159.15	7117.77	7076.61
C4	RD06 #3	2019-01-31	7987.4	8052.14	8116.88	8181.63	8246.37	8311.11	8375.85	8446.48	8522.75	8601.33	8678.38	8747.58	8804.05	8843.81	8867.26	8877.07	8876.94	8870.43	8860.97	8849.05	8833.84	8815.02	8792.2	8764.81	8733.33	8698.71	8661.45	8622.39	8582.12	8540.84	8499.07	8456.68	8413.95	8370.86	8327.6	8283.94	8240.51	8197.18	8153.78	8110.7	8067.67	8024.71	7981.95	7939.62	7897.27	7855.25	7813.14
D4	RD06 #4	2019-01-31	8625.96	8701.39	8776.82	8852.24	8927.67	9003.1	9078.52	9160	9245.17	9328.41	9404.71	9468.54	9516.11	9546.1	9561.99	9567.4	9566.08	9561.17	9554.03	9543.86	9528.77	9508.57	9482.78	9451.4	9415.31	9376.75	9335.47	9293.09	9250.35	9207.61	9164.87	9122.68	9080.57	9038.37	8995.92	8953.14	8909.97	8866.59	8823.34	8780.86	8738.21	8695.99	8653.85	8611.92	8569.32	8526.83	8484.21
E4	RD06 #5	2019-01-31	7439.89	7508.6	7577.32	7646.03	7714.75	7783.46	7852.18	7923.77	7994.38	8057.47	8108.41	8143.31	8162.12	8166.64	8161.12	8148.07	8130.24	8108.41	8083.18	8053.27	8019.97	7983.03	7943.16	7900.79	7857.55	7812.73	7767.78	7722.87	7678.08	7632.95	7588.11	7542.92	7497.42	7451.35	7405.25	7359.4	7313.47	7267.62	7222.64	7177.88	7133	7088.47	7044.36	6999.46	6954.71	6910.1	6865.41
F4	RD06 #6	2019-01-31	7570.08	7616.25	7662.42	7708.59	7754.76	7800.93	7847.1	7898.59	7955.86	8017.49	8080.97	8141.81	8195.84	8238.53	8267.5	8283.32	8288.82	8286.85	8280.57	8272.23	8263.12	8251.62	8237.06	8218.99	8196.85	8170.19	8140.6	8108.6	8074.5	8039.25	8002.93	7965.8	7928.39	7891.11	7853.56	7816.58	7779.7	7742.75	7705.75	7668.98	7632.07	7595.3	7558.92	7522.87	7487.07	7451.26	7415.65
G4	RD06 #7	2019-01-31	2656.28	2657.24	2658.2	2659.17	2660.13	2661.09	2662.05	2663.07	2664.34	2665.32	2666.4	2666.69	2666.53	2665.95	2664.97	2663.11	2661.2	2659.2	2656.91	2654.57	2652.43	2650.26	2647.92	2645.59	2643.19	2640.97	2638.31	2635.9	2633.47	2631.1	2628.43	2626.39	2624	2621.65	2619.32	2616.98	2614.34	2611.92	2609.73	2607.49	2605.34	2603.39	2601.54	2599.54	2597.53	2595.9	2594.1
H4	RD06 #8	2019-01-31	7398.69	7457.39	7516.09	7574.8	7633.5	7692.2	7750.9	7813.81	7880.62	7948.2	8013.11	8070.75	8116.78	8149.06	8167.61	8175.3	8175.27	8171.09	8165.12	8158.37	8150.31	8140.21	8126.81	8108.85	8086.33	8059.45	8028.86	7996.33	7962.46	7927.72	7892.63	7857.43	7821.49	7785.71	7750.48	7715.44	7680.78	7646.58	7611.97	7577.11	7542.31	7507.42	7472.5	7438.42	7404.51	7370.6	7336.4
A12	°CR Neg. #1	2019-01-31	2539.08	2538.82	2538.56	2538.3	2538.04	2537.78	2537.52	2537.14	2536.52	2536.12	2536.19	2536.4	2537.22	2538.07	2538.71	2539.12	2539.19	2538.5	2537.53	2536.43	2535.29	2533.96	2532.63	2531.57	2530.62	2529.49	2528.45	2527.89	2527.11	2526.17	2525.56	2525.69	2525.4	2525.25	2525.15	2524.56	2523.17	2521.99	2520.81	2520.16	2520.16	2520.44	2520.78	2520.88	2520.14	2518.99	2517.65
B12	°CR Neg. #2	2019-01-31	2537.64	2537.38	2537.12	2536.86	2536.6	2536.34	2536.08	2535.47	2535.28	2535.39	2535.8	2536.49	2537.22	2537.34	2537.39	2537.07	2536.57	2535.76	2535.44	2535	2534.64	2533.8	2532.84	2531.65	2529.99	2528.46	2527.54	2527.04	2526.35	2526.36	2525.94	2525.27	2524.27	2523.38	2522.19	2521.17	2520.14	2519.15	2517.92	2516.96	2515.99	2514.9	2513.89	2513.28	2511.92	2510.74	2509.77
C12	°CR Neg. #3	2019-01-31	2548.96	2549.38	2549.8	2550.22	2550.65	2551.07	2551.49	2551.89	2552.46	2553.08	2553.54	2553.66	2553.64	2553.21	2552.9	2552.46	2551.88	2551.21	2550.9	2550.41	2550.07	2549.5	2548.76	2547.63	2546.3	2544.53	2542.97	2541.34	2539.76	2538.22	2536.9	2535.52	2534.61	2533.97	2533.27	2533.03	2532.69	2531.79	2530.76	2529.94	2528.83	2528.24	2528.17	2528.01	2527.96	2527.54	2526.56
D12	°CR Neg. #4	2019-01-31	2528.71	2528.85	2529	2529.14	2529.29	2529.44	2529.58	2530.08	2530.61	2531.05	2531.19	2531.39	2531.36	2530.75	2529.94	2529.16	2528.31	2527.33	2526.61	2526.14	2525.81	2525	2524.02	2522.9	2521.82	2520.43	2519.62	2518.79	2518.17	2516.83	2515.92	2514.83	2514.19	2513.64	2513.83	2513.68	2513.1	2512.14	2510.66	2509	2507.39	2506.28	2505.38	2505.06	2504.51	2504.1	2503.42
E12	°CR Neg. #5	2019-01-31	2545.77	2545.31	2544.85	2544.39	2543.93	2543.47	2543.02	2542.61	2542.54	2542.43	2542.55	2542.83	2542.94	2542.88	2542.62	2542	2541.18	2540.31	2539.42	2538.59	2538.04	2537.62	2537.18	2536.99	2536.42	2535.68	2534.77	2533.97	2532.92	2532.11	2531.24	2530.46	2529.21	2527.64	2526.29	2524.9	2523.57	2522.66	2522.27	2521.64	2521.17	2520.66	2520.19	2519.72	2519.34	2518.83	2518.14
F12	°CR Neg. #6	2019-01-31	7142.08	7204.85	7267.62	7330.39	7393.16	7455.92	7518.69	7588.18	7662.68	7738.47	7810.66	7873.7	7922.66	7956.48	7976.14	7985.32	7987.13	7985.57	7980.65	7972.69	7960.53	7943.61	7921.03	7894.2	7863.62	7829.99	7794.74	7758.79	7722.09	7685.45	7649.23	7612.55	7575.33	7537.91	7499.81	7461.2	7422.45	7383.79	7345.23	7306.98	7268.87	7231.12	7193.27	7155.42	7117.45	7079.54	7041.68
G12	°CR Neg. #7	2019-01-31	2545.48	2546.15	2546.82	2547.48	2548.15	2548.82	2549.49	2550.01	2550.48	2551.27	2551.68	2551.49	2551.59	2551.04	2550.23	2549.7	2548.85	2547.48	2546.76	2546.21	2545.18	2544.32	2543.81	2543.09	2542.15	2541.36	2540.93	2540.08	2539.17	2538.36	2537.87	2536.69	2535.88	2534.89	2533.99	2532.57	2532.01	2531.1	2530.33	2529.16	2528.31	2526.71	2525.31	2523.84	2522.87	2521.81	2521.06
H12	°CR Neg. #8	2019-01-31	2531.41	2531.95	2532.48	2533.02	2533.55	2534.09	2534.63	2535.35	2536.14	2536.35	2536.3	2535.93	2535.02	2534.38	2533.93	2533.63	2533.54	2533.8	2533.66	2533.22	2532.21	2531.2	2529.97	2528.36	2526.96	2526.45	2525.64	2524.52	2523.92	2522.69	2520.51	2518.62	2517.01	2515.5	2514.54	2514.44	2514.27	2513.96	2513.32	2512.84	2511.92	2511.03	2510.71	2510.72	2510.73	2510.51	2510.19
A1	RD05 #1	2019-02-06	2525.16	2525.6	2526.03	2526.47	2526.9	2527.33	2527.77	2527.88	2527.78	2527.7	2527.56	2527.48	2527.52	2527.41	2527.05	2526.52	2525.95	2525.28	2524.73	2524.42	2524.1	2523.77	2523.36	2522.95	2522.05	2521.1	2519.94	2518.78	2517.27	2516.3	2515.49	2514.85	2514.11	2513.78	2513.11	2512.3	2511.31	2510.56	2509.57	2508.79	2508.21	2507.78	2507.31	2506.87	2506.27	2505.47	2504.59
B1	RD05 #2	2019-02-06	2504.25	2504.64	2505.03	2505.42	2505.81	2506.2	2506.59	2507.25	2508.1	2508.71	2508.96	2509.12	2508.99	2508.41	2507.71	2506.9	2505.74	2504.72	2503.88	2503.17	2502.59	2502.12	2501.62	2500.86	2499.88	2498.95	2498.09	2497.28	2497	2496.8	2496.61	2496.22	2495.53	2494.43	2493.37	2491.99	2490.77	2489.72	2488.65	2487.48	2486.82	2486.15	2485.73	2485.56	2485.52	2485.08	2484.86
C1	RD05 #3	2019-02-06	6378.41	6427.22	6476.03	6524.84	6573.65	6622.46	6671.27	6720.16	6768.93	6815.7	6858.35	6893.75	6918.1	6930.49	6932.32	6925.57	6912.36	6896.17	6878.61	6859.41	6837.95	6814.47	6788.45	6759.7	6728.54	6695.71	6661.9	6627.39	6591.98	6556.35	6520.88	6484.97	6448.67	6412.66	6376.42	6339.88	6303.44	6267.27	6231.2	6195.54	6160.14	6124.74	6089.57	6054.6	6019.83	5985.12	5950.94
D1	RD05 #4	2019-02-06	2509.89	2509.85	2509.82	2509.78	2509.75	2509.72	2509.68	2509.62	2509.84	2509.9	2510.18	2510.75	2511.14	2511.23	2511.21	2510.72	2509.94	2509.1	2508.31	2507.53	2506.95	2506.27	2505.72	2504.93	2504.13	2503.14	2502.46	2501.58	2500.91	2500.28	2499.76	2498.97	2498.46	2498.04	2497.46	2496.8	2496.41	2495.88	2495.16	2494.49	2493.94	2492.96	2492.13	2491.44	2491.03	2490.61	2490.57
E1	RD05 #5	2019-02-06	2510.21	2510.22	2510.23	2510.24	2510.25	2510.26	2510.27	2510.46	2510.5	2510.73	2510.82	2510.72	2510.69	2510.68	2510.57	2510.56	2510.67	2510.41	2510.37	2509.95	2509.25	2508.13	2507.03	2505.54	2504.12	2502.87	2501.75	2500.59	2499.86	2499.32	2498.78	2498.38	2498.08	2497.28	2496.48	2495.51	2494.45	2493.22	2492.34	2491.06	2489.78	2488.65	2487.85	2487.05	2486.72	2486.66	2486.37
F1	RD05 #6	2019-02-06	2519.25	2519.08	2518.91	2518.74	2518.57	2518.4	2518.24	2517.83	2517.62	2517.61	2517.41	2517.57	2517.86	2517.82	2517.57	2517.44	2517.22	2516.85	2516.34	2516.04	2515.45	2514.56	2513.59	2512.86	2511.75	2510.82	2509.95	2509.09	2508.13	2507.51	2506.73	2505.99	2505.13	2504.1	2502.89	2501.92	2500.99	2500.44	2500.14	2499.77	2499.32	2499.02	2498.53	2497.81	2497.05	2496.19	2494.96
G1	RD05 #7	2019-02-06	2528.63	2529.12	2529.61	2530.1	2530.59	2531.08	2531.57	2531.95	2532.17	2532.51	2532.36	2532.09	2531.68	2531.41	2530.75	2530.31	2529.8	2529.19	2528.3	2527.52	2526.52	2525.54	2524.88	2524.28	2523.51	2522.87	2522.1	2520.92	2519.54	2518.42	2517.34	2516.62	2516.12	2515.89	2515.33	2514.56	2513.25	2511.82	2510.37	2509.19	2508.25	2507.88	2507.54	2507.17	2506.62	2505.97	2505.05
H1	RD05 #8	2019-02-06	2515.18	2515.04	2514.9	2514.77	2514.63	2514.49	2514.35	2514.3	2514.53	2514.76	2515.16	2515.35	2515.32	2515.08	2514.65	2514.08	2513.63	2512.95	2512.3	2512.05	2511.7	2511.28	2511.15	2511.03	2510.35	2509.59	2508.55	2507.24	2505.84	2504.6	2503.63	2502.66	2501.88	2501.03	2500.35	2499.36	2498.57	2497.78	2497.09	2496.26	2495.63	2495.13	2494.46	2493.95	2493.61	2493.2	2492.53
A2	RD04 #1	2019-02-06	6664.2	6706.65	6749.11	6791.56	6834.02	6876.47	6918.93	6964.57	7012.4	7060.48	7105.97	7145.49	7174.64	7192.44	7199.69	7198.49	7191.16	7180.85	7168.56	7154.77	7139.1	7121.15	7100.63	7077.1	7050.55	7021.26	6990.03	6957.18	6923.66	6889.8	6855.87	6821.76	6787.64	6753.33	6718.72	6684.06	6649.24	6614.1	6579.27	6544.75	6510.3	6476.37	6442.95	6409.48	6376.09	6342.9	6309.46
B2	RD04 #2	2019-02-06	6592.91	6640.34	6687.78	6735.21	6782.64	6830.07	6877.5	6927.26	6978.01	7027.31	7071.96	7108.1	7133.3	7146.73	7149.92	7144.39	7132.81	7117.28	7099.36	7079.05	7056.99	7032.75	7006.11	6976.88	6945.61	6912.31	6878.1	6843.25	6808.58	6773.7	6739.16	6703.98	6668.53	6632.35	6596.15	6559.29	6522.58	6486.21	6449.68	6413.05	6376.56	6339.68	6302.03	6264.27	6225.65	6185.9	6145.27
C2	RD04 #3	2019-02-06	2629.7	2630.12	2630.55	2630.98	2631.4	2631.83	2632.26	2632.73	2633.15	2633.32	2633.5	2633.58	2633.32	2633.17	2632.84	2631.92	2630.77	2629.76	2628.36	2626.84	2625.57	2624.37	2622.83	2621.47	2620.05	2618.48	2616.53	2614.73	2612.76	2610.85	2608.99	2607.41	2605.86	2604.17	2602.43	2600.55	2598.72	2596.97	2595.77	2594.59	2593.69	2592.69	2591.62	2589.93	2588.37	2586.52	2584.85
D2	RD04 #4	2019-02-06	5757.02	5801.57	5846.13	5890.68	5935.24	5979.79	6024.34	6069.39	6114.02	6156.41	6193.46	6222.29	6241.06	6249.42	6248.75	6241.88	6231.13	6218.1	6203.99	6188.4	6170.41	6149.71	6126.04	6099.31	6070.28	6039.82	6008.05	5975.44	5942.47	5909.31	5875.65	5842.31	5809.66	5777.27	5745.07	5713.39	5681.68	5649.69	5617.59	5585.53	5553.3	5521.07	5489.2	5457.6	5426.05	5394.62	5363.14
E2	RD04 #5	2019-02-06	6740.66	6795.63	6850.6	6905.57	6960.54	7015.52	7070.49	7128.03	7186.12	7241.59	7291.49	7331.26	7358.29	7373.01	7377.93	7374.87	7367.03	7356.65	7344.18	7329.2	7311.47	7290.28	7265.55	7237.14	7205.45	7171.23	7135.98	7100.05	7064.06	7028.36	6992.89	6957.01	6920.91	6884.65	6847.98	6811.35	6775.1	6739.13	6703.46	6668.31	6633.36	6598.26	6563.44	6528.7	6493.88	6459.13	6424.37
F2	RD04 #6	2019-02-06	2606.91	2606.3	2605.69	2605.08	2604.47	2603.86	2603.25	2602.54	2601.66	2600.07	2598.42	2597.03	2595.67	2594.63	2593.9	2593.05	2592.1	2591.22	2589.97	2588.42	2587.08	2585.62	2583.88	2582.51	2581.5	2580.54	2579.63	2579.04	2578.14	2577.28	2576.24	2575.34	2574.41	2573.49	2572.42	2571.36	2570.06	2568.56	2567.35	2566.22	2565.23	2564.47	2563.75	2562.93	2561.91	2560.85	2559.71
G2	RD04 #7	2019-02-06	7298.12	7356.11	7414.1	7472.08	7530.07	7588.06	7646.05	7708.15	7772.25	7833.75	7888.53	7931.72	7960.71	7974.83	7977.55	7972.24	7961.99	7948.91	7934.49	7917.48	7896.89	7872.42	7844.47	7812.6	7777.66	7741.06	7703.6	7665.32	7626.97	7588.66	7549.85	7510.28	7470.47	7430.37	7390.25	7350.61	7311.71	7272.88	7234.32	7196.07	7157.27	7118.27	7079.55	7040.94	7002.18	6963.82	6925.14
H2	RD04 #8	2019-02-06	5584.29	5614.83	5645.38	5675.92	5706.47	5737.02	5767.56	5798.67	5830.18	5860.39	5885.96	5904.47	5914.62	5916.78	5911.8	5902.67	5891.02	5878.07	5863.13	5846.5	5827.32	5805.45	5780.53	5753.48	5724.51	5694.02	5662.71	5631.65	5600.89	5570.68	5541.01	5511.6	5481.83	5451.67	5421.23	5390.49	5359.76	5329.39	5299.34	5269.86	5240.85	5212.15	5183.2	5154.51	5125.31	5096.23	5066.84
A3	RD03 #1	2019-02-06	2765.14	2766.99	2768.83	2770.68	2772.52	2774.37	2776.21	2778.25	2780.41	2782.54	2784.57	2786.2	2786.96	2786.8	2785.81	2784.04	2781.81	2779.41	2776.66	2773.84	2771.24	2768.37	2765.12	2762	2758.74	2755.04	2751.27	2747.77	2744.26	2740.78	2737.01	2733.19	2729.19	2725.19	2721.15	2717.25	2713.54	2709.73	2705.75	2701.83	2698.31	2694.79	2691.56	2688.48	2685.5	2682.37	2679.28
B3	RD03 #2	2019-02-06	2538.82	2538.76	2538.7	2538.63	2538.57	2538.51	2538.45	2538.36	2538.15	2537.85	2537.67	2537.53	2537.05	2536.77	2536.26	2535.57	2534.83	2534.5	2533.63	2532.93	2532.29	2531.45	2530.06	2528.88	2527.53	2526.12	2524.79	2523.9	2523.02	2522.3	2521.6	2520.53	2519.32	2518.33	2517.26	2515.92	2515.22	2514.45	2513.51	2512.72	2512.42	2511.74	2511.12	2510.35	2509.31	2508.11	2507.13
C3	RD03 #3	2019-02-06	2536.35	2536.95	2537.56	2538.17	2538.78	2539.39	2539.99	2540.41	2540.64	2540.75	2540.95	2540.79	2540.51	2539.94	2539.18	2538.22	2537.05	2535.99	2535.28	2534.57	2533.65	2533.03	2532.29	2531.26	2530.18	2529.29	2527.99	2526.64	2525.25	2523.84	2522.41	2521.28	2520.37	2519.54	2518.92	2518.24	2517.42	2516.57	2515.82	2514.67	2513.53	2512.65	2511.5	2510.29	2509.52	2508.9	2507.99
D3	RD03 #4	2019-02-06	6056.61	6110.47	6164.33	6218.18	6272.04	6325.9	6379.75	6427.74	6466.66	6493.21	6506.97	6509.82	6504.62	6494.56	6482.42	6469.6	6455.96	6440.6	6422.39	6400.66	6375.03	6345.62	6313.46	6279.82	6245.16	6210.14	6175.13	6140.29	6105.39	6070.98	6036.74	6002.63	5968.38	5934	5898.97	5863.94	5829.01	5794.68	5760.49	5726.85	5693.44	5660.29	5626.8	5593.76	5561.02	5528.19	5495.53
E3	RD03 #5	2019-02-06	6472.64	6517.31	6561.99	6606.66	6651.34	6696.01	6740.69	6788.14	6836.75	6884.2	6926.53	6960.16	6981.88	6992.18	6993.08	6987.53	6977.54	6965.98	6952.88	6937.41	6918.74	6896.92	6871.12	6841.55	6808.98	6773.96	6737.33	6699.79	6662	6623.8	6585.72	6547.71	6509.45	6471.34	6433.53	6396.11	6358.65	6321.61	6284.65	6247.98	6211.3	6174.96	6138.89	6102.84	6066.48	6030.28	5994.1
F3	RD03 #6	2019-02-06	2522.61	2523.35	2524.1	2524.84	2525.59	2526.33	2527.07	2527.93	2528.63	2528.9	2528.95	2528.42	2527.33	2526.05	2525.03	2523.98	2523.1	2522.77	2522.43	2521.88	2521.19	2520.69	2519.73	2518.64	2517.49	2516.54	2515.11	2513.96	2513.01	2512.19	2511.45	2511.03	2510.4	2509.71	2508.97	2508.05	2507.28	2506.67	2506.02	2505.34	2504.58	2503.5	2502.37	2501.28	2500.36	2499.62	2499.09
G3	RD03 #7	2019-02-06	2525.02	2525.21	2525.4	2525.59	2525.78	2525.97	2526.16	2526.31	2526.42	2526.58	2526.71	2526.49	2526.25	2525.62	2525.15	2524.43	2523.8	2523.26	2523.02	2522.38	2521.97	2521.67	2521.36	2521.15	2520.85	2520.25	2519.55	2518.55	2517.21	2516.26	2515.15	2513.64	2512.44	2511.47	2510.19	2509.23	2509.04	2508.7	2508.31	2507.94	2507.5	2506.42	2505.36	2503.91	2502.67	2501.61	2500.89
H3	RD03 #8	2019-02-06	2613.02	2613.51	2613.99	2614.48	2614.97	2615.46	2615.95	2616.76	2617.25	2617.59	2618	2618.14	2617.71	2616.91	2616.01	2614.84	2613.27	2611.96	2610.57	2608.93	2606.92	2605.13	2603.18	2601.48	2599.65	2598.32	2597.02	2595.6	2593.85	2592.44	2590.68	2588.7	2586.7	2584.69	2582.44	2580.28	2578.26	2576.43	2574.83	2573.41	2571.97	2570.41	2568.69	2566.95	2565.05	2563.35	2561.62
A4	RD02 #1	2019-02-06	2542.55	2543.18	2543.81	2544.44	2545.07	2545.7	2546.33	2546.96	2547.63	2548.33	2548.62	2548.94	2549.38	2549.53	2549.4	2549.42	2549.27	2548.66	2547.94	2547	2546.02	2544.97	2543.86	2542.71	2541.58	2540.21	2539.02	2537.9	2537.25	2536.97	2536.82	2536.43	2536.34	2535.62	2534.39	2533.08	2532	2530.52	2529.3	2528.5	2527.88	2527.04	2526.61	2525.98	2525.12	2524.34	2523.52
B4	RD02 #2	2019-02-06	6293.6	6338.11	6382.63	6427.14	6471.66	6516.18	6560.69	6607.48	6655.49	6701.95	6743.23	6776.06	6797.37	6806.85	6806.39	6798.78	6787.03	6773.82	6760.15	6745.21	6728	6707.48	6682.78	6653.81	6621.43	6586.93	6550.84	6514.14	6477.28	6440.38	6402.69	6365.12	6327.41	6289.93	6252.67	6216.25	6179.93	6144.12	6107.97	6072	6035.58	5999.1	5962.46	5926.18	5889.63	5853.4	5817.42
C4	RD02 #3	2019-02-06	2555.92	2556.61	2557.29	2557.98	2558.66	2559.35	2560.04	2560.75	2561.45	2561.63	2561.85	2561.9	2561.7	2561.09	2560.4	2559.4	2558.08	2556.59	2555.13	2553.79	2552.28	2550.74	2549.52	2548.51	2547.05	2545.68	2544.46	2542.86	2540.89	2539.36	2537.94	2536.54	2535.22	2534.34	2533.34	2532.58	2531.67	2530.98	2529.96	2528.85	2527.28	2525.69	2523.92	2522.37	2520.81	2519.52	2518.43
D4	RD02 #4	2019-02-06	7371.07	7427.04	7483.01	7538.99	7594.96	7650.93	7706.9	7768.25	7831.83	7894.17	7949.96	7994.34	8023.71	8039.44	8043.41	8039.71	8031.81	8022.08	8010.37	7996.36	7978.27	7955.3	7927.49	7895.38	7859.99	7822.44	7783.33	7743.84	7704.41	7664.63	7624.39	7584.35	7543.87	7502.74	7461.09	7419.95	7379.21	7338.69	7298.43	7258.82	7218.99	7178.5	7138.06	7097.65	7056.91	7016.01	6975.39
E4	RD02 #5	2019-02-06	2548.91	2548.79	2548.68	2548.56	2548.44	2548.32	2548.2	2548.16	2548.05	2547.85	2547.51	2547.2	2546.83	2546.47	2546.08	2545.42	2544.59	2543.49	2542.21	2540.97	2540.25	2539.67	2539.07	2538.45	2537.54	2536.08	2534.59	2533.34	2532.11	2530.86	2529.89	2528.75	2527.46	2526.39	2525.58	2524.85	2524.27	2523.97	2523.44	2522.93	2522.34	2521.75	2520.77	2519.97	2519.13	2518.2	2517.2
F4	RD02 #6	2019-02-06	2507.62	2507.49	2507.36	2507.23	2507.1	2506.96	2506.83	2507.01	2507.2	2507.37	2507.43	2507.44	2507.19	2506.53	2505.83	2504.96	2504.17	2503.32	2502.69	2501.99	2501.28	2500.5	2499.61	2498.56	2497.5	2496.32	2494.93	2493.8	2492.74	2491.7	2491.02	2490.54	2489.76	2488.87	2487.91	2487.03	2486.16	2485.44	2484.9	2484.5	2483.73	2483.03	2482.16	2481.38	2480.62	2479.81	2478.89
G4	RD02 #7	2019-02-06	6707.34	6758.88	6810.41	6861.95	6913.49	6965.02	7016.56	7070.97	7126.57	7180.18	7227.97	7265.45	7290.67	7303.65	7306.99	7303.12	7295.79	7286.49	7275.35	7261.18	7243.85	7222.03	7195.8	7165.84	7133.74	7099.15	7063.57	7027.62	6991.41	6954.56	6918.34	6881.79	6844.94	6808.05	6771.31	6734.08	6696.93	6660.14	6623.43	6586.74	6550.26	6514.13	6477.95	6442	6405.92	6370.12	6334.03
H4	RD02 #8	2019-02-06	2555.43	2556.23	2557.03	2557.82	2558.62	2559.41	2560.21	2561.42	2562.72	2563.38	2563.86	2564	2563.64	2562.86	2562.14	2561.24	2560.15	2559.13	2558.13	2557.14	2555.83	2554.49	2553.09	2551.36	2549.41	2547.87	2546.29	2544.61	2543.41	2542.33	2540.92	2539.77	2538.58	2537.09	2535.66	2534.38	2532.78	2531.04	2529.48	2527.74	2526.04	2524.39	2522.92	2521.23	2519.33	2517.68	2516.08
A5	RD01 #1	2019-02-06	2516.87	2517.13	2517.39	2517.65	2517.91	2518.17	2518.43	2519.25	2519.98	2520.78	2521.35	2521.62	2521.36	2521.11	2520.49	2519.84	2519.21	2518.71	2518.24	2517.98	2517.55	2517	2516.1	2514.98	2513.73	2512.76	2511.7	2510.82	2509.76	2508.62	2507.23	2506.2	2505.24	2504.47	2503.73	2502.95	2501.84	2500.54	2499.55	2498.56	2497.76	2497.17	2496.71	2495.93	2495.41	2495.07	2494.57
B5	RD01 #2	2019-02-06	4113.9	4133.09	4152.28	4171.47	4190.66	4209.85	4229.04	4247.33	4264.11	4278.38	4289.54	4297.09	4300.14	4298.08	4291.77	4281.24	4267.22	4251.14	4233.94	4215.95	4197.78	4179.64	4161.27	4142.89	4124.49	4105.98	4087.36	4068.86	4050.74	4032.42	4014.54	3996.85	3979.53	3961.86	3944.51	3926.7	3908.82	3890.55	3872.41	3854.33	3836.74	3819.43	3802.35	3785.54	3768.89	3752.22	3735.62
C5	RD01 #3	2019-02-06	2537	2537.01	2537.02	2537.02	2537.03	2537.04	2537.04	2536.88	2536.92	2536.98	2537.15	2537.24	2537.33	2537.07	2536.83	2536.14	2535.58	2534.78	2534.03	2532.79	2531.75	2530.11	2528.35	2526.67	2525.31	2523.71	2522.62	2521.6	2520.43	2519.22	2518.57	2517.61	2516.99	2516.47	2515.85	2514.72	2513.77	2512.52	2511.11	2510.05	2509.2	2508.32	2507.71	2507.34	2506.79	2506.49	2506.2
D5	RD01 #4	2019-02-06	6373.33	6426.56	6479.78	6533.01	6586.24	6639.47	6692.69	6747.98	6804.95	6861.66	6914.91	6960.23	6994.49	7016.11	7026.04	7025.85	7019.04	7008.18	6994.83	6978.9	6961.07	6940.28	6916.4	6889.81	6860.63	6829.11	6796.29	6762.66	6728.2	6693.58	6658.58	6622.59	6585.91	6548.79	6511.29	6473.83	6437.04	6400.5	6364.01	6327.68	6291.47	6255.26	6218.97	6182.92	6146.56	6109.34	6071.56
E5	RD01 #5	2019-02-06	2543.67	2543.75	2543.83	2543.91	2543.99	2544.07	2544.15	2544.6	2545.4	2545.83	2546.27	2546.66	2546.75	2546.67	2546.67	2546.34	2545.65	2545.09	2544.2	2543.16	2541.67	2540.31	2538.56	2536.99	2535.47	2534.57	2533.52	2532.58	2531.52	2530.58	2529.52	2528.6	2527.81	2527.05	2526.06	2524.93	2523.85	2523.12	2522.35	2521.62	2521.07	2520.33	2518.98	2517.8	2516.78	2515.63	2514.66
F5	RD01 #6	2019-02-06	4182.4	4196.49	4210.59	4224.68	4238.78	4252.87	4266.97	4283.22	4300.42	4317.44	4332.32	4343.57	4349.73	4350.75	4347.12	4340.36	4331.32	4321.1	4310.31	4298.67	4285.64	4271.08	4254.96	4237.22	4218.59	4199.28	4179.76	4160.43	4141.26	4121.94	4102.8	4083.79	4064.73	4045.78	4027.06	4008.34	3989.91	3971.61	3953.27	3935.19	3917.43	3899.7	3881.98	3864.61	3847.13	3829.86	3812.55
G5	RD01 #7	2019-02-06	2519.96	2520.09	2520.22	2520.35	2520.48	2520.61	2520.75	2520.8	2520.22	2519.68	2519.28	2519.2	2519.12	2519.37	2519.45	2519.37	2518.87	2517.74	2516.43	2515.14	2513.74	2512.68	2511.93	2511.36	2510.73	2510.14	2509.37	2508.58	2507.46	2506.46	2505.52	2504.5	2503.42	2502.37	2501.06	2499.68	2498.47	2497.68	2497.22	2496.97	2496.6	2496.25	2495.41	2494.55	2493.77	2493.14	2492.33
H5	RD01 #8	2019-02-06	2815.17	2817.66	2820.15	2822.64	2825.13	2827.61	2830.1	2833.25	2836.13	2839.06	2841.54	2843.21	2843.4	2842.92	2841.11	2838.56	2835.33	2832.13	2828.41	2825.08	2821.41	2817.68	2813.73	2809.67	2805.07	2800.48	2795.5	2790.36	2785.15	2779.94	2774.51	2769.64	2764.74	2759.86	2755.19	2750.79	2746.15	2741.77	2737.69	2733.31	2728.98	2724.89	2720.71	2716.54	2712.79	2708.95	2704.92
A12	°CR Neg. #1	2019-02-06	5739.66	5780.79	5821.92	5863.05	5904.18	5945.31	5986.44	6027.89	6070.76	6115.56	6161.96	6208.29	6251.87	6288.63	6316.05	6333.03	6340.22	6339.18	6332.52	6321.87	6308.41	6292.05	6273.51	6253.19	6230.68	6207.01	6182.6	6157.38	6131.08	6104.61	6077.06	6048.72	6019.85	5990.37	5960.1	5930.09	5899.82	5869.27	5839.09	5809.7	5779.92	5750.39	5721.13	5691.2	5660.26	5629.5	5598.27
B12	°CR Neg. #2	2019-02-06	6232.3	6280.36	6328.42	6376.48	6424.54	6472.6	6520.66	6572.84	6628.42	6686	6742.39	6794.24	6837.01	6868.45	6887.95	6897.59	6899.98	6898.02	6893.7	6887.79	6880.4	6870.73	6858.43	6842.97	6824.17	6801.3	6775.5	6747.17	6716.58	6685.3	6654.15	6622.44	6590.67	6559.23	6527.42	6495.26	6463.16	6430.86	6398.72	6366.56	6334.24	6302.25	6270.21	6237.83	6205.59	6173.97	6142.25
C12	°CR Neg. #3	2019-02-06	2500.64	2500.38	2500.12	2499.86	2499.6	2499.35	2499.09	2499.19	2499.5	2499.56	2499.69	2499.85	2499.4	2498.45	2497.67	2496.43	2495.06	2493.88	2492.92	2491.86	2491.12	2490.44	2489.78	2489.05	2488.37	2487.64	2487.16	2486.51	2485.74	2485.04	2484.2	2483.04	2481.73	2480.67	2479.25	2478.12	2477.12	2476.27	2475.29	2474.74	2474.27	2473.99	2473.79	2473.71	2473.47	2472.66	2471.53
D12	°CR Neg. #4	2019-02-06	2481.58	2481.61	2481.65	2481.68	2481.72	2481.75	2481.79	2482.02	2482.2	2482.56	2482.56	2482.23	2481.91	2481.59	2480.87	2480.42	2480.09	2479.46	2478.97	2478.63	2477.96	2477.27	2476.34	2475.43	2474.51	2473.68	2472.77	2472.25	2471.44	2470.78	2470.16	2469.54	2468.68	2467.83	2466.51	2464.99	2463.24	2461.73	2460.53	2459.82	2459.27	2458.96	2458.8	2458.24	2457.54	2456.63	2455.98
E12	°CR Neg. #5	2019-02-06	3171.39	3177.5	3183.62	3189.73	3195.85	3201.97	3208.08	3214.86	3222.08	3228.7	3234.71	3239.07	3241.26	3241.47	3239.61	3236.25	3231.69	3226.45	3220.23	3213.69	3206.44	3198.72	3190.53	3182.18	3173.37	3164.67	3156.27	3147.93	3139.75	3131.89	3123.7	3114.95	3106.02	3096.99	3087.69	3078.95	3070.85	3062.75	3054.78	3047.12	3039.08	3030.65	3022.61	3014.85	3007.18	2999.79	2992.81
F12	°CR Neg. #6	2019-02-06	2499.37	2499.03	2498.68	2498.33	2497.98	2497.64	2497.29	2496.84	2496.9	2496.98	2497.03	2497.22	2497.23	2496.86	2496.21	2495.23	2494.05	2493.08	2492.2	2491.3	2490.66	2490.01	2489.29	2488.46	2487.61	2486.82	2485.95	2485.29	2484.79	2484.2	2483.18	2482.39	2481.21	2479.45	2477.76	2476.33	2474.62	2473.31	2472.8	2472.42	2472.15	2472.08	2471.75	2470.85	2469.84	2468.67	2467.47
G12	°CR Neg. #7	2019-02-06	2509.07	2509.13	2509.19	2509.25	2509.31	2509.37	2509.42	2509.2	2509.48	2509.44	2509.31	2509.11	2508.98	2508.45	2507.85	2507.21	2506.29	2505.19	2504.3	2503.28	2502.44	2501.75	2500.95	2499.83	2498.57	2497.12	2495.89	2494.78	2494.05	2493.59	2493.18	2492.42	2491.65	2490.39	2489.16	2488.24	2487.52	2486.61	2486.13	2485.39	2484.21	2483.11	2482.42	2481.43	2480.87	2480.49	2479.98
H12	°CR Neg. #8	2019-02-06	2496.43	2496.08	2495.72	2495.37	2495.01	2494.65	2494.3	2494.53	2494.83	2495.19	2495.78	2496.11	2495.95	2495.68	2495.26	2494.72	2494.26	2493.77	2493.42	2492.79	2491.76	2490.5	2489.58	2488.29	2487.55	2486.76	2486.04	2485	2483.98	2482.53	2481.13	2479.49	2478.01	2476.93	2476.21	2476.02	2476.29	2476.35	2475.68	2474.72	2473.43	2471.59	2469.89	2469.02	2468.31	2467.85	2468.02
A1	NWF 1#1	2019-04-23	8029.63	8100.93	8172.23	8243.52	8314.82	8386.11	8457.41	8529.12	8597.12	8657.22	8705.42	8739.4	8759.85	8770.11	8771.8	8767.65	8759.96	8749.61	8735.47	8718.5	8697.8	8673.61	8646.21	8616.65	8585.02	8552.6	8519.61	8486.15	8452.48	8418.66	8384.75	8350.53	8316.41	8282.19	8247.94	8213.66	8179.41	8144.68	8109.52	8074.51	8039.02	8003.6	7968.39	7933.5	7898.06	7862.84	7827.69
B1	NWF 1#2	2019-04-23	6624.78	6681.75	6738.72	6795.69	6852.66	6909.63	6966.6	7025.06	7081.67	7132.29	7172.76	7201.52	7218.97	7227.84	7231	7231.02	7229.5	7226.94	7222.42	7215.51	7205.32	7190.81	7172.35	7150.41	7125.15	7098.13	7070.57	7042.31	7013.56	6985.09	6956.03	6926.23	6896.45	6866.46	6836.17	6806.11	6776.61	6747.21	6717.99	6688.92	6660.12	6631.38	6602.17	6573.27	6544.49	6515.18	6485.26
C1	NWF 1#3	2019-04-23	7577.04	7650.57	7724.09	7797.61	7871.14	7944.66	8018.18	8091.98	8162.17	8225.03	8275.8	8313.4	8338.64	8353.58	8360.08	8360.42	8355.78	8345.99	8331.6	8312.99	8290.86	8265.87	8238.92	8210.17	8179.93	8148.88	8116.91	8084.38	8051.69	8018.6	7985.1	7951.13	7916.57	7881.73	7846.81	7811.89	7777.07	7742.68	7708.02	7673.65	7638.88	7604.36	7569.68	7535.01	7500.47	7466.11	7431.44
D1	NWF 1#4	2019-04-23	5070.35	5129.17	5187.98	5246.8	5305.61	5364.43	5423.24	5477.16	5524.18	5562.19	5589.79	5606.64	5614.07	5612.86	5605.45	5592.85	5576.6	5557.35	5536.82	5514.93	5492.65	5469.67	5446.49	5422.69	5398.35	5373.55	5348.96	5324.27	5299.6	5275.35	5251.11	5226.75	5202.22	5177.58	5152.5	5127.46	5102.55	5077.78	5052.91	5028.25	5003.66	4978.66	4953.73	4929.3	4905.06	4880.92	4857.46
E1	NWF 1#5	2019-04-23	8154.95	8240.2	8325.44	8410.69	8495.93	8581.17	8666.42	8743.42	8808.24	8859.88	8896.78	8918.43	8927.01	8924.64	8912.57	8893.68	8870.75	8844.53	8816.01	8786.47	8756.01	8724.59	8692.87	8661	8628.77	8596.02	8562.53	8528.23	8493.12	8457.82	8422.52	8387.7	8352.79	8318.42	8283.62	8248.47	8213.09	8177.9	8142.81	8108.28	8074.22	8040.22	8006.2	7971.69	7937.08	7902.22	7867.62
F1	NWF 1#6	2019-04-23	7633.27	7710.68	7788.09	7865.5	7942.91	8020.33	8097.74	8169.21	8229.78	8276.25	8308.03	8326.26	8332.55	8329.54	8319.81	8303.77	8282.59	8258.4	8231.91	8203.47	8174.48	8145.58	8116.05	8085.84	8055.01	8023.75	7992.07	7960.51	7928.78	7897.52	7866.47	7835.33	7803.68	7772.16	7740.53	7708.53	7676.39	7644.39	7612.21	7579.79	7547.38	7515.03	7482.81	7451.06	7419.42	7387.65	7356.01
G1	NWF 1#7	2019-04-23	6897.77	6938.62	6979.47	7020.32	7061.17	7102.02	7142.88	7184.79	7224.41	7258.19	7281.94	7295.21	7298.68	7294.71	7285	7271.63	7255.41	7236.59	7214.85	7190.58	7164.07	7135.79	7106.15	7075.73	7044.58	7013.2	6981.23	6949.12	6916.65	6883.95	6850.73	6817.21	6783.36	6749.11	6714.76	6680.25	6645.41	6610.16	6574.81	6539.28	6504.03	6469.63	6435.74	6401.98	6368.17	6334.18	6299.8
H1	NWF 1#8	2019-04-23	5651.04	5695.23	5739.41	5783.6	5827.79	5871.98	5916.16	5958.34	5996.19	6027.09	6048.11	6059.47	6063.09	6060.51	6053.78	6044.91	6034.2	6021.39	6006.89	5990.12	5971.1	5949.91	5927.04	5902.74	5877.31	5851.57	5825.61	5799.39	5772.71	5745.8	5718.45	5690.82	5663.31	5635.95	5609.04	5582.31	5555.65	5528.94	5502.14	5474.98	5447.52	5420.1	5392.45	5364.92	5337.55	5310.45	5283.51
A2	NWF 2#1	2019-04-23	7504.01	7562.49	7620.97	7679.44	7737.92	7796.4	7854.88	7914.31	7970.53	8020.18	8058.87	8085.04	8099.75	8105.91	8106.31	8103.75	8099.96	8095.23	8089.39	8081.29	8070.06	8055.64	8037.52	8015.49	7990.52	7963.81	7935.44	7906.29	7876.73	7846.44	7815.37	7783.77	7751.78	7719.35	7687.41	7655.42	7623.62	7591.93	7560.19	7528.11	7496.22	7464.2	7431.91	7400.21	7368.49	7336.71	7305.16
B2	NWF 2#2	2019-04-23	6561.35	6639.24	6717.14	6795.03	6872.93	6950.82	7028.71	7104.91	7176.11	7240.34	7293.97	7336.11	7367.07	7388.6	7401.19	7406.31	7404.99	7398.11	7385.62	7368.75	7348.68	7326.23	7301.32	7275.55	7248.83	7221.44	7193.11	7164.78	7135.78	7106.46	7076.61	7046.99	7017.49	6987.84	6957.96	6928.26	6898.13	6867.51	6836.79	6806.13	6775.45	6745.07	6714.78	6684.61	6654.69	6624.55	6594.55
C2	NWF 2#3	2019-04-23	6143.84	6203.31	6262.78	6322.25	6381.73	6441.2	6500.67	6555.82	6603.74	6642.48	6670.81	6688.75	6697.29	6698.27	6693.4	6683.13	6668.77	6651.45	6631.56	6609.62	6587.09	6563.52	6539.08	6513.95	6488.11	6461.33	6434.35	6406.76	6378.62	6349.6	6319.85	6289.04	6257.27	6224.77	6192.22	6159.44	6126.32	6093.11	6059.63	6025.41	5990.37	5954.75	5918.23	5880.6	5841.91	5802.06	5760.75
D2	NWF 2#4	2019-04-23	8935.19	8961.85	8988.51	9015.16	9041.82	9068.48	9095.14	9116.78	9131.5	9137.53	9134.84	9124.57	9109.77	9091.35	9071.44	9049.72	9026.61	9000.69	8972.51	8942.12	8909.89	8875.82	8840.66	8804.49	8766.76	8728.2	8689.73	8650.86	8611.76	8572.81	8533.88	8493.93	8453.76	8413.38	8372.87	8332.23	8291.58	8250.85	8209.52	8168.04	8126.85	8085.87	8045.01	8004.86	7964.64	7923.54	7881.89
E2	NWF 2#5	2019-04-23	9807.9	9826.39	9844.88	9863.37	9881.85	9900.34	9918.83	9932.78	9941.01	9942.88	9937.78	9926.61	9910.51	9890.52	9867.66	9842.17	9814.74	9785.47	9754.33	9721.32	9687.33	9652.04	9615.38	9577.44	9538.5	9498.2	9456.57	9414.02	9370.64	9326.89	9282.71	9238.5	9194.29	9150.27	9105.68	9061.03	9016.09	8970.71	8925.09	8879.44	8833.5	8787.46	8741.16	8694.36	8647.2	8599.17	8550.45
F2	NWF 2#6	2019-04-23	10381.4	10401.3	10421.1	10441	10460.9	10480.7	10500.6	10515.1	10523.2	10523.2	10516.1	10503.2	10485.4	10464.3	10441.5	10417.2	10391.1	10363.4	10333.8	10302.6	10269.4	10235.4	10200.6	10165.2	10128.7	10091.7	10053.5	10014.5	9974.31	9934.02	9893.14	9851.57	9809.53	9767.19	9724.2	9681.26	9638.42	9595.87	9553.31	9510.65	9467.47	9424.32	9380.54	9337.22	9294.19	9251.62	9209.27
G2	NWF 2#7	2019-04-23	10926.3	10949.8	10973.2	10996.6	11020	11043.5	11066.9	11085.1	11095.7	11097.4	11090.4	11076.8	11058.6	11037.9	11015.6	10991.7	10966.1	10938.6	10908.6	10876.1	10841.3	10804.3	10765.3	10724.8	10683.2	10641.5	10599.3	10556.8	10513.6	10470.2	10425.5	10379.9	10333.8	10287.2	10239.7	10192.3	10145.1	10097.2	10049.3	10001.9	9953.71	9905.91	9858.84	9812.25	9765.77	9720.16	9674.21
H2	NWF 2#8	2019-04-23	9893.27	9911.72	9930.17	9948.62	9967.06	9985.51	10004	10015.8	10019.9	10017.4	10008.5	9995.41	9979.28	9961.14	9940.73	9918.44	9894.08	9867.51	9838.98	9808.71	9777.05	9743.28	9708.46	9673.16	9637.1	9600.38	9563.74	9527.12	9490.05	9452.67	9415.09	9377.37	9339.36	9301.01	9262.44	9223.43	9183.79	9143.82	9103.38	9062.75	9022.34	8982.44	8942.26	8902.73	8863.51	8824.17	8785.03
A3	°CR Neg. #1	2019-04-23	9910	9907.76	9905.52	9903.28	9901.04	9898.8	9896.56	9891.53	9881.81	9867.05	9846.39	9820.99	9791.11	9758.13	9723.08	9686.63	9648.9	9610.21	9570.92	9530.24	9488.28	9444.86	9400.7	9355.09	9308.88	9262.42	9215.91	9168.87	9121.87	9074.71	9027.38	8979.62	8931.68	8883.45	8835.13	8786.59	8738.14	8689.74	8641.52	8593.45	8545.41	8497.87	8450.69	8403.82	8356.97	8310.64	8263.91
B3	°CR Neg. #2	2019-04-23	2572.94	2571.35	2569.75	2568.16	2566.57	2564.97	2563.38	2561.67	2560.29	2558.54	2556.82	2555.03	2553.74	2552.03	2550.39	2548.85	2547.07	2544.85	2543.01	2541.28	2539.27	2537.46	2535.83	2533.8	2531.72	2529.9	2528.27	2526.74	2525.46	2524.32	2523.09	2521.94	2520.7	2519.34	2517.82	2516.64	2515.48	2514.51	2513.82	2513.38	2512.69	2511.76	2510.92	2510.09	2509.06	2507.98	2507.14
C3	°CR Neg. #3	2019-04-23	10853.6	10876.9	10900.2	10923.5	10946.9	10970.2	10993.5	11012.3	11024.4	11027.9	11022.5	11008.8	10988.1	10963	10935	10904.5	10872.5	10839	10803	10764.9	10724.8	10682.9	10639.5	10595.6	10550.9	10505.7	10460.3	10414.6	10368.8	10322.5	10276.8	10230.7	10184.3	10137.4	10090.9	10043.8	9996.63	9949.74	9903.31	9856.64	9810.4	9764.6	9718.93	9673.18	9627.23	9581.18	9534.56
D3	°CR Neg. #4	2019-04-23	2492.25	2492.02	2491.78	2491.55	2491.31	2491.08	2490.84	2490.66	2490.76	2490.65	2490.25	2489.74	2489.15	2488.3	2487.57	2486.61	2485.66	2484.7	2483.81	2482.77	2481.89	2480.89	2479.77	2478.6	2477.55	2476.36	2475.19	2474.17	2473.19	2471.78	2470.6	2469.54	2468.42	2467.19	2466.63	2465.86	2464.92	2464.07	2463.18	2461.91	2460.63	2459.54	2458.4	2457.58	2456.85	2456.43	2456.12
E3	°CR Neg. #5	2019-04-23	2706.97	2711.2	2715.42	2719.64	2723.87	2728.09	2732.32	2736.13	2739.38	2741.71	2742.91	2743.17	2742.5	2741.09	2739.62	2737.98	2735.77	2733.68	2731.28	2728.21	2724.79	2721.51	2717.86	2714.36	2710.88	2707.47	2703.98	2700.52	2697.04	2693.91	2690.84	2687.71	2684.42	2680.92	2677.18	2673.47	2670.05	2667.04	2664.29	2661.69	2659.05	2656.34	2653.19	2649.97	2646.72	2643.64	2640.44
F3	°CR Neg. #6	2019-04-23	2501.67	2501.74	2501.8	2501.87	2501.93	2501.99	2502.06	2502.39	2502.58	2502.3	2501.89	2501.32	2500.83	2500.31	2499.76	2498.77	2497.55	2495.82	2494.02	2492.59	2491.7	2490.89	2490.23	2489.42	2488.51	2487.4	2486	2484.55	2483.36	2481.95	2480.61	2479.68	2478.75	2477.72	2476.59	2475.2	2473.83	2472.56	2471.25	2470.37	2469.62	2468.96	2468.35	2467.9	2467.32	2467.15	2466.71
G3	°CR Neg. #7	2019-04-23	6870.8	6939.72	7008.64	7077.57	7146.49	7215.41	7284.33	7351.14	7413.06	7467.57	7511.26	7542.69	7562.46	7572.56	7573.91	7568.52	7557.04	7540.06	7517.78	7491.37	7462.02	7431.04	7399.1	7366.33	7333.2	7299.95	7266.12	7232.29	7198.73	7165.47	7131.77	7098.33	7064.74	7031.2	6997.31	6963.69	6929.7	6895.67	6861.3	6827.16	6792.54	6758.51	6724.54	6691	6657.42	6624.64	6591.44
H3	°CR Neg. #8	2019-04-23	6552.1	6601.01	6649.92	6698.82	6747.73	6796.64	6845.55	6896.91	6947.18	6993.37	7030.28	7055.83	7070.82	7077.52	7077.28	7073	7066.6	7057.66	7046.22	7032.13	7015.55	6995.3	6973.03	6948.88	6923.18	6896.54	6870.01	6842.96	6815.07	6786.92	6758.29	6729.24	6700.01	6670.81	6641.75	6612.55	6583.05	6553.48	6524.26	6494.97	6465.66	6436.77	6407.81	6378.55	6349.39	6320.67	6292.1
A1	Ext_Neg_4#1	2019-04-25	2755.43	2756.44	2757.45	2758.46	2759.47	2760.48	2761.49	2762.51	2763.35	2764.31	2765.2	2765.58	2765.78	2765.8	2765.27	2764.31	2763.18	2761.53	2759.75	2757.94	2756.42	2754.84	2753.53	2752.09	2750.73	2749.06	2747.68	2746.01	2744.46	2742.6	2740.74	2738.68	2736.8	2734.7	2732.75	2730.68	2728.64	2726.65	2724.87	2723.13	2721.84	2720.54	2719.19	2718.01	2716.92	2715.63	2714.3
B1	Ext_Neg_4#2	2019-04-25	2703.87	2703.25	2702.63	2702	2701.38	2700.76	2700.13	2699.46	2699.23	2699.35	2699.68	2700.25	2700.58	2700.39	2699.76	2698.78	2697.2	2695.57	2694.04	2692.31	2690.6	2689.41	2688.42	2687.28	2686.75	2686.15	2684.87	2683.23	2681.58	2679.37	2677.23	2675.63	2674.34	2673.11	2671.95	2670.99	2669.87	2668.73	2667.73	2666.9	2665.77	2664.83	2663.84	2662.81	2661.9	2661.16	2660.04
C1	Ext_Neg_4#3	2019-04-25	2797.07	2797.4	2797.73	2798.05	2798.38	2798.71	2799.03	2799.66	2800.46	2801.14	2801.63	2802.12	2802.11	2801.43	2800.71	2799.92	2798.97	2798.12	2797.27	2795.93	2794.45	2792.8	2790.88	2788.88	2787.05	2785.09	2783.1	2781.14	2779.35	2777.85	2776.51	2775.17	2774.02	2773.04	2771.71	2770.4	2769.57	2768.81	2767.68	2766.75	2765.76	2764.19	2762.49	2760.96	2759.29	2757.72	2756.54
D1	Ext_Neg_4#4	2019-04-25	5023.67	5047.72	5071.77	5095.82	5119.87	5143.92	5167.97	5190.6	5209.49	5223.2	5229.93	5228.82	5220.73	5207.19	5189.93	5170.34	5149.57	5127.89	5105.41	5081.51	5056.28	5030.05	5002.75	4974.2	4945.15	4915.48	4885.35	4855.01	4825.21	4795.41	4766.29	4737.41	4708.63	4679.58	4650.77	4621.82	4593.13	4565.05	4537.77	4511	4484.49	4458.5	4432.58	4406.53	4380.63	4355.29	4330.04
E1	Ext_Neg_4#5	2019-04-25	8998.87	9089.65	9180.43	9271.22	9362	9452.78	9543.56	9632.63	9721.23	9808.46	9890.59	9962.99	10020.4	10058.5	10077.9	10081.7	10073.3	10057.4	10037.7	10015.3	9990.88	9964.48	9935.28	9902.74	9866.59	9825.7	9780.88	9733.02	9682.94	9631.17	9578.92	9526.26	9473.41	9420.58	9367.58	9314.76	9262.4	9210.08	9157.85	9106.27	9054.86	9003.3	8951.96	8900.93	8849.95	8798.98	8748.19
F1	Ext_Neg_4#6	2019-04-25	2777.25	2776.7	2776.15	2775.6	2775.05	2774.5	2773.94	2773.96	2774.17	2774.55	2775.21	2775.87	2775.95	2775.58	2774.74	2773.49	2771.91	2770.03	2768.01	2766.16	2764.18	2762.13	2760.26	2758.39	2756.4	2754.37	2752.37	2750.41	2748.24	2746.2	2744.31	2742.73	2741.07	2739.83	2738.43	2737.25	2735.47	2733.77	2731.85	2729.81	2727.66	2725.92	2724.14	2722.6	2721.41	2719.99	2718.61
G1	Ext_Neg_4#7	2019-04-25	2750.52	2750.35	2750.19	2750.02	2749.86	2749.69	2749.52	2749.14	2748.84	2748.68	2748.55	2748.49	2748.24	2747.56	2746.38	2744.7	2742.97	2741.26	2739.85	2738.72	2737.96	2737.1	2736.14	2734.75	2733.2	2731.32	2729.6	2727.83	2726.39	2724.87	2723.37	2721.71	2720.25	2718.68	2717.21	2715.81	2714.47	2712.66	2710.73	2708.98	2707.48	2706.08	2705.24	2704.75	2704.02	2703.19	2702.24
H1	Ext_Neg_4#8	2019-04-25	2723.43	2723.34	2723.25	2723.16	2723.06	2722.97	2722.88	2723.05	2723.11	2723.12	2723.06	2722.72	2721.89	2721.31	2720.3	2718.79	2717.49	2716.19	2714.5	2712.95	2711.47	2709.63	2707.83	2706.05	2704.16	2702.3	2700.76	2699.08	2697.36	2696.26	2695.34	2694.29	2693.52	2692.92	2691.5	2690.01	2688.71	2687.16	2685.57	2684.5	2683.35	2682.08	2680.94	2679.87	2678.78	2677.77	2676.68
A2	Ext_Neg_5#1	2019-04-25	2708.02	2708.63	2709.24	2709.85	2710.46	2711.07	2711.68	2712.02	2712.03	2711.61	2711	2710.06	2709.31	2708.41	2707.61	2706.85	2705.8	2704.4	2703.29	2702.03	2700.71	2699.61	2698.53	2696.94	2695.35	2693.69	2691.98	2690.29	2688.81	2687.33	2685.65	2683.81	2682.12	2680.43	2678.73	2677.36	2676.34	2675.15	2674.35	2673.66	2672.92	2671.96	2671.22	2670.09	2669	2667.9	2666.94
B2	Ext_Neg_5#2	2019-04-25	2778.57	2779.53	2780.48	2781.44	2782.39	2783.35	2784.31	2785.1	2786.2	2787.09	2787.9	2788.27	2788.57	2788.43	2788.16	2787.4	2786.38	2785.05	2783.7	2782.24	2780.43	2778.63	2776.88	2774.96	2772.95	2771.76	2770.42	2769.19	2767.84	2766.47	2764.43	2762.52	2760.08	2757.74	2755.39	2753.1	2750.79	2749.04	2747.1	2745.13	2743.3	2741.5	2739.66	2738.2	2737.03	2736.09	2735.15
C2	Ext_Neg_5#3	2019-04-25	2777.89	2778.18	2778.48	2778.77	2779.07	2779.36	2779.66	2779.58	2779.67	2779.69	2779.56	2779.28	2779.21	2778.92	2778.22	2777.19	2776.15	2774.64	2772.84	2770.93	2769.15	2767.1	2765.27	2763.58	2762.24	2760.35	2758.58	2756.5	2754.35	2751.89	2750.01	2748.2	2746.59	2744.94	2743.18	2741.09	2738.99	2736.96	2734.86	2733	2731.28	2729.73	2728.06	2726.67	2725.47	2724.39	2723.19
D2	Ext_Neg_5#4	2019-04-25	2703.77	2703.73	2703.7	2703.66	2703.63	2703.6	2703.56	2704.19	2704.89	2706.02	2706.85	2707.35	2707.16	2706.49	2704.93	2703.17	2701.27	2699.3	2697.49	2695.77	2694.34	2692.85	2691.37	2689.81	2688.62	2687.05	2685.6	2684.26	2682.77	2680.98	2679.47	2677.88	2676.29	2675	2673.77	2672.26	2670.89	2669.4	2667.88	2666.48	2665.32	2663.98	2662.89	2661.51	2660.01	2658.49	2657.23
E2	Ext_Neg_5#5	2019-04-25	2692.62	2692.66	2692.71	2692.75	2692.79	2692.84	2692.88	2692.78	2692.92	2692.83	2692.99	2693.02	2693.25	2693.09	2692.43	2691.46	2690.43	2688.98	2687.1	2685.5	2683.7	2681.62	2679.41	2677.55	2675.5	2673.51	2671.9	2670.77	2669.79	2668.84	2668.16	2667.14	2665.7	2664.04	2662.44	2660.53	2658.79	2657.21	2655.56	2654.17	2652.93	2651.74	2650.48	2649.45	2648.02	2646.7	2645.08
F2	Ext_Neg_5#6	2019-04-25	2819.85	2819.94	2820.02	2820.11	2820.2	2820.28	2820.37	2820.15	2820.11	2819.52	2819.14	2818.54	2818.09	2817.56	2817.26	2816.45	2815.6	2814.47	2812.86	2810.89	2808.77	2806.77	2804.64	2802.77	2801.07	2799.55	2797.88	2796.47	2794.96	2793.58	2792.39	2791.2	2789.89	2788.5	2786.88	2785.1	2783.31	2781.62	2780.1	2778.76	2777.49	2776.42	2775.17	2773.97	2772.9	2771.88	2770.76
G2	Ext_Neg_5#7	2019-04-25	2828.69	2829.26	2829.83	2830.4	2830.97	2831.54	2832.11	2832.91	2833.79	2834.05	2833.58	2833.13	2832.66	2831.79	2830.71	2829.95	2829.01	2827.5	2825.87	2824.32	2822.53	2820.51	2818.77	2817.29	2815.74	2814.21	2812.82	2811.39	2809.63	2807.97	2806.29	2804.89	2803.62	2802.48	2801.44	2800.28	2798.62	2796.76	2795.01	2793.26	2791.9	2790.74	2789.65	2788.61	2787.43	2786.07	2784.89
H2	Ext_Neg_5#8	2019-04-25	8955.99	9021.41	9086.83	9152.24	9217.66	9283.08	9348.49	9418.93	9493.52	9569.38	9642.74	9706.93	9756.48	9789.27	9805.06	9805.58	9795.71	9779.14	9757.78	9733.07	9705.38	9674.54	9639.79	9602.1	9561.29	9518.03	9471.61	9424.11	9374.87	9324.45	9273.14	9221.84	9169.1	9116.11	9062.63	9009.07	8955.62	8903.34	8851.23	8799.93	8748.4	8696.87	8645.56	8594.4	8543.45	8492.72	8442.02
A3	Ext_Neg_6#1	2019-04-25	2726.51	2727.43	2728.34	2729.26	2730.18	2731.09	2732.01	2732.63	2733.22	2733.39	2733.06	2732.21	2731.3	2730.04	2728.74	2727.63	2726.35	2724.86	2723.2	2721.33	2719.26	2717.34	2715.58	2713.92	2712.55	2711.14	2709.69	2708.09	2706.57	2704.88	2703.52	2702.2	2700.85	2699.45	2698.21	2696.42	2694.39	2692.79	2691.02	2689.13	2687.88	2686.79	2685.34	2684.27	2683.11	2681.54	2680.26
B3	Ext_Neg_6#2	2019-04-25	8451.02	8507.42	8563.83	8620.23	8676.64	8733.05	8789.45	8850.49	8915.51	8982.95	9048.05	9105.58	9150.07	9179.67	9194.47	9196.7	9189.83	9178.17	9162.96	9144.27	9121.86	9095.24	9062.95	9025.34	8983.22	8937.99	8889.77	8840.27	8790.31	8740	8689.03	8638.24	8587.67	8536.72	8485.73	8434.95	8384.39	8333.7	8283.75	8234.44	8185.43	8136.6	8087.63	8038.15	7988.13	7938.29	7888.57
C3	Ext_Neg_6#3	2019-04-25	2748.94	2748.99	2749.04	2749.08	2749.13	2749.18	2749.23	2749.41	2749.83	2750.23	2750.51	2750.24	2749.56	2748.52	2746.8	2744.99	2743.43	2741.98	2740.47	2739.43	2738.49	2737.06	2735.7	2734.26	2732.5	2730.43	2728.52	2726.43	2724.29	2722.38	2720.57	2718.81	2716.97	2715.04	2712.79	2710.7	2708.8	2706.93	2705.18	2703.81	2702.13	2700.48	2699.21	2698.33	2697.23	2696.33	2695.23
D3	Ext_Neg_6#4	2019-04-25	2712.92	2713.35	2713.77	2714.2	2714.63	2715.05	2715.48	2715.93	2716.28	2716.41	2716.27	2716.09	2715.32	2714.5	2713.44	2712.09	2710.37	2709.09	2707.69	2706.23	2704.72	2703.45	2701.92	2700.18	2698.42	2696.55	2694.46	2692.21	2690.13	2688.25	2686.61	2685.14	2684.12	2683.13	2681.99	2680.83	2679.45	2677.95	2676.34	2674.92	2673.51	2672.41	2671.2	2670.19	2669.04	2667.89	2666.63
E3	Ext_Neg_6#5	2019-04-25	2710.34	2710.59	2710.83	2711.08	2711.32	2711.57	2711.82	2711.59	2711.54	2711.66	2711.72	2711.54	2711.3	2710.63	2709.2	2707.43	2705.37	2703.23	2701.35	2699.79	2698.51	2697.31	2696.34	2695.25	2693.85	2692.36	2690.74	2688.7	2686.6	2684.76	2682.79	2681.07	2679.56	2678.03	2676.56	2675.29	2673.87	2672.55	2671.23	2669.77	2668.28	2667.04	2665.77	2664.7	2663.68	2662.34	2660.8
F3	Ext_Neg_6#6	2019-04-25	2729.17	2729.38	2729.58	2729.79	2729.99	2730.2	2730.4	2730.82	2731.52	2732.06	2732.81	2733.49	2733.68	2732.97	2731.55	2729.85	2727.68	2725.69	2723.85	2722.43	2721.08	2719.9	2718.23	2716.47	2714.65	2712.78	2710.79	2709.15	2707.73	2706.26	2704.6	2703.01	2701.26	2699.58	2698.2	2697.03	2695.83	2694.67	2693.18	2691.19	2689.07	2687.24	2685.64	2684.41	2683.42	2682.61	2681.51
G3	Ext_Neg_6#7	2019-04-25	2740.65	2741.13	2741.6	2742.08	2742.55	2743.03	2743.5	2744.1	2744.41	2744.88	2745.13	2744.93	2744.43	2743.84	2742.94	2741.78	2740.4	2738.88	2737.34	2735.74	2734.12	2732.63	2731.23	2729.56	2727.68	2725.74	2723.54	2721.06	2718.87	2716.92	2715.04	2713.56	2712.5	2711.3	2709.96	2708.5	2706.88	2704.98	2703.05	2701.58	2700.48	2699.34	2698.33	2697.46	2695.99	2694.37	2692.9
H3	Ext_Neg_6#8	2019-04-25	2965.66	2968.2	2970.73	2973.26	2975.8	2978.33	2980.86	2983.72	2986.48	2988.74	2990.57	2991.44	2990.98	2989.97	2988.47	2986.27	2983.87	2981.41	2978.45	2974.7	2970.76	2966.64	2962.18	2957.61	2953.39	2949.04	2944.54	2940.33	2936.22	2932.14	2928.18	2924.37	2920.56	2916.75	2913.08	2909.76	2906.5	2903.12	2899.96	2896.57	2892.6	2888.58	2884.72	2880.72	2877.19	2874.17	2871.09
A12	°CR_Neg#1	2019-04-25	2682.19	2682.16	2682.12	2682.09	2682.06	2682.02	2681.99	2681.31	2680.99	2681.27	2681.51	2681.81	2682.82	2683.14	2682.81	2682.44	2681.71	2680.24	2678.84	2677.2	2675.69	2674.08	2672.54	2671.38	2671.06	2670.51	2670.24	2669.98	2669.2	2667.47	2665.82	2663.71	2661.65	2659.55	2657.69	2655.37	2653.32	2651.2	2649.52	2648.34	2647.73	2647.21	2646.85	2646.36	2645.49	2644.58	2643.4
B12	°CR_Neg#2	2019-04-25	2680.45	2680.59	2680.74	2680.89	2681.04	2681.19	2681.33	2681.5	2681.08	2680.43	2680.3	2679.95	2679.26	2679.14	2679	2678.01	2676.94	2675.64	2674.04	2672.61	2671.62	2670.51	2669.79	2668.64	2667.34	2665.68	2663.87	2662	2660.68	2659.15	2657.96	2657.06	2655.8	2654.15	2652.83	2651.53	2650.13	2649.19	2648.42	2647.46	2646.15	2644.91	2643.15	2641.41	2640.07	2638.83	2637.68
C12	°CR_Neg#3	2019-04-25	2716.45	2715.7	2714.94	2714.18	2713.42	2712.66	2711.9	2711.26	2710.6	2710.03	2709.74	2709.54	2709.33	2708.94	2708.28	2706.99	2705.24	2703.39	2701.39	2699.28	2697.6	2696.23	2694.71	2693.27	2692.15	2690.88	2689.55	2688.3	2686.91	2685.04	2683.13	2681.32	2679.45	2677.74	2676.46	2675.35	2674.19	2672.88	2671.58	2670.41	2669.19	2667.7	2666.7	2665.65	2664.26	2662.64	2661.53
D12	°CR_Neg#4	2019-04-25	2696.57	2697.39	2698.22	2699.04	2699.86	2700.68	2701.51	2702.03	2702.47	2702.64	2702.35	2701.49	2700.39	2698.96	2697.78	2696.47	2695.34	2694.38	2693.48	2691.97	2690.38	2688.7	2686.61	2684.37	2682.73	2680.9	2679.09	2677.7	2676.36	2674.5	2673.32	2672.15	2670.76	2669.76	2668.74	2667.01	2665.4	2663.95	2661.91	2660.4	2659.23	2657.97	2656.47	2655.43	2654.17	2652.93	2651.65
E12	°CR_Neg#5	2019-04-25	2707.91	2707.7	2707.5	2707.29	2707.09	2706.88	2706.68	2706.8	2707.2	2707.39	2707.56	2707.08	2706.01	2704.44	2702.87	2700.98	2699.41	2697.69	2696.55	2695.3	2694.33	2693.13	2691.87	2690.05	2688.3	2686.27	2684.24	2682.79	2681.37	2679.82	2678.56	2677.49	2676.28	2675.24	2674.34	2673.17	2671.65	2669.64	2667.77	2666.27	2665.08	2664.22	2663.82	2663.2	2661.91	2660.42	2658.95
F12	°CR_Neg#6	2019-04-25	2707.82	2707.97	2708.13	2708.28	2708.44	2708.59	2708.75	2709.1	2708.63	2708.08	2707.42	2706.48	2705.2	2704.16	2702.79	2701.2	2699.51	2697.46	2695.21	2693.08	2690.99	2689.17	2687.85	2686.8	2685.65	2684.32	2682.77	2680.77	2678.49	2676.48	2674.71	2673.08	2671.93	2670.98	2670.09	2669.22	2668.12	2666.66	2664.8	2662.77	2660.59	2658.92	2657.45	2656.54	2655.68	2654.76	2653.49
G12	°CR_Neg#7	2019-04-25	2723.6	2723.36	2723.13	2722.89	2722.65	2722.42	2722.18	2721.76	2721.69	2721.08	2720.97	2720.34	2719.8	2719.16	2718.45	2716.95	2715.52	2714	2712.05	2710.31	2708.73	2707.19	2705.79	2704.22	2702.91	2701.7	2700.69	2699.45	2698.84	2697.43	2696.02	2694.19	2692.08	2689.52	2687.68	2685.43	2683.63	2682.32	2680.93	2679.41	2678.61	2677.49	2676.28	2675.73	2674.9	2673.85	2673.2
H12	°CR_Neg#8	2019-04-25	2720.87	2720.54	2720.21	2719.88	2719.55	2719.21	2718.88	2718.35	2718.84	2719.35	2719.97	2720.64	2721.36	2721.01	2720.27	2718.87	2717.05	2714.81	2712.69	2710.76	2709.25	2707.68	2706.42	2704.98	2703.43	2701.68	2700.26	2698.54	2697.38	2696.15	2695.18	2693.84	2692.56	2690.76	2688.8	2686.62	2684.58	2682.52	2680.72	2679.55	2678.33	2676.87	2675.77	2674.75	2673.12	2671.7	2670.77
A1	Att 1#1	2019-04-26	2804.17	2803.99	2803.8	2803.62	2803.44	2803.25	2803.07	2802.74	2802.58	2802.72	2802.67	2802.82	2803.16	2802.83	2801.47	2799.57	2797.16	2794.02	2791.11	2788.59	2785.95	2783.24	2780.53	2777.41	2774	2771.03	2768.19	2765.66	2763.37	2761.11	2758.28	2755.34	2752.05	2748.83	2745.68	2742.95	2740.03	2737.57	2734.74	2732.19	2729.68	2727.62	2725.28	2723.51	2721.62	2719.55	2717.26
B1	Att 1#2	2019-04-26	8762.96	8872.49	8982.01	9091.54	9201.07	9310.6	9420.13	9529.92	9636.87	9736.82	9824.55	9895.93	9949.33	9984.8	10004.4	10011.4	10009.2	9999.92	9984.25	9963.15	9937.54	9907.07	9872.22	9835.11	9796.25	9755.37	9713.61	9671.59	9628.97	9585.07	9540.98	9496.55	9451.75	9406.46	9361.42	9316.44	9271.84	9227.28	9183.04	9139.18	9095.05	9050.59	9006.39	8961.93	8917.62	8873.23	8829.11
C1	Att 1#3	2019-04-26	3043.07	3045.19	3047.32	3049.45	3051.57	3053.7	3055.83	3057.67	3059.59	3061.24	3062.68	3063.58	3064.06	3063.48	3061.81	3059.15	3055.56	3051.32	3046.5	3041.72	3036.85	3032.01	3026.93	3021.87	3016.42	3010.54	3004.54	2998.58	2992.61	2986.84	2981.46	2975.99	2970.23	2964.66	2959.28	2953.88	2948.71	2944.13	2939.54	2934.56	2929.43	2924.08	2918.66	2913.21	2908.02	2903.09	2898.56
D1	Att 1#4	2019-04-26	8116.04	8188.52	8261	8333.48	8405.97	8478.45	8550.93	8622.82	8692.61	8758.44	8818.42	8868.8	8906.03	8928.11	8935.76	8930.17	8914.81	8892.95	8867.49	8839.29	8809.15	8776.51	8741.45	8703.39	8663.22	8621.31	8577.97	8533.85	8489.88	8444.97	8399.18	8353.39	8307.35	8260.66	8214.09	8167.95	8121.94	8075.54	8029.61	7984.06	7938.2	7892.19	7847.31	7802.17	7756.93	7712.36	7668.31
E1	Att 1#5	2019-04-26	6947.36	7010.84	7074.31	7137.79	7201.26	7264.74	7328.21	7389.75	7448.94	7503.63	7552.27	7591.42	7618.96	7633.81	7637.12	7630.4	7615.82	7596.37	7573.67	7548.39	7521.11	7491.86	7459.9	7425.09	7387.74	7347.8	7306.4	7264.06	7221.41	7178.91	7136.49	7093.53	7050.51	7007.3	6963.66	6920.02	6876.4	6832.93	6789.6	6746.45	6703.25	6660.8	6618.67	6576.98	6535.33	6494.19	6452.72
F1	Att 1#6	2019-04-26	9121.55	9225.64	9329.73	9433.82	9537.91	9642	9746.09	9846.59	9938.18	10016.2	10077.9	10122.9	10152.5	10169.2	10175.5	10173.2	10162.9	10144.9	10120.1	10088.8	10051.7	10010.6	9966.82	9920.83	9873.72	9826	9777.92	9730.09	9682.48	9634.43	9586.77	9539.26	9491.16	9442.69	9395.1	9347.36	9299.71	9251.99	9205.07	9157.84	9110.66	9063.94	9017.93	8971.04	8923.32	8875.17	8826.25
G1	Att 1#7	2019-04-26	2823.6	2824.07	2824.55	2825.03	2825.51	2825.99	2826.47	2826.95	2827.44	2827.52	2827.72	2827.34	2826.3	2824.56	2822.43	2819.84	2816.89	2813.95	2811.11	2808.03	2804.88	2802.25	2799.39	2796.15	2793.18	2789.8	2785.93	2782.05	2778.38	2774.44	2770.86	2767.35	2764.19	2761.17	2758.19	2755.36	2752.8	2749.85	2746.99	2744.35	2741.51	2738.56	2735.72	2732.8	2730.07	2727.45	2724.76
H1	Att 1#8	2019-04-26	3021.32	3024.21	3027.1	3029.99	3032.88	3035.77	3038.66	3041.53	3044.19	3046.61	3047.96	3047.89	3046.83	3044.72	3041.41	3037.52	3033.41	3028.97	3024.38	3019.72	3014.6	3009.25	3003.82	2998.22	2992.4	2987.02	2981.62	2976.14	2970.72	2965.69	2960.36	2955.08	2950	2944.9	2939.51	2934.34	2929.37	2924.44	2919.74	2915.36	2911.08	2906.83	2902.36	2897.82	2893.25	2888.53	2883.65
A2	Att 2#1	2019-04-26	2708.02	2709.17	2710.33	2711.49	2712.65	2713.8	2714.96	2716.13	2717.48	2718.59	2719.26	2719.52	2719.46	2718.84	2717.88	2716.9	2715.62	2714.1	2712.58	2710.97	2708.86	2706.97	2705.09	2703.28	2701.4	2699.85	2697.85	2695.65	2693.38	2691.02	2688.73	2686.78	2685.06	2683.16	2681.65	2679.97	2678.3	2676.44	2674.73	2672.79	2670.95	2668.93	2667.32	2665.73	2664.13	2662.59	2661.44
B2	Att 2#2	2019-04-26	10700.1	10843.4	10986.6	11129.9	11273.1	11416.3	11559.6	11698.7	11826	11935	12023.1	12090.4	12139.4	12172.5	12192.5	12200.4	12197.3	12183.4	12160.5	12129.8	12093.6	12053.5	12010.8	11965.9	11919.7	11872.1	11822.6	11772.2	11721.2	11670.3	11619.6	11570	11520	11470.3	11419.7	11369.1	11317.1	11265.8	11214.7	11164.3	11113.5	11063.3	11013	10962.1	10911.1	10860.2	10809.4
C2	Att 2#3	2019-04-26	10177.6	10303	10428.4	10553.7	10679.1	10804.5	10929.8	11045.9	11148.2	11233.7	11301.3	11351.1	11384.9	11402.7	11404.8	11392.1	11366.3	11329.1	11283.8	11233.3	11180.2	11125.7	11070.7	11015.3	10960.1	10904.3	10848.2	10792.1	10736	10679.8	10623.7	10567.6	10511.6	10455.1	10398.3	10341.4	10284.4	10227.4	10170.8	10114.8	10059.1	10003.8	9949.05	9894.09	9838.52	9783.14	9727.23
D2	Att 2#4	2019-04-26	8911.22	9012.07	9112.92	9213.77	9314.63	9415.48	9516.33	9616.55	9713.57	9804.34	9886.08	9952.59	10000.9	10030.8	10044.6	10043.5	10032.5	10015.1	9993.34	9967.85	9938.95	9906.63	9870.53	9830.47	9786.62	9740.83	9693.78	9645.82	9597.55	9549.79	9501.98	9453.45	9405.2	9357.02	9308.35	9259.59	9211.11	9162.13	9113.6	9065.42	9017.24	8969.34	8921.84	8873.99	8825.97	8777.96	8729.55
E2	Att 2#5	2019-04-26	7780.6	7863.18	7945.75	8028.33	8110.9	8193.48	8276.05	8357.54	8436.25	8509.97	8576.65	8631.24	8670.64	8694.09	8702.65	8698.76	8686.37	8668.66	8647.89	8625.4	8600.84	8573.6	8543.39	8509.35	8471.37	8430.06	8386.23	8340.51	8293.9	8246.7	8199.04	8150.94	8102.4	8053.47	8004.3	7954.88	7905.22	7855.22	7805.06	7754.36	7703.27	7651.68	7599.77	7547.14	7493.74	7439.16	7382.97
F2	Att 2#6	2019-04-26	7783.85	7858.08	7932.31	8006.54	8080.78	8155.01	8229.24	8301.12	8368.9	8429.86	8481.11	8520.69	8547.56	8562.01	8564.87	8558.08	8543.06	8520.83	8492.76	8459.64	8421.93	8380.74	8337.61	8292.58	8246.94	8201.29	8155.59	8109.72	8063.88	8017.62	7971.03	7924.77	7878.38	7832.42	7786.77	7741.63	7696.06	7650.82	7605.23	7559.78	7514.12	7469.18	7423.96	7379.13	7334.64	7290.18	7245.12
G2	Att 2#7	2019-04-26	2732.14	2732.99	2733.85	2734.7	2735.56	2736.41	2737.27	2738.25	2739.47	2740.49	2741.17	2741.38	2741.16	2740.33	2739.06	2737.55	2735.78	2733.89	2731.97	2730.06	2728.53	2726.96	2725.37	2723.53	2721.6	2719.24	2716.91	2714.29	2711.79	2709.39	2706.87	2703.93	2701.6	2699.53	2697.28	2695.26	2693.78	2691.84	2689.4	2687.13	2684.72	2682.13	2679.69	2677.67	2675.69	2673.95	2672.39
H2	Att 2#8	2019-04-26	2719.36	2719.96	2720.56	2721.16	2721.76	2722.36	2722.95	2723.6	2724.37	2724.72	2725.09	2725.03	2724.4	2723.3	2721.83	2719.98	2718.22	2716.75	2715.19	2713.84	2712.5	2710.91	2708.86	2706.76	2704.52	2702.37	2700.32	2698.27	2696.04	2693.87	2691.59	2689.42	2687.28	2685.57	2683.81	2681.95	2679.88	2678.14	2675.98	2674.05	2672.3	2670.92	2669.34	2668.12	2666.61	2665.29	2663.61
A3	Att 4#1	2019-04-26	9491.37	9613.47	9735.57	9857.67	9979.77	10101.9	10224	10346.3	10462.5	10567.2	10654.7	10720.7	10765.8	10793.2	10806.3	10808.5	10802.7	10790.6	10771.7	10746.2	10715.2	10679.1	10638.9	10596.2	10551.6	10505.4	10459	10412.1	10364.8	10317.8	10270.6	10222.7	10174.5	10125.8	10076.7	10027.6	9978.79	9929.99	9881.38	9832.43	9783.76	9734.79	9685.98	9637.44	9589.42	9541.13	9492.76
B3	Att 4#2	2019-04-26	2792.21	2792.63	2793.06	2793.49	2793.92	2794.35	2794.78	2795.44	2796.3	2796.88	2797.1	2797.47	2797.34	2796.79	2795.96	2794.97	2794.09	2793.23	2792.16	2791.08	2789.67	2787.81	2785.65	2783.49	2781.2	2779.16	2777.31	2775.76	2774.42	2773.38	2772.49	2771.41	2770.27	2769	2767.44	2765.61	2763.91	2762.04	2760.43	2759.11	2757.86	2756.78	2755.92	2754.88	2753.66	2752.65	2751.36
C3	Att 4#3	2019-04-26	2726.05	2726.89	2727.73	2728.57	2729.41	2730.26	2731.1	2732.2	2732.79	2733.16	2733.18	2732.87	2732.24	2731.54	2730.66	2729.69	2728.33	2726.71	2725.12	2723.38	2721.54	2719.74	2718.17	2716.49	2714.8	2713.23	2711.69	2709.76	2707.84	2705.92	2703.82	2701.73	2700.09	2698.3	2696.61	2695.09	2693.72	2692.05	2690.83	2689.56	2688.08	2686.56	2685.32	2684.16	2683.27	2682.74	2682.2
D3	Att 4#4	2019-04-26	2748.91	2749.9	2750.88	2751.86	2752.85	2753.83	2754.81	2755.95	2757.07	2757.74	2757.94	2757.7	2756.83	2755.21	2753.54	2751.72	2749.84	2748	2746.32	2744.72	2743.02	2741.21	2739.58	2738.22	2736.6	2735.05	2733.5	2731.59	2729.57	2727.74	2726.08	2724.45	2723.27	2722.08	2720.96	2719.71	2718.71	2717.45	2716.37	2715.09	2713.87	2712.57	2711.33	2709.86	2708.58	2707.1	2705.48
E3	Att 4#5	2019-04-26	2740.62	2740.68	2740.75	2740.81	2740.88	2740.94	2741.01	2741.39	2742.13	2742.98	2743.89	2744.4	2744.8	2744.64	2744.11	2742.95	2741.76	2740.23	2738.5	2736.41	2734.79	2732.8	2730.58	2728.6	2726.88	2724.99	2723.42	2722.41	2721.47	2720.66	2719.72	2718.77	2717.41	2715.79	2713.9	2712.26	2710.62	2709.27	2708.01	2706.94	2705.71	2704.23	2702.72	2701.21	2699.71	2698.22	2697.09
F3	Att 4#6	2019-04-26	2755.17	2756	2756.82	2757.65	2758.47	2759.29	2760.12	2760.88	2761.51	2761.82	2761.95	2761.78	2761.29	2760.69	2760.09	2759.59	2759.09	2758.54	2757.74	2756.32	2754.5	2752.24	2749.93	2747.47	2745.48	2743.67	2742.3	2740.91	2739.48	2737.99	2736.47	2734.6	2732.84	2731.22	2729.42	2727.61	2726.17	2724.7	2723.41	2722.41	2721.64	2720.64	2719.53	2718.15	2716.72	2714.89	2713.01
G3	Att 4#7	2019-04-26	9684.58	9814.39	9944.2	10074	10203.8	10333.6	10463.4	10588.3	10704.8	10807.9	10895	10961.5	11007.5	11033.7	11041.7	11033.9	11013.5	10982.8	10944.2	10900.9	10854.6	10806.3	10757.1	10707.2	10656	10604.1	10551.8	10498.7	10445.4	10392.3	10338.9	10285.2	10231.5	10177.7	10123.6	10069.7	10015.9	9962.69	9909.8	9857.38	9804.73	9752.22	9699.2	9645.75	9592.14	9539.12	9486.1
H3	Att 4#8	2019-04-26	2745.73	2746.4	2747.07	2747.74	2748.41	2749.07	2749.74	2750.55	2751.17	2751.56	2751.82	2751.85	2751.73	2751.55	2750.82	2749.83	2748.48	2746.8	2744.94	2743.3	2741.83	2740.53	2739.28	2737.99	2736.66	2735.22	2733.76	2732.45	2731.14	2729.87	2728.7	2727.57	2726.3	2725.25	2724.32	2723.54	2722.64	2721.97	2721.05	2719.95	2718.51	2717.18	2715.63	2714.15	2712.87	2711.73	2710.68
A4	Att 6#1	2019-04-26	8321.64	8393.27	8464.9	8536.54	8608.17	8679.8	8751.43	8823.68	8896.4	8969.28	9039.69	9103.55	9156.63	9195.43	9217.85	9225.82	9222.07	9209.72	9191.81	9170.63	9146.25	9118.38	9087.16	9052.75	9014.97	8974.07	8931.2	8886.98	8841.47	8795.34	8748.78	8701.46	8653.26	8604.59	8555.39	8506.35	8457.37	8408.69	8360.23	8312.09	8263.68	8215.74	8168.23	8120.76	8073.35	8026.35	7978.95
B4	Att 6#2	2019-04-26	5042.16	5061.98	5081.8	5101.62	5121.44	5141.27	5161.09	5182.4	5203.9	5223.78	5241.78	5255.27	5262.34	5263.19	5258.54	5248.84	5235.3	5220.06	5203.41	5185.79	5167.33	5148.57	5128.69	5107.62	5085.26	5061.39	5036.17	5009.93	4983.38	4956.67	4930.13	4903.35	4876.77	4850.09	4823.1	4796.26	4770.04	4744.08	4718.29	4693.27	4668.33	4643.3	4618.3	4593.49	4568.53	4543.68	4519.05
C4	Att 6#3	2019-04-26	3592.14	3601.43	3610.72	3620.02	3629.31	3638.6	3647.9	3657.12	3666.17	3674.31	3681	3685.4	3687.05	3685.63	3681.5	3675.05	3666.93	3658.09	3648.73	3639.41	3629.79	3619.91	3609.11	3597.78	3585.23	3572.02	3558.46	3544.65	3530.48	3516.44	3502.63	3488.81	3475.39	3462.29	3449.4	3436.38	3423.47	3410.52	3397.7	3385.13	3372.9	3360.84	3348.81	3336.97	3325.03	3313.48	3302.21
D4	Att 6#4	2019-04-26	2714.21	2714.18	2714.15	2714.12	2714.1	2714.07	2714.04	2714.1	2714.34	2714.63	2715.3	2715.66	2715.71	2715.23	2714.49	2713.12	2711.67	2710.16	2708.72	2707.15	2705.64	2704.13	2702.09	2699.67	2697.07	2694.39	2691.66	2689.46	2687.65	2686.1	2684.54	2683.08	2681.21	2679.29	2677.12	2674.99	2672.67	2670.81	2668.94	2667.28	2665.95	2664.71	2663.38	2661.96	2660.63	2658.84	2657.16
E4	Att 6#5	2019-04-26	2729.02	2729.27	2729.52	2729.77	2730.02	2730.27	2730.52	2731.14	2731.7	2732.04	2732.38	2732.39	2731.53	2730.44	2729.06	2727.41	2725.57	2723.99	2721.85	2720	2717.91	2715.78	2713.45	2711.49	2709.2	2707.14	2705.12	2703.4	2701.91	2700.45	2698.95	2697.74	2695.88	2693.82	2692.13	2690.63	2688.95	2688.13	2687.32	2686.34	2685.32	2684.15	2682.5	2680.99	2679.25	2677.32	2675.61
F4	Att 6#6	2019-04-26	2690.22	2690.27	2690.31	2690.36	2690.4	2690.45	2690.5	2690.9	2691.34	2691.62	2691.37	2690.83	2689.59	2688.16	2686.94	2685.68	2684.41	2683.41	2682.43	2680.83	2679.27	2677.35	2675.12	2672.91	2671.11	2669.12	2667.48	2666.22	2664.82	2663.22	2661.97	2660.49	2658.71	2656.86	2655.32	2653.6	2652.16	2650.91	2649.92	2648.47	2646.88	2645.27	2643.71	2641.95	2640.84	2640.06	2639.29
G4	Att 6#7	2019-04-26	7949.88	8019.71	8089.53	8159.36	8229.18	8299	8368.83	8437.44	8504.5	8567.95	8624.49	8669.47	8700.24	8715.41	8715.94	8704.08	8683.21	8655.54	8623.53	8587.53	8548.09	8505.01	8459.7	8411.71	8362.14	8311.79	8261.26	8210.07	8159.32	8108.82	8058.07	8007.44	7956.98	7906.05	7854.8	7803.62	7751.95	7700.1	7648.96	7598.57	7548.22	7498.71	7449.89	7400.66	7351.21	7301.9	7252.29
H4	Att 6#8	2019-04-26	2671.81	2671.84	2671.86	2671.89	2671.92	2671.95	2671.97	2672.15	2672.7	2673.32	2673.83	2674.13	2674.3	2674.31	2673.74	2672.66	2671.21	2669.36	2667.19	2665.58	2664.42	2663.43	2662.8	2662.26	2661.11	2659.68	2658.28	2656.63	2654.87	2653.22	2651.74	2650.13	2648.31	2646.67	2645.14	2643.35	2641.36	2639.95	2638.13	2636.25	2634.42	2633.09	2631.35	2630.13	2629.07	2628.41	2627.58
A12	°CR Neg. #1	2019-04-26	2631.62	2631.6	2631.58	2631.56	2631.54	2631.52	2631.5	2631.87	2631.76	2631.22	2630.45	2630.39	2629.73	2629.48	2629.04	2628.5	2627.16	2626.37	2625.41	2624.58	2623.88	2623.36	2622.51	2621.33	2620.03	2618.64	2617.29	2615.71	2614.84	2613.87	2613.21	2612.69	2612.24	2610.99	2610.21	2608.83	2607.43	2606.39	2605.66	2604.68	2604.32	2603.91	2603.3	2603	2602.29	2601.18	2599.53
B12	°CR Neg. #2	2019-04-26	3774.21	3784.89	3795.56	3806.23	3816.9	3827.57	3838.24	3848.81	3858.84	3868.7	3878.32	3887.67	3895.46	3901.45	3904.37	3904.1	3900.53	3894.79	3887.03	3878.27	3868.38	3857.96	3846.93	3835.67	3823.94	3812.2	3800.23	3788.33	3775.81	3763.2	3750.12	3736.74	3722.73	3708.98	3695.02	3681.02	3666.99	3653	3638.79	3624.15	3609.88	3595.84	3582.35	3568.91	3556.3	3543.39	3530.5
C12	°CR Neg. #3	2019-04-26	2631.4	2631.73	2632.05	2632.38	2632.71	2633.04	2633.37	2633.39	2634	2634.46	2634.56	2634.74	2635.24	2634.88	2634.54	2634.16	2633.52	2632.26	2631.45	2630.47	2629.55	2628.32	2627.22	2625.83	2624.48	2623.04	2621.85	2620.98	2620	2618.69	2617.3	2615.85	2613.87	2612.3	2611	2609.92	2608.9	2608.48	2607.79	2607.15	2606.02	2604.85	2602.95	2601.11	2599.19	2598.02	2597.12
D12	°CR Neg. #4	2019-04-26	2610.51	2610.5	2610.49	2610.48	2610.47	2610.46	2610.45	2610.9	2611.32	2611.92	2612.76	2613.31	2613.09	2612.8	2612.05	2610.91	2609.58	2608.41	2606.92	2605.58	2604.07	2602.77	2601.56	2600.4	2598.88	2597.87	2596.69	2595.24	2593.76	2592.65	2591.05	2589.15	2587.59	2586.11	2584.46	2583.05	2582.25	2581.26	2580.07	2578.9	2577.74	2576.21	2574.66	2573.62	2572.54	2571.44	2570.56
E12	°CR Neg. #5	2019-04-26	2649.33	2649.72	2650.12	2650.52	2650.92	2651.32	2651.72	2652.35	2653.01	2653.1	2653.16	2653.21	2653.1	2652.72	2652.28	2651.53	2650.45	2649.29	2648.23	2647.28	2646.42	2645.57	2644.57	2643.38	2642.14	2640.9	2639.81	2638.73	2637.58	2636.05	2634.56	2632.94	2631.31	2630.04	2628.99	2627.9	2626.83	2625.95	2624.81	2623.91	2622.86	2622.08	2621.11	2619.92	2618.53	2617.21	2615.12
F12	°CR Neg. #6	2019-04-26	2651.34	2650.91	2650.49	2650.07	2649.64	2649.22	2648.79	2648.37	2647.91	2647.87	2648.42	2649.34	2650.3	2650.87	2650.94	2649.99	2648.42	2646.74	2645.23	2643.38	2641.93	2640.78	2639.38	2638	2636.89	2635.52	2633.69	2631.93	2629.98	2628.13	2626.43	2625.2	2624.03	2623.45	2622.64	2621.99	2621.18	2620.46	2619.18	2617.9	2616.42	2615.1	2613.79	2612.33	2611.26	2610.35	2608.91
G12	°CR Neg. #7	2019-04-26	2662.45	2663.31	2664.16	2665.02	2665.88	2666.74	2667.6	2668.68	2669.11	2669.09	2669.09	2668.91	2667.97	2667.27	2666.57	2665.71	2664.89	2664.61	2664.02	2663.34	2662.54	2661.59	2660.21	2658.92	2657.46	2655.81	2654.08	2652.38	2650.62	2648.98	2647.53	2646.07	2644.59	2643.33	2641.97	2640.6	2639	2637.61	2636.11	2634.85	2633.66	2632.98	2631.98	2630.91	2629.79	2628.79	2627.64
H12	°CR Neg. #8	2019-04-26	2653.93	2655.41	2656.89	2658.37	2659.85	2661.33	2662.81	2663.67	2664.09	2663.95	2663.32	2662.55	2661.81	2660.74	2659.39	2657.81	2656	2654.27	2652.75	2651.37	2650.73	2650.08	2649.1	2648.22	2647.53	2646.32	2645.1	2644.1	2643	2641.66	2640.3	2638.89	2637.36	2635.86	2634.47	2632.97	2631.97	2630.69	2629.25	2627.79	2626.55	2624.68	2623.62	2622.73	2621.88	2621.12	2620.78
A1	KL1 #1	2019-05-06	2651.69	2651.79	2651.88	2651.98	2652.08	2652.17	2652.27	2652.26	2652.45	2652.82	2653.54	2654.19	2654.59	2654.83	2654.86	2654.39	2653.47	2652.39	2651.22	2650.1	2648.72	2647.7	2646.7	2645.64	2644.4	2643.64	2642.44	2641.36	2640.19	2638.96	2637.29	2635.87	2634.12	2632.43	2630.66	2629	2627.3	2626.03	2624.79	2623.94	2623.42	2622.9	2622.09	2621.51	2620.64	2619.42	2618.24
B1	KL1 #2	2019-05-06	5634.82	5711.42	5788.02	5864.62	5941.22	6017.82	6094.42	6168.1	6239.57	6306.57	6368.11	6420.95	6463.35	6492.51	6509.47	6515.12	6512.11	6501.81	6486.73	6467.32	6444.16	6417.8	6389.39	6359.42	6328.52	6297.38	6265.83	6233.6	6200.71	6167.48	6133.53	6099.46	6065.38	6031.48	5997.18	5963.33	5929.26	5895.4	5861.5	5827.95	5794.14	5760.83	5727.66	5694.83	5662.26	5629.97	5597.55
C1	KL1 #3	2019-05-06	6218.56	6308.01	6397.45	6486.89	6576.33	6665.78	6755.22	6841.11	6923.85	7001.53	7072.33	7133.75	7182.12	7215.27	7234.09	7240.68	7237.25	7226.92	7212	7194.19	7173.41	7150.33	7125.01	7097.57	7066.82	7033.35	6997.28	6958.89	6918.83	6878.4	6837.58	6796.96	6756.43	6716	6675.25	6634.85	6593.9	6553.23	6512.47	6472.05	6431.29	6391.02	6350.39	6309.64	6268.47	6227.54	6186.45
D1	KL1 #4	2019-05-06	2642.13	2641.91	2641.69	2641.47	2641.24	2641.02	2640.8	2640.89	2641.33	2642.17	2642.91	2643.6	2643.44	2642.65	2641.43	2640.19	2638.9	2638.11	2637.59	2637.18	2636.49	2635.54	2634.42	2632.92	2631.14	2629.41	2627.88	2626.27	2625.08	2624.22	2623.39	2622.64	2621.96	2621.06	2619.86	2618.87	2617.64	2616.43	2615.33	2614.2	2612.77	2611.52	2610.23	2608.96	2608.24	2607.73	2607.17
E1	KL1 #5	2019-05-06	2650.24	2650.72	2651.19	2651.67	2652.14	2652.62	2653.09	2653.59	2654.17	2654.49	2654.9	2655.18	2655.09	2654.75	2654.48	2653.7	2652.79	2651.82	2650.6	2649.15	2647.76	2646.15	2644.39	2642.71	2640.71	2638.67	2636.76	2635.23	2633.64	2632.6	2631.67	2630.71	2629.64	2628.75	2627.73	2626.81	2626.02	2625.16	2624.17	2623.05	2621.73	2620.28	2618.86	2617.51	2616.21	2615.03	2613.78
F1	KL1 #6	2019-05-06	4206.87	4267.44	4328	4388.56	4449.13	4509.69	4570.25	4624.12	4671.17	4711.91	4746.02	4772.5	4791.36	4802.5	4806.24	4803.45	4795.21	4782.46	4766.38	4747.91	4727.58	4706.44	4684.79	4662.97	4640.91	4619.06	4597.13	4575.44	4553.95	4532.62	4511.34	4490.25	4469.08	4447.79	4426.57	4405.28	4383.66	4362.28	4340.94	4319.98	4299.16	4278.82	4258.6	4238.79	4218.72	4198.89	4179.02
G1	KL1 #7	2019-05-06	8408.44	8487.06	8565.68	8644.31	8722.93	8801.55	8880.18	8960.77	9041.86	9120.33	9192.19	9252.59	9297.15	9324.31	9335.61	9334.31	9323.24	9306.6	9286.7	9264.03	9237.8	9208.73	9175.82	9138.87	9098.32	9055.42	9010.87	8965.36	8919.14	8872.62	8825.94	8778.53	8730.92	8683.77	8636.43	8588.63	8540.91	8492.82	8443.74	8394.77	8345.85	8297.09	8248.71	8201.2	8153.9	8106.94	8060
H1	KL1 #8	2019-05-06	3094.19	3101.2	3108.21	3115.22	3122.22	3129.23	3136.24	3141.62	3145.59	3148.2	3149.01	3148.23	3146.21	3142.96	3139.22	3135.09	3130.57	3125.75	3121.1	3115.99	3110.78	3105.38	3100.22	3094.81	3089.85	3085.05	3080.77	3076.46	3072.37	3067.86	3063.15	3058.22	3053.17	3048.06	3043.41	3039.05	3034.86	3030.9	3027.02	3022.9	3018.52	3013.78	3008.9	3003.96	2999.07	2994.58	2990.63
A2	KL2 #1	2019-05-06	2639.69	2639.65	2639.61	2639.56	2639.52	2639.48	2639.43	2639.5	2639.65	2640.07	2640.33	2640.63	2640.85	2641.05	2641.08	2640.98	2640.51	2639.76	2638.85	2637.5	2636.09	2634.62	2633.1	2631.41	2629.91	2628.38	2627.08	2625.84	2624.69	2623.55	2622.31	2620.83	2619.52	2618.16	2617.18	2616.66	2616.35	2615.73	2615.27	2614.33	2613.09	2611.66	2610.64	2609.5	2608.39	2607.31	2606.71
B2	KL2 #2	2019-05-06	2783.1	2784.37	2785.65	2786.92	2788.19	2789.46	2790.73	2791.91	2793.03	2794.16	2794.76	2794.74	2794.38	2793.59	2791.95	2790.15	2788.25	2785.93	2783.32	2781.38	2779.19	2776.68	2774.4	2772.39	2769.42	2766.38	2763.55	2760.46	2756.97	2754.2	2751.57	2749.02	2746.68	2744.54	2742.14	2739.79	2737.15	2734.33	2731.59	2728.79	2725.83	2723.1	2720.36	2717.72	2715.14	2712.77	2710.59
C2	KL2 #3	2019-05-06	9646.99	9747.51	9848.02	9948.54	10049.1	10149.6	10250.1	10356.3	10462.6	10561.6	10646.3	10709.7	10750.5	10771.7	10777.9	10774	10765.6	10754.9	10740.9	10722.6	10698.8	10668.9	10631.9	10589.8	10543.3	10494.1	10442.4	10390.2	10336.5	10282.4	10227.9	10174.1	10120.1	10067.1	10014.1	9961.56	9908.51	9855.56	9802.26	9749.05	9695.78	9642.96	9590.44	9538.53	9487.34	9436.25	9384.96
D2	KL2 #4	2019-05-06	2624.02	2624.48	2624.94	2625.4	2625.86	2626.32	2626.79	2627.27	2627.66	2628.22	2628.76	2628.99	2629.01	2628.81	2628.13	2627.19	2626.16	2625.06	2623.86	2622.44	2620.93	2619.27	2617.74	2616.07	2614.71	2613.49	2612.23	2610.92	2609.78	2608.71	2607.49	2606.53	2605.5	2604.68	2603.63	2602.75	2601.83	2600.81	2599.63	2598.79	2597.98	2597.04	2596.24	2595.18	2593.68	2592.13	2590.58
E2	KL2 #5	2019-05-06	2643.41	2643.56	2643.71	2643.87	2644.02	2644.17	2644.32	2644.48	2644.78	2645.45	2645.61	2645.45	2644.86	2644.46	2643.48	2642.59	2641.82	2641.15	2639.71	2638.68	2637.48	2636.09	2634.73	2633.89	2632.8	2631.92	2631	2629.95	2628.58	2627.14	2625.49	2623.81	2622.2	2620.52	2618.88	2617.53	2616.4	2615.13	2614.28	2613.52	2612.41	2611.19	2610.2	2608.97	2607.77	2606.68	2605.73
F2	KL2 #6	2019-05-06	2654.8	2654.47	2654.14	2653.81	2653.48	2653.16	2652.83	2652.38	2651.92	2651.93	2651.84	2651.54	2651.52	2651.23	2650.26	2649.02	2647.67	2646.13	2644.75	2643.92	2643.4	2642.84	2641.98	2640.84	2639.18	2637.41	2635.77	2634.31	2633.14	2632.05	2630.84	2629.38	2628.05	2626.5	2625.1	2623.62	2622.29	2620.82	2619.52	2618.18	2617.11	2616.1	2615.17	2614.1	2613.08	2611.94	2610.77
G2	KL2 #7	2019-05-06	2668.51	2668.3	2668.09	2667.88	2667.67	2667.46	2667.25	2667.52	2667.92	2668.46	2668.88	2669.32	2669.35	2668.92	2668.08	2666.99	2665.7	2664.46	2663.34	2662.46	2661.62	2660.71	2659.58	2658.59	2657.4	2656.12	2654.91	2653.65	2652.02	2650.28	2648.86	2647.16	2645.71	2644.69	2643.78	2642.33	2641.13	2639.7	2637.68	2635.79	2634.12	2632.64	2631.42	2630.72	2629.95	2629.32	2628.64
H2	KL2 #8	2019-05-06	2637.59	2638.24	2638.88	2639.52	2640.17	2640.81	2641.45	2642.19	2643.11	2643.75	2643.84	2643.74	2643.23	2642.39	2641.59	2640.78	2639.65	2638.29	2636.85	2635.25	2633.72	2632.56	2631.86	2631.17	2630.27	2629.22	2627.76	2625.74	2623.91	2622.41	2621.14	2620.15	2619.73	2619.13	2618.22	2617.23	2616.31	2615.1	2613.86	2612.91	2611.74	2610.23	2608.79	2607.54	2606.37	2605.5	2604.87
A3	KL3 #1	2019-05-06	8260.67	8346.32	8431.97	8517.61	8603.26	8688.91	8774.55	8864.41	8956.61	9046.8	9130.08	9199.96	9252.01	9284.89	9300.52	9302.95	9296.47	9284.82	9270.76	9254.97	9237.07	9216.44	9192.22	9163.47	9129.92	9091.47	9049.36	9004.43	8957.75	8910.07	8862.33	8814.32	8766.22	8717.51	8668.35	8618.75	8568.27	8517.43	8466.35	8414.83	8362.52	8310.37	8258.55	8208.13	8159.58	8113.46	8069.54
B3	KL3 #2	2019-05-06	2725.74	2725.92	2726.1	2726.28	2726.46	2726.64	2726.83	2727.23	2727.99	2728.78	2728.98	2728.92	2728.38	2727.4	2726.1	2724.92	2723.9	2723.05	2721.97	2720.93	2720.01	2718.69	2717.2	2715.86	2714.42	2712.89	2711.86	2711.09	2710.21	2709.28	2708.16	2706.36	2704.36	2702.32	2700.54	2699.06	2697.91	2696.77	2695.94	2694.89	2693.39	2692.07	2690.73	2688.99	2687.43	2686.41	2685.46
C3	KL3 #3	2019-05-06	7986.71	8085.1	8183.5	8281.9	8380.3	8478.7	8577.1	8673.2	8763.87	8844.09	8910.05	8959.55	8992	9007.96	9010.36	9001	8981.93	8954.97	8922.22	8884.34	8843.07	8799.65	8754.61	8708.29	8661.08	8613.36	8565.1	8516.94	8468.52	8420.28	8372.29	8324.51	8276.2	8228.16	8180.13	8132.17	8083.94	8036.21	7988.37	7940.59	7892.7	7845.43	7798.18	7751.18	7704.3	7657.6	7610.84
D3	KL3 #4	2019-05-06	8362.95	8445.45	8527.96	8610.47	8692.97	8775.48	8857.98	8944.36	9032.17	9116.5	9192.89	9255.88	9301.61	9329.33	9341.66	9341.08	9332.08	9317.84	9300.74	9280.41	9257.55	9230.7	9200.05	9164.93	9126.39	9084.41	9041.2	8996.93	8951.78	8906.45	8861.53	8815.84	8769.67	8723.95	8677.41	8630.63	8583.92	8537.39	8490.84	8445.17	8399.52	8354.46	8310.05	8265.76	8221.18	8176.78	8132.04
E3	KL3 #5	2019-05-06	8307.1	8394.86	8482.62	8570.37	8658.13	8745.88	8833.64	8923.71	9014	9100.09	9176.44	9237.35	9279.4	9302.36	9309.09	9303.95	9291.08	9274.83	9256.08	9234.89	9210.52	9182.2	9148.4	9109.58	9065.69	9018.3	8968.71	8917.99	8866.95	8816.34	8765.17	8713.58	8661.75	8609.19	8555.85	8503.07	8450.33	8397.76	8346.05	8295.04	8244.02	8193.37	8143.3	8093.31	8043.33	7993.12	7942.72
F3	KL3 #6	2019-05-06	2670.99	2671.54	2672.08	2672.63	2673.17	2673.72	2674.26	2674.57	2674.9	2675.03	2675.16	2674.9	2674.48	2673.54	2672.56	2671.26	2669.97	2668.69	2667.59	2666.41	2665.32	2664.07	2662.85	2661.33	2659.7	2658.21	2656.61	2654.75	2653.18	2651.93	2650.44	2649.13	2648.26	2647.35	2645.95	2644.76	2643.71	2642.22	2640.87	2639.88	2638.98	2638.12	2637.58	2636.94	2636.29	2635.46	2634.36
G3	KL3 #7	2019-05-06	2655.57	2655.71	2655.85	2655.99	2656.13	2656.27	2656.41	2656.32	2656.34	2656.16	2656.3	2656.26	2656.4	2656.3	2656.05	2655.22	2654.18	2652.65	2650.8	2648.96	2647.61	2646.48	2645.51	2644.44	2643.41	2642.16	2640.94	2639.54	2638.49	2637.45	2636.03	2634.35	2633.03	2631.77	2630.45	2629.57	2629.02	2628.32	2627.35	2626.44	2625.59	2624.35	2623.17	2622.2	2621.17	2619.72	2618.81
H3	KL3 #8	2019-05-06	8329.57	8405.88	8482.18	8558.48	8634.78	8711.08	8787.38	8867.32	8947.73	9024.1	9091.69	9145.51	9181.66	9201.23	9207.13	9203.12	9191.83	9177.05	9159.41	9138.71	9114.31	9086.7	9055.49	9020.39	8981.79	8940.12	8896.56	8851.62	8806.03	8759.89	8713.61	8666.52	8618.86	8570.96	8522.82	8475.27	8428.15	8381.52	8335.24	8289.51	8243.06	8197.01	8151.05	8105.11	8059.5	8014.53	7969.46
A4	KL4 #1	2019-05-06	8018.09	8085.38	8152.68	8219.97	8287.26	8354.56	8421.85	8491.56	8563.3	8634.14	8701.33	8760.2	8806.9	8838.12	8854.86	8859.07	8854.22	8842.98	8828.24	8810.79	8790.57	8767.51	8741.19	8711.94	8679.44	8644.16	8605.69	8565.46	8523.45	8480.16	8436.11	8392.22	8347.83	8303.03	8258.44	8213.9	8169.33	8125.26	8081.72	8038.06	7994.36	7950.57	7906.68	7862.44	7818.74	7775.12	7731.91
B4	KL4 #2	2019-05-06	9176.08	9258.46	9340.85	9423.24	9505.62	9588.01	9670.4	9756.62	9844.54	9929.11	10006.6	10071.3	10118.9	10147.6	10161.2	10162.3	10154.5	10141.2	10125	10105.7	10082.5	10055.7	10025	9989.88	9949.57	9905.54	9857.91	9807.71	9755.96	9703.7	9651.18	9598.88	9546.9	9494.84	9442.54	9390.28	9337.36	9283.98	9230.53	9177.59	9124.52	9072.33	9020.53	8969.2	8917.78	8866.97	8815.74
C4	KL4 #3	2019-05-06	9769.26	9890.27	10011.3	10132.3	10253.3	10374.3	10495.4	10620.8	10744.7	10859.8	10958	11032.7	11082.7	11109.8	11119.2	11116.1	11106	11091.6	11074.2	11052.1	11025.8	10993.7	10955.6	10912.3	10865.2	10815	10763.7	10712.1	10659.9	10607.7	10555.1	10501.6	10447.6	10393.5	10339.4	10285.9	10233	10180.5	10128	10075.6	10022.9	9970.38	9917.62	9865.01	9812.34	9759.95	9707.25
D4	KL4 #4	2019-05-06	9939.08	10052.2	10165.3	10278.4	10391.4	10504.5	10617.6	10732.2	10842	10940.6	11020.7	11078.2	11113.3	11129.6	11131.7	11124.3	11112.1	11095.1	11073.6	11046.8	11014.8	10976.5	10933.7	10886.7	10837	10785	10732.3	10679.5	10626.3	10573	10520.2	10467.8	10414.6	10362	10308.8	10255	10200.6	10146.1	10091.5	10038	9985.09	9932.81	9881.44	9829.77	9777.52	9724.8	9671.65
E4	KL4 #5	2019-05-06	5339.8	5428.32	5516.83	5605.35	5693.87	5782.38	5870.9	5953.37	6029.06	6095.95	6152.89	6198.56	6232.53	6254.79	6266.12	6267.46	6259.96	6244.86	6223.7	6197.83	6168.43	6136.96	6104	6070.3	6036.33	6002.36	5968.41	5934.83	5901.64	5868.23	5834.96	5801.22	5767.25	5732.61	5698.15	5663.44	5629.58	5596.13	5563.35	5530.88	5498.66	5465.95	5433.29	5400.77	5368.41	5336.24	5304.81
F4	KL4 #6	2019-05-06	6926.99	7010.85	7094.71	7178.57	7262.43	7346.28	7430.14	7516.95	7604.39	7688.88	7765.22	7828.14	7874.24	7902.7	7915.66	7916.46	7908.06	7893.11	7873.6	7849.34	7820.58	7787.94	7752.28	7713.86	7673.67	7632.55	7590.97	7548.74	7506.31	7463.75	7420.71	7377.09	7333.25	7289.14	7244.99	7200.83	7156.92	7113.27	7069.85	7026.43	6983.15	6940.05	6897.07	6853.97	6810.95	6768.08	6725.25
G4	KL4 #7	2019-05-06	4294.43	4365.79	4437.14	4508.5	4579.85	4651.21	4722.57	4787.23	4844.45	4894.4	4936.5	4970.09	4995.05	5011.85	5020.24	5021.3	5016.22	5005.75	4990.7	4972.82	4952.59	4930.42	4907.35	4883.91	4859.97	4836.17	4812.78	4789.33	4765.8	4742.19	4718.38	4694.17	4670.27	4646.44	4622.92	4599.67	4576.83	4553.75	4530.87	4508.04	4485.13	4462.28	4439.86	4417.85	4395.86	4374.23	4352.77
H4	KL4 #8	2019-05-06	7919.83	7993.18	8066.54	8139.89	8213.24	8286.59	8359.94	8437.55	8517.71	8596.85	8669.54	8731.3	8777.51	8807.28	8821.94	8825.55	8820.65	8810.61	8796.79	8780.04	8759.43	8734.87	8706.59	8674.5	8638.59	8599.94	8559.5	8517.58	8474.82	8431.74	8387.73	8343.04	8297.98	8253	8207.36	8162.57	8117.97	8073.86	8029.81	7986.45	7942.68	7899.27	7855.8	7812.19	7768.99	7725.95	7682.76
A12	°CR Neg. #1	2019-05-06	2632.46	2632.82	2633.17	2633.53	2633.88	2634.24	2634.6	2634.96	2635.37	2635.64	2636.03	2635.75	2635.2	2634.15	2633.08	2631.95	2631.23	2630.49	2629.94	2629.56	2628.98	2628.03	2627.35	2626.53	2625.38	2624.31	2623.26	2621.7	2620.33	2619.18	2618.09	2616.91	2616.38	2615.97	2615.49	2614.97	2614.37	2613.18	2611.95	2610.57	2608.99	2607.74	2606.96	2605.73	2605.11	2604.88	2604.41
B12	°CR Neg. #2	2019-05-06	2635.07	2635.68	2636.29	2636.9	2637.51	2638.12	2638.73	2638.92	2639.58	2640.02	2640.01	2639.56	2639.36	2638.79	2637.95	2637.28	2636.53	2635.33	2633.63	2632.36	2631.13	2630.21	2629.49	2629.35	2628.96	2628.7	2628.11	2627.55	2626.58	2625.11	2623.31	2621.42	2619.65	2617.9	2616.84	2615.65	2614.49	2613.47	2612.39	2610.94	2609.87	2608.78	2607.12	2605.89	2604.64	2603.31	2602.36
C12	°CR Neg. #3	2019-05-06	2661.83	2661.26	2660.68	2660.11	2659.54	2658.97	2658.4	2657.93	2657.6	2657.12	2656.82	2656.82	2656.59	2656.2	2655.44	2654.51	2653.55	2653.03	2652.4	2651.79	2650.99	2649.47	2647.32	2645.23	2643.43	2641.6	2640.22	2638.94	2637.55	2636	2634.67	2633.29	2632.15	2631.37	2630.37	2629.36	2628.28	2627.01	2625.39	2624.23	2622.79	2621.71	2620.81	2620.2	2619.37	2619.01	2618.4
D12	°CR Neg. #4	2019-05-06	4605.19	4627.27	4649.35	4671.44	4693.52	4715.61	4737.69	4760.54	4783.48	4805.61	4824.55	4838.69	4846.7	4848.29	4843.52	4834.19	4821.61	4806.85	4790.8	4774.2	4756.45	4737.83	4718.59	4698.24	4676.85	4655.23	4633.39	4611.25	4589.31	4567.36	4545.61	4523.76	4501.84	4479.78	4457.67	4435.28	4412.83	4390.55	4368.8	4347.9	4327.29	4307.2	4287.62	4267.71	4247.47	4227.55	4207.57
E12	°CR Neg. #5	2019-05-06	2638.99	2639.19	2639.39	2639.6	2639.8	2640	2640.21	2640.92	2641.78	2642.83	2643.36	2643.77	2643.48	2642.72	2641.31	2639.84	2638.13	2636.82	2635.61	2634.8	2634.11	2633.52	2632.56	2631.69	2630.6	2629.17	2627.85	2626.76	2625.54	2624.15	2623.01	2621.73	2620.27	2618.81	2617.51	2616.14	2614.84	2613.36	2612.01	2610.64	2609.49	2608.52	2608.13	2607.62	2607.23	2606.62	2605.81
F12	°CR Neg. #6	2019-05-06	8464.12	8539.83	8615.54	8691.26	8766.97	8842.68	8918.39	8996.17	9075.68	9155.47	9231.64	9299.21	9353.17	9389.83	9408.43	9412.03	9404.06	9388.58	9369.01	9347.1	9322.87	9296.14	9267.07	9235.29	9200.83	9163.64	9124.19	9082.73	9039.96	8995.47	8950.41	8905.11	8859.35	8813.08	8766.79	8719.91	8672.72	8625.67	8578.27	8531.22	8484.68	8437.99	8391.06	8344.91	8299.08	8253.2	8207.77
G12	°CR Neg. #7	2019-05-06	2667.48	2667.12	2666.76	2666.39	2666.03	2665.67	2665.31	2664.58	2663.63	2663.06	2662.3	2662.3	2662.15	2661.79	2661.14	2660.35	2658.98	2657.68	2656.36	2655.22	2654.17	2653.36	2652.58	2651.76	2650.75	2649.71	2648.38	2647.04	2645.88	2644.23	2642.35	2640.4	2638.51	2636.31	2634.96	2634	2633.42	2632.94	2632.58	2631.59	2630.31	2628.67	2626.77	2624.93	2623.44	2622.17	2621.35
H12	°CR Neg. #8	2019-05-06	2658.05	2658.5	2658.95	2659.41	2659.86	2660.31	2660.77	2661.54	2661.78	2662.2	2662.29	2662.22	2661.94	2661.65	2660.66	2659.7	2658.62	2656.91	2655.55	2655.02	2654.24	2653.71	2653.3	2652.24	2650.53	2648.81	2646.8	2645.16	2643.95	2642.8	2641.57	2640.65	2639.81	2638.67	2637.74	2637.11	2636.22	2635.32	2634.74	2633.82	2632.7	2631.47	2629.82	2627.9	2626.12	2624.57	2623.13
A1	KL5 #1	2019-05-07	2646.46	2646.35	2646.24	2646.13	2646.03	2645.92	2645.81	2645.94	2645.98	2646.02	2646.41	2646.43	2646.12	2645.94	2645.71	2645.06	2644.6	2644.23	2643.64	2642.88	2642.09	2641	2639.53	2637.9	2636.26	2634.45	2632.81	2631.2	2629.59	2628.12	2627	2625.81	2625.08	2624.58	2623.68	2622.55	2621.41	2619.77	2618.04	2616.68	2615.53	2614.62	2614.11	2613.7	2613.15	2612.47	2611.57
B1	KL5 #2	2019-05-07	2690.95	2691.84	2692.74	2693.64	2694.54	2695.43	2696.33	2696.93	2697.57	2697.7	2697.75	2697.84	2697.93	2697.66	2697.47	2697.24	2696.72	2696.12	2695.53	2694.67	2693.47	2692.14	2690.69	2689.2	2687.79	2686.4	2684.86	2683.53	2682.31	2681.33	2680.59	2680.25	2679.68	2678.99	2678.05	2676.92	2675.56	2674.24	2673.08	2671.96	2671.13	2670.62	2670.28	2669.67	2669.35	2669	2668.4
C1	KL5 #3	2019-05-07	2983.2	2984.88	2986.57	2988.25	2989.94	2991.62	2993.31	2995.02	2996.56	2997.55	2998.22	2998.59	2998.27	2997.36	2995.59	2993.25	2990.19	2986.52	2982.22	2977.94	2973.34	2968.66	2963.96	2959.42	2954.68	2950.23	2945.7	2941.23	2936.69	2932.3	2927.68	2923.37	2919.22	2915.11	2910.79	2906.48	2901.97	2897.22	2892.8	2888.63	2884.48	2880.51	2876.69	2872.82	2868.91	2865.24	2861.78
D1	KL5 #4	2019-05-07	2654.02	2654.43	2654.83	2655.24	2655.64	2656.05	2656.45	2656.53	2656.3	2655.91	2655.21	2654.29	2653.34	2652.28	2651.11	2649.96	2648.95	2648.08	2647.03	2646.08	2644.97	2643.62	2642.07	2640.81	2639.59	2638.42	2637.27	2636.32	2634.91	2633.49	2632.24	2631.16	2629.74	2628.77	2627.6	2626.23	2624.81	2623.81	2622.63	2621.51	2620.6	2619.76	2618.46	2617.18	2616.09	2614.76	2613.43
E1	KL5 #5	2019-05-07	2666.49	2666.95	2667.4	2667.86	2668.32	2668.78	2669.23	2669.77	2670.45	2671.04	2671.39	2671.35	2670.73	2670.08	2669.06	2667.9	2666.49	2665.22	2663.58	2661.99	2660.21	2658.81	2657.52	2656.53	2655.47	2654.45	2653.18	2651.53	2649.61	2647.7	2646.21	2644.65	2643.34	2642.28	2641.33	2639.72	2638.45	2637.27	2636.05	2634.76	2634.14	2633.21	2632.19	2630.95	2629.81	2628.28	2626.96
F1	KL5 #6	2019-05-07	9251.61	9330.13	9408.65	9487.17	9565.69	9644.21	9722.73	9804.18	9884.65	9960.27	10026	10078.5	10114.1	10134.1	10140.9	10137.8	10127.2	10112.2	10093.6	10070.7	10043.7	10013.1	9978.14	9938.92	9896.87	9852.57	9806.46	9759.58	9712.67	9665.51	9618.46	9571.12	9523.8	9475.86	9428.57	9381.03	9334.23	9287.49	9241.55	9195.14	9148.79	9102.03	9055.64	9009.54	8963.62	8917.88	8872.37
G1	KL5 #7	2019-05-07	2674.94	2675.23	2675.51	2675.79	2676.08	2676.36	2676.64	2676.85	2676.91	2677.18	2677.08	2676.78	2676.6	2676.21	2675.43	2674.73	2674.12	2673.1	2672.13	2671.02	2669.42	2667.73	2666.27	2664.75	2663.24	2662.06	2660.68	2659.1	2657.69	2656.31	2654.98	2653.69	2652.79	2651.88	2651.21	2650.54	2650.05	2649.27	2648.42	2647.28	2646.16	2645.08	2644.02	2642.9	2642.02	2641.11	2639.91
H1	KL5 #8	2019-05-07	2651.13	2650.9	2650.68	2650.45	2650.23	2650	2649.77	2649.95	2650.5	2651.07	2651.59	2652.02	2651.98	2651.2	2650.28	2649.17	2648.06	2647.22	2647.16	2646.96	2646.45	2645.96	2645.12	2643.5	2641.75	2640.37	2638.76	2637.31	2636.14	2635.18	2634.15	2633.21	2632.34	2631.52	2630.61	2629.41	2628.22	2626.8	2625.45	2624.25	2623.6	2623.08	2622.66	2621.91	2620.88	2619.56	2618.23
A2	KL6 #1	2019-05-07	2686.67	2686.69	2686.71	2686.73	2686.75	2686.78	2686.8	2687.19	2687.57	2687.72	2687.94	2688.02	2687.73	2687.03	2686.06	2684.94	2683.82	2682.46	2681.27	2680.26	2679.2	2677.79	2676.61	2675.43	2674.14	2672.71	2671.77	2670.73	2669.63	2668.51	2667.45	2666.26	2665.15	2663.92	2662.9	2661.96	2661	2659.91	2659.28	2658.42	2657.62	2656.73	2656.08	2655	2653.95	2652.78	2651.77
B2	KL6 #2	2019-05-07	8702.28	8777.85	8853.43	8929.01	9004.59	9080.16	9155.74	9230.69	9302.38	9367.2	9421.71	9463.46	9491.05	9503.76	9502.92	9490.75	9468.62	9438.43	9402.39	9361.78	9317.06	9269.93	9221.85	9172.81	9122.83	9072.89	9022.76	8972.01	8920.98	8870.07	8819.02	8767.8	8716.16	8664.33	8612.34	8560.45	8508.83	8457.75	8406.7	8355.81	8304.6	8253.01	8201.06	8148.99	8096.91	8045.04	7993.41
C2	KL6 #3	2019-05-07	2759.41	2760.14	2760.88	2761.62	2762.35	2763.09	2763.82	2764.86	2765.73	2766.67	2767.31	2767.31	2766.91	2766.33	2765.34	2764.22	2763.02	2761.88	2760.47	2759.25	2757.89	2756.4	2754.85	2753.43	2751.82	2750.16	2748.55	2746.75	2744.84	2743.18	2741.93	2740.59	2739.34	2738.28	2737.17	2735.59	2734.35	2733.06	2731.68	2730	2728.66	2727.18	2725.87	2724.62	2723.78	2722.85	2722.16
D2	KL6 #4	2019-05-07	2751.78	2752.17	2752.56	2752.95	2753.34	2753.73	2754.12	2754.7	2755.24	2755.26	2755.21	2754.77	2753.83	2752.51	2751.22	2749.61	2748.26	2746.94	2745.91	2744.67	2743.67	2742.44	2741.28	2740	2738.99	2737.84	2736.89	2736	2735.01	2733.93	2732.77	2731.31	2729.62	2727.95	2726.46	2725.08	2723.94	2723.05	2722.17	2721.11	2720.16	2719.27	2718.27	2717.44	2716.48	2715.43	2714.33
E2	KL6 #5	2019-05-07	2764.75	2765.33	2765.91	2766.49	2767.07	2767.65	2768.24	2768.99	2769.75	2770.53	2771.35	2771.61	2771.21	2770.41	2769.1	2767.15	2765.3	2763.27	2761.03	2758.68	2756.92	2755	2753.04	2751.08	2749.23	2746.95	2744.63	2742.35	2740.06	2737.71	2735.5	2733.53	2731.52	2729.48	2727.52	2725.19	2722.62	2720.34	2718.43	2716.54	2715.32	2714.19	2712.87	2711.34	2709.79	2707.76	2705.8
F2	KL6 #6	2019-05-07	7136.52	7179.04	7221.56	7264.08	7306.59	7349.11	7391.63	7436.39	7481.03	7523.41	7560.43	7588.53	7604.67	7610.01	7604.81	7590.59	7569.55	7543.81	7513.26	7479.07	7441.86	7402.27	7360.86	7318.41	7275.16	7231.53	7187.63	7143.63	7099.53	7055.69	7011.77	6967.99	6923.99	6880.27	6836.6	6793.23	6750.11	6707.51	6664.71	6622.03	6579.04	6536.26	6493.61	6451.77	6409.99	6368.79	6327.47
G2	KL6 #7	2019-05-07	9849.77	9940.18	10030.6	10121	10211.4	10301.8	10392.2	10486.5	10579.4	10666.6	10741.6	10800.5	10841.3	10864.9	10873.7	10870.7	10858.9	10839.6	10814	10782.3	10745.7	10704.4	10660	10613.1	10564.6	10514.3	10463.8	10412.9	10361.5	10310.4	10259.6	10208.7	10157.5	10106.5	10055	10003.4	9951.44	9899.31	9847.72	9796.4	9745.24	9694.23	9643.44	9591.94	9540.25	9488.41	9437
H2	KL6 #8	2019-05-07	2705.87	2706.15	2706.44	2706.72	2707.01	2707.29	2707.58	2707.66	2707.85	2707.91	2707.92	2707.65	2707.39	2707.22	2706.93	2706.44	2706	2705.24	2704.09	2702.79	2701.46	2699.69	2697.82	2696.01	2694.48	2693.04	2692.05	2691.22	2690.38	2689.42	2688.41	2687.33	2686.51	2685.7	2684.63	2683.45	2682.06	2680.57	2679.08	2677.84	2676.95	2676.48	2675.72	2675.04	2674.42	2673.48	2672.29
A3	KL7 #1	2019-05-07	8863.3	8950.58	9037.87	9125.15	9212.43	9299.72	9387	9479.14	9571.33	9657.4	9732.63	9791.46	9830.25	9851.26	9858.65	9855.64	9846.03	9832.16	9813.86	9791.4	9764.71	9733.78	9699.34	9662.41	9622.83	9581.07	9537.58	9492.92	9447.05	9400.08	9353.01	9306.11	9258.88	9211.62	9164.61	9117.4	9069.91	9022.57	8975.1	8927.67	8879.98	8832.16	8783.93	8735.51	8686.6	8637.18	8586.99
B3	KL7 #2	2019-05-07	6695.07	6748.84	6802.6	6856.37	6910.13	6963.9	7017.67	7072.31	7125.64	7174.27	7214.47	7242.27	7256.52	7258.37	7250.62	7236.12	7217	7194.82	7169.8	7141.09	7108.55	7072.72	7033.65	6992.28	6949.28	6905.08	6860.14	6815.24	6769.9	6724.76	6680.2	6636.06	6591.64	6547.79	6504.12	6460.41	6416.71	6373.36	6329.64	6285.92	6242.12	6198.58	6155.32	6112.6	6070.14	6028.31	5986.75
C3	KL7 #3	2019-05-07	11097.5	11218.1	11338.7	11459.2	11579.8	11700.4	11821	11943.9	12062.7	12168.3	12254.5	12315.1	12349.1	12359.6	12352.2	12331.4	12302.1	12266.4	12224.9	12178.1	12127.3	12073.4	12017.8	11961.5	11904.7	11847.3	11789.7	11731.2	11671.4	11610.9	11549.8	11487.9	11425.7	11363.7	11301.4	11239.7	11177.9	11116.3	11055	10994.2	10933.1	10872.9	10813.9	10755.1	10696.7	10638.7	10580.6
D3	KL7 #4	2019-05-07	2838.38	2841.38	2844.38	2847.38	2850.38	2853.38	2856.38	2859.35	2862.42	2864.98	2866.57	2867.31	2868.05	2868.28	2868.12	2868.17	2868.21	2867.59	2866.75	2866.33	2865.51	2864.84	2864.11	2863.48	2862.27	2860.88	2859	2857.27	2855.46	2854	2852.96	2852.13	2851.19	2850.43	2849.59	2848.52	2847.64	2847	2846.32	2845.43	2844.59	2843.5	2842.28	2841.02	2840.09	2839.32	2838.73
E3	KL7 #5	2019-05-07	10233.8	10339.6	10445.4	10551.2	10657	10762.8	10868.6	10973.3	11070.4	11153.3	11216.5	11258.9	11282	11290.5	11288.4	11279.8	11265.9	11247.5	11222.7	11191.7	11154.1	11111.1	11063.3	11012.2	10959.7	10906.1	10852.1	10798.1	10744.2	10689.8	10635.6	10581.3	10526.6	10472.1	10417.2	10362.2	10306.6	10251.3	10195.4	10140.2	10085.5	10031.2	9977.46	9924.33	9870.96	9817.24	9763.57
F3	KL7 #6	2019-05-07	2780.01	2780.9	2781.78	2782.67	2783.55	2784.44	2785.33	2786.1	2786.33	2786.31	2786.12	2785.74	2785.21	2785.01	2784.78	2784.39	2783.67	2782.55	2780.75	2779.08	2777.5	2776.05	2774.89	2774.01	2772.68	2771.07	2769.5	2767.53	2765.65	2764.1	2762.74	2761.46	2760.67	2759.64	2758.6	2757.66	2756.61	2755.58	2754.93	2754.33	2753.67	2753.26	2752.5	2751.65	2750.44	2749.18	2747.59
G3	KL7 #7	2019-05-07	2778.73	2779.64	2780.55	2781.46	2782.37	2783.28	2784.19	2784.96	2785.7	2786.34	2786.62	2786.52	2786.44	2786.08	2785.48	2784.82	2783.67	2782.39	2780.99	2779.56	2778.06	2777.07	2776.12	2775.38	2774.63	2773.76	2772.3	2770.61	2768.73	2766.83	2765.05	2763.79	2762.65	2761.48	2760.5	2759.7	2758.66	2757.57	2757	2756.36	2755.4	2754.71	2754.27	2753.49	2752.56	2751.89	2750.97
H3	KL7 #8	2019-05-07	2681.31	2681.49	2681.68	2681.86	2682.04	2682.22	2682.41	2682.54	2682.91	2683.07	2682.87	2682.66	2682.3	2681.75	2681.15	2680.21	2679.2	2678.07	2676.55	2675.03	2674.01	2673	2671.88	2671.01	2670.07	2668.51	2667.04	2665.63	2664.15	2662.47	2661.21	2659.72	2658.24	2656.64	2655.56	2654.51	2653.74	2652.98	2652.53	2651.72	2650.82	2649.86	2649.21	2648.5	2648.11	2647.77	2647.16
A4	KL8 #1	2019-05-07	2699.18	2699.59	2700	2700.41	2700.82	2701.24	2701.65	2701.93	2702.03	2701.94	2702.02	2702.02	2701.85	2701.39	2700.77	2699.9	2698.79	2697.53	2696.19	2694.84	2693.14	2691.57	2690.06	2688.83	2687.72	2686.8	2685.69	2684.51	2683.13	2681.54	2680.19	2679.08	2678.1	2677	2676.18	2675.11	2673.83	2672.73	2671.81	2670.75	2669.78	2669.17	2668.17	2667.25	2666.06	2665.07	2664.04
B4	KL8 #2	2019-05-07	2692.29	2693.05	2693.82	2694.58	2695.35	2696.11	2696.88	2698.21	2699.42	2700.35	2700.88	2701.02	2700.32	2699.37	2697.98	2696.89	2695.78	2694.63	2693.38	2692.35	2691.07	2689.44	2687.9	2686.42	2685.02	2683.51	2682.57	2681.67	2680.65	2679.36	2678.04	2676.25	2674.43	2672.86	2671.59	2670.69	2670	2669.14	2668.2	2667.04	2665.53	2664.08	2662.9	2661.67	2660.58	2659.66	2658.72
C4	KL8 #3	2019-05-07	9812.34	9910.97	10009.6	10108.2	10206.9	10305.5	10404.1	10508.6	10614.9	10717.2	10810.1	10885.8	10939.3	10970.7	10983.3	10980.9	10968.7	10949.7	10925.3	10895.9	10861.8	10822.7	10779.3	10732.8	10683.6	10631.7	10578.3	10524.2	10469.3	10414.1	10358.7	10303.3	10247.7	10191.7	10135	10078.4	10021.1	9963.44	9905.8	9848.42	9790.63	9733.52	9676.2	9618.44	9560.49	9501.61	9441.23
D4	KL8 #4	2019-05-07	2718.28	2719.23	2720.19	2721.15	2722.11	2723.07	2724.03	2725.01	2725.4	2725.31	2724.89	2724.15	2723.05	2721.66	2720.2	2718.58	2716.97	2715.45	2714.19	2712.62	2711.11	2709.62	2707.98	2706	2704.28	2702.67	2700.95	2699.19	2697.74	2696.18	2694.6	2693.1	2691.73	2690.28	2689.01	2687.39	2685.69	2683.94	2682.31	2680.78	2679.7	2679.05	2678.52	2677.9	2676.94	2675.74	2674.19
E4	KL8 #5	2019-05-07	10943	11053.8	11164.6	11275.4	11386.2	11497	11607.8	11724.7	11842.3	11953.1	12050.2	12126.4	12178.5	12208.9	12222.1	12222.7	12214.7	12200.9	12181.5	12155.7	12123.4	12084.7	12039.5	11989.2	11935	11878.3	11819.8	11761	11702.1	11643	11583.5	11523.9	11464.1	11404	11343.8	11283.9	11223.8	11163.5	11103.8	11043.6	10983.4	10922.9	10863.3	10803.1	10743.6	10684.6	10626.5
F4	KL8 #6	2019-05-07	9384.87	9471.18	9557.49	9643.81	9730.12	9816.43	9902.74	9994.73	10087.4	10175.6	10252.9	10312.5	10350.8	10369.9	10373.6	10366.2	10353.2	10335.8	10314.9	10289.7	10258.9	10221.9	10180.5	10133.9	10083.5	10030.9	9976.78	9920.95	9865.12	9808.47	9751.15	9693.28	9635.13	9575.94	9516.95	9458.1	9399.59	9340.48	9281.78	9222.82	9163.19	9102.49	9042.04	8980.41	8917.22	8852.36	8785.8
G4	KL8 #7	2019-05-07	6404.55	6449.29	6494.04	6538.79	6583.54	6628.28	6673.03	6714.84	6752.26	6783.43	6807.94	6824.58	6831.89	6830.02	6819.08	6798.88	6771.01	6737.55	6700.07	6659.81	6618.47	6576.66	6534.84	6492.58	6450.82	6409.44	6368.27	6327.19	6286.69	6246.09	6205.38	6164.89	6124.38	6083.98	6043.69	6003.98	5964.36	5925.1	5885.9	5847.14	5808.09	5769.21	5730.9	5693.09	5655.7	5618.67	5582.21
H4	KL8 #8	2019-05-07	2663.36	2663.3	2663.23	2663.16	2663.1	2663.03	2662.97	2663.2	2663.55	2663.75	2664.01	2663.87	2663.49	2662.83	2662.29	2661.28	2660.35	2659.18	2658.12	2656.73	2655.54	2654.12	2652.85	2651.54	2650.31	2648.73	2647.43	2646.18	2644.59	2642.89	2642.02	2641	2640.18	2639.69	2639.22	2637.9	2636.56	2634.91	2633.22	2631.82	2630.87	2629.86	2628.9	2628.06	2627.02	2625.74	2624.63
A5	KL9 #1	2019-05-07	8819.91	8901.91	8983.91	9065.91	9147.91	9229.91	9311.91	9397.91	9485.85	9571.88	9652.88	9722.83	9775.42	9809.23	9825.82	9827.95	9819.62	9805.45	9787.62	9766.94	9743.73	9718.02	9689.18	9657.35	9622.99	9585.85	9546.1	9505.02	9462.46	9418.69	9374.07	9329.19	9283.39	9237.31	9190.97	9144.54	9098.21	9052.09	9005.98	8959.96	8914.09	8867.97	8822.11	8776.6	8731.33	8686.28	8641.44
B5	KL9 #2	2019-05-07	9452	9533.9	9615.8	9697.7	9779.6	9861.5	9943.4	10026.6	10109	10186.6	10255.7	10311.1	10348.6	10367.9	10371.7	10363.4	10346.9	10325.9	10301.9	10276.1	10248.3	10218.5	10186.4	10151.8	10113.5	10072.5	10028.7	9982.74	9935.4	9887.47	9838.8	9789.23	9739.21	9689	9638.87	9588.27	9538.64	9489.29	9439.53	9389.57	9340.31	9290.64	9240.95	9192.08	9143.34	9094.29	9045.19
C5	KL9 #3	2019-05-07	9156.8	9241.88	9326.96	9412.04	9497.12	9582.2	9667.29	9755.72	9846.16	9934.89	10018.2	10090.3	10144.6	10179.3	10195	10195.1	10183.9	10166.3	10144.9	10122	10097.3	10070.6	10041.6	10009.6	9973.86	9934.63	9892.49	9848.02	9802.07	9755.04	9707.25	9658.9	9609.78	9559.91	9509.66	9459.22	9408.57	9358.05	9307.68	9257.51	9207.39	9157.87	9108.88	9060.39	9012.47	8965.09	8917.78
D5	KL9 #4	2019-05-07	9050.79	9144.46	9238.13	9331.8	9425.48	9519.15	9612.82	9711.77	9812.62	9909.52	9997.45	10069.6	10121.9	10153.8	10169.2	10171.3	10164.7	10152.4	10136.4	10116.6	10092.8	10065.3	10033.7	9998.02	9958.44	9915.64	9869.21	9821.1	9771.59	9720.98	9669.86	9619.44	9568.38	9517.37	9466.46	9415.24	9363.59	9312.13	9260.13	9208.14	9156.46	9105.18	9054.31	9004.34	8955.07	8906.2	8857.47
E5	KL9 #5	2019-05-07	9584.88	9687.19	9789.49	9891.8	9994.1	10096.4	10198.7	10304.9	10410.5	10509.1	10594.7	10661.2	10704.8	10727.7	10733.7	10727.7	10713.5	10694.9	10672.2	10645.5	10613.7	10577.9	10537.2	10492.8	10445.2	10395.9	10344.9	10293.4	10240.9	10188.2	10134.5	10080.4	10025.7	9971.25	9916.35	9861.53	9806.88	9752.52	9698.31	9644.27	9590.81	9537.66	9484.56	9431.32	9378.42	9325.43	9272.47
F5	KL9 #6	2019-05-07	9653.88	9759.19	9864.5	9969.8	10075.1	10180.4	10285.7	10393.9	10499.8	10596.7	10679.7	10743.3	10785.9	10810.1	10819.4	10817	10806.4	10788.8	10764.9	10734.9	10699.4	10659.1	10615.5	10568.8	10520.4	10470.2	10419.8	10369.1	10318.3	10267.5	10217.4	10166.8	10115.4	10063.9	10012.1	9959.61	9907.63	9856.2	9805.07	9754.28	9703.78	9653.05	9602.75	9552.41	9502.17	9452.01	9401.8
G5	KL9 #7	2019-05-07	9713.31	9809.24	9905.17	10001.1	10097	10193	10288.9	10388.2	10487.5	10581.8	10666.4	10734.1	10780.6	10806.5	10815.9	10811.8	10799.2	10781.5	10759.5	10732	10699.8	10662.5	10620.6	10575	10527.4	10478.1	10428.3	10378.3	10327.9	10277.5	10226.8	10175.8	10124.5	10073.4	10021.9	9970.59	9919.12	9867.42	9815.79	9764.48	9713.24	9662.2	9611.94	9561.41	9510.89	9460.37	9409.84
H5	KL9 #8	2019-05-07	9643.67	9757.06	9870.46	9983.86	10097.3	10210.6	10324	10438.1	10547.9	10645.3	10724.7	10782.7	10819.5	10836.3	10838.7	10830.1	10813.3	10789.6	10760.9	10726.5	10687.3	10644.9	10600	10552.5	10503.6	10454.9	10405.5	10355.1	10304.8	10254.8	10203.3	10151.3	10098.9	10045.9	9992.13	9938.65	9885.41	9833.38	9782.03	9731.78	9683.17	9635.38	9588.01	9541.46	9495.19	9447.3	9398.58
A12	°CR Neg. #1	2019-05-07	4251.35	4260.71	4270.06	4279.42	4288.78	4298.13	4307.49	4316.62	4325.97	4334.4	4342.02	4349.08	4354.94	4359	4361.02	4360.23	4356.28	4348.68	4337.8	4324.49	4309.59	4293.17	4276.03	4258.22	4239.98	4220.8	4201.55	4182.64	4163.79	4144.56	4125.86	4107.2	4088.06	4069	4050.6	4032.13	4013.75	3995.56	3977.83	3959.99	3942.58	3925.32	3908.11	3890.82	3873.83	3856.56	3839.13
B12	°CR Neg. #2	2019-05-07	2635.24	2635.14	2635.04	2634.93	2634.83	2634.72	2634.62	2634.16	2633.71	2633.65	2633.62	2633.47	2633.57	2633.37	2633.26	2632.82	2632.45	2631.8	2631.45	2630.94	2630.13	2629.25	2628.37	2626.99	2624.85	2623.62	2622.25	2621.08	2620.34	2620.56	2619.95	2619.4	2618.56	2617.43	2615.76	2614.38	2612.66	2610.86	2609.15	2607.56	2605.9	2604.74	2603.83	2603.09	2602.35	2602.03	2601.78
C12	°CR Neg. #3	2019-05-07	2662.19	2662.03	2661.87	2661.71	2661.55	2661.39	2661.23	2660.79	2660.11	2660.07	2659.83	2659.57	2659.74	2659.42	2658.48	2657.28	2656.01	2654.17	2653.12	2652.41	2651.79	2651.11	2650.54	2649.01	2647.45	2645.95	2644.45	2642.91	2641.95	2640.7	2639.6	2638.59	2637.52	2636.48	2635.55	2634.18	2632.87	2631.59	2630.27	2629.04	2628.25	2627.38	2626.74	2625.99	2625.06	2623.98	2622.78
D12	°CR Neg. #4	2019-05-07	2703.75	2706.41	2709.06	2711.72	2714.38	2717.04	2719.7	2722.44	2725.31	2728.16	2730.89	2733.42	2735.12	2736.24	2736.78	2736.95	2736.42	2735.77	2734.57	2732.9	2731.12	2729.44	2727.67	2726.1	2724.82	2722.97	2720.81	2718.65	2716.55	2714.33	2712.51	2711	2709.29	2707.56	2705.93	2704.44	2703.04	2701.59	2700.24	2698.88	2697.36	2695.84	2694.69	2693.11	2691.55	2690.11	2688.53
E12	°CR Neg. #5	2019-05-07	2706.69	2707.86	2709.04	2710.22	2711.39	2712.57	2713.75	2714.93	2715.74	2716.2	2717.14	2717.69	2717.64	2717.71	2717.19	2715.94	2714.21	2712.39	2709.96	2707.65	2705.23	2703.23	2701	2699.08	2697.17	2695.03	2692.57	2690.35	2688.12	2686.12	2684.71	2683.53	2682.36	2680.76	2678.84	2676.74	2674.39	2671.91	2669.81	2668	2666.04	2664.32	2662.55	2660.94	2659.19	2657.92	2656.4
F12	°CR Neg. #6	2019-05-07	2638.63	2639.04	2639.44	2639.85	2640.25	2640.65	2641.06	2641.51	2642.11	2642.57	2642.53	2642.55	2642.13	2641.59	2640.7	2639.76	2638.34	2637.13	2635.78	2634.39	2633.28	2632.27	2631.45	2630.68	2630.18	2629.28	2628.3	2626.95	2625.55	2624.1	2622.91	2621.75	2620.7	2619.86	2618.73	2617.31	2615.99	2614.5	2612.64	2610.8	2609.04	2607.24	2605.8	2604.77	2603.93	2603.34	2602.73
G12	°CR Neg. #7	2019-05-07	2660.54	2660.44	2660.34	2660.24	2660.14	2660.04	2659.94	2659.85	2659.55	2659.6	2659.84	2659.92	2660.03	2659.97	2659.51	2658.79	2657.87	2657.01	2656.29	2655.43	2654.39	2653.56	2652.25	2650.93	2649.57	2648.4	2646.86	2645.87	2644.86	2643.85	2642.67	2642.02	2640.95	2639.31	2638.12	2636.79	2635	2633.54	2632.62	2630.98	2629.54	2628.29	2626.83	2625.31	2624.2	2623.18	2622.29
H12	°CR Neg. #8	2019-05-07	2659.48	2658.91	2658.34	2657.77	2657.2	2656.63	2656.06	2655.94	2656.39	2657.03	2657.59	2658.02	2658.04	2657.72	2656.76	2655.88	2654.86	2653.52	2652.13	2651.04	2649.57	2648.18	2646.99	2645.89	2644.56	2643.77	2642.92	2642.06	2640.94	2639.91	2638.31	2636.4	2634.36	2632.76	2631.54	2630.45	2629.94	2629.7	2628.66	2627.34	2626.27	2624.91	2623.41	2622.76	2622.08	2621.36	2620.74
A1	°C0 #1	2019-05-22	3235.03	3235.53	3236.04	3236.54	3237.05	3237.55	3238.05	3239.05	3240.52	3241.39	3242.25	3242.08	3240.55	3237.58	3234.03	3229.53	3225.3	3221.25	3217.55	3213.71	3209.92	3205.21	3200.49	3195.27	3190.06	3184.69	3179.4	3173.81	3168.53	3163.32	3158.46	3154.03	3149.65	3145.27	3140.59	3135.33	3129.79	3124.43	3119.19	3114.43	3110.2	3106.16	3102.27	3098.16	3093.76	3089.4	3085.3
B1	°C0 #2	2019-05-22	2967.03	2967.04	2967.04	2967.05	2967.06	2967.07	2967.07	2966.9	2966.62	2966.49	2965.86	2964.8	2963.42	2961.83	2959.99	2958.54	2957.01	2955.39	2953.64	2951.72	2949.28	2946.77	2944.33	2941.89	2939.46	2937.3	2934.99	2932.69	2930.67	2928.75	2926.78	2925.1	2923.43	2921.48	2919.7	2917.96	2916.36	2914.82	2913.26	2911.6	2909.9	2908	2905.97	2904.06	2902.13	2900.48	2898.97
C1	°C0 #3	2019-05-22	3098.18	3098.03	3097.88	3097.72	3097.57	3097.42	3097.26	3097.35	3098.05	3098.85	3099.8	3100.28	3100.06	3098.94	3097.38	3094.7	3091.63	3088.47	3085.19	3081.68	3078.33	3074.84	3070.91	3066.93	3062.63	3058.13	3053.7	3049.74	3045.46	3041.54	3037.97	3034.41	3030.56	3027.23	3023.65	3019.64	3015.47	3011.47	3007.09	3002.97	2999.28	2995.78	2992.38	2989.15	2985.65	2982.21	2978.77
D1	°C0 #4	2019-05-22	7551.69	7571.61	7591.53	7611.45	7631.37	7651.29	7671.21	7695.17	7723.14	7750.72	7774.64	7791.45	7797.92	7792.31	7776.77	7753.84	7725.64	7694.62	7662.51	7628.75	7592.59	7553.9	7512.96	7469.18	7423	7375.41	7326.72	7276.86	7226.86	7177.17	7127.77	7078.61	7029.96	6981.47	6932.75	6884.08	6835.64	6787.18	6738.77	6691.08	6643.28	6595.9	6549.3	6503.32	6457.6	6412.35	6367.07
E1	°C0 #5	2019-05-22	9666.12	9704.29	9742.46	9780.63	9818.8	9856.97	9895.14	9939.6	9990.76	10043.4	10093.5	10134.6	10161.2	10169.5	10161.6	10139.7	10108.6	10072.1	10033.5	9992.95	9950.6	9905.26	9855.96	9802.45	9744.59	9682.93	9617.8	9550.82	9482.51	9413.64	9344.87	9276.71	9208.98	9141.24	9073.6	9005.95	8938.12	8870.33	8803.01	8736.28	8669.76	8603.77	8538.08	8472.38	8406.44	8340.76	8274.98
F1	°C0 #6	2019-05-22	6422.92	6441.97	6461.01	6480.06	6499.1	6518.14	6537.19	6558.23	6580.13	6599.32	6612.59	6617.05	6612.48	6599.27	6579.53	6555.76	6529.99	6503.24	6475.4	6446.96	6416.65	6384.43	6350.02	6313.89	6275.73	6236.59	6196.8	6156.9	6117.19	6077.64	6038.18	5998.81	5959.23	5919.75	5880.25	5841.13	5802.31	5764.27	5726.4	5689.29	5652.38	5615.51	5578.64	5541.68	5504.68	5468.08	5432.09
G1	°C0 #7	2019-05-22	2976.99	2976.54	2976.08	2975.63	2975.18	2974.72	2974.27	2974.21	2974.13	2974.04	2973.86	2973.44	2972.41	2971.13	2969.42	2967.52	2965.76	2964.3	2962.58	2960.97	2959.23	2957.05	2954.89	2952.64	2950.35	2948	2945.72	2942.89	2940.44	2937.71	2935	2932.53	2930.59	2928.34	2926.62	2925.04	2923.41	2921.82	2920.37	2918.82	2917.37	2915.93	2914.21	2912.72	2911.16	2909.44	2907.78
H1	°C0 #8	2019-05-22	3393.46	3394.8	3396.14	3397.48	3398.82	3400.16	3401.5	3403.36	3405.63	3407.95	3409.73	3410.08	3408.93	3406.52	3402.81	3398.3	3393.44	3388.28	3382.64	3376.86	3370.32	3363.4	3356	3347.9	3339.64	3331.88	3324.08	3316.66	3310.13	3303.7	3297.03	3290.7	3284.33	3277.5	3270.68	3264.14	3257.1	3250.02	3243.01	3236.1	3228.82	3222.06	3215.37	3208.94	3202.54	3196.45	3190.38
A2	°C00 #1	2019-05-22	2910.73	2910.4	2910.06	2909.73	2909.39	2909.06	2908.72	2908.87	2908.91	2908.89	2908.51	2908.33	2907.64	2906.63	2905.29	2903.6	2901.07	2898.39	2895.78	2893.33	2891.09	2889.3	2887.58	2885.66	2883.56	2881.3	2878.72	2876.36	2874.24	2872.17	2870.22	2868.56	2866.7	2864.72	2862.77	2860.83	2858.68	2856.54	2854.41	2852.22	2850.1	2848.47	2847.08	2845.88	2845.02	2844	2842.52
B2	°C00 #2	2019-05-22	3547.66	3552.52	3557.37	3562.22	3567.08	3571.93	3576.78	3581.11	3585.12	3588.89	3591.85	3593.91	3594.75	3593.77	3590.97	3586.91	3581.81	3575.72	3569.06	3562.01	3554.47	3546.16	3537.52	3528.89	3520.04	3511.31	3502.88	3494.72	3486.53	3478.54	3470.29	3462.2	3454	3445.57	3436.84	3428.52	3419.99	3411.65	3403.8	3396.48	3388.92	3381.52	3374.2	3366.78	3359.49	3352.27	3345.22
C2	°C00 #3	2019-05-22	9891.65	9925.35	9959.05	9992.75	10026.4	10060.1	10093.8	10134.8	10180.7	10226.3	10265.8	10292.9	10303.2	10296.3	10274.3	10241.6	10202.9	10161.6	10118.7	10074.9	10028.8	9978.77	9923.8	9864.34	9800.29	9732.61	9663.11	9592.82	9522.04	9451.68	9381.44	9310.96	9240.56	9170.07	9099.25	9028.75	8958.96	8889.17	8820.19	8751.99	8684.09	8616.58	8549.99	8483.46	8416.89	8350.82	8284.78
D2	°C00 #4	2019-05-22	3323.22	3324.53	3325.83	3327.14	3328.44	3329.75	3331.05	3332.81	3335.14	3337.71	3339.52	3340.72	3340.38	3338.61	3335.57	3331.7	3327.33	3322.67	3317.75	3312.6	3307.18	3301.24	3295.28	3289.22	3283.2	3277.11	3271.22	3265.21	3259.06	3252.57	3246.11	3239.33	3232.65	3226.26	3220.23	3214.22	3208.39	3202.59	3196.44	3190.13	3183.84	3178	3172.12	3166.61	3161.14	3155.55	3149.47
E2	°C00 #5	2019-05-22	5369.9	5383.39	5396.89	5410.38	5423.87	5437.37	5450.86	5466.95	5485.37	5503.83	5519.78	5530.49	5534.36	5530.61	5520.5	5505.74	5488.21	5468.51	5447.96	5426.18	5402.87	5377.98	5352.2	5324.82	5296.73	5268.18	5239.3	5210.05	5180.94	5151.81	5122.92	5094.29	5065.92	5037.88	5009.79	4981.55	4953.4	4925.41	4897.55	4869.9	4842.45	4815.33	4788.46	4761.69	4735.13	4709.03	4682.75
F2	°C00 #6	2019-05-22	2939.13	2939.11	2939.09	2939.07	2939.06	2939.04	2939.02	2938.66	2938.45	2938.26	2937.66	2936.75	2936.12	2935.2	2933.81	2932.54	2930.9	2928.6	2926.12	2923.86	2921.2	2919.11	2917.42	2915.75	2913.89	2912.33	2910.43	2908.15	2905.99	2903.77	2901.39	2899.1	2897.14	2895.27	2893.26	2891.53	2889.68	2887.53	2885.03	2882.97	2880.62	2878.46	2876.72	2875.39	2873.86	2872.71	2871.52
G2	°C00 #7	2019-05-22	3313.87	3314.25	3314.62	3314.99	3315.37	3315.74	3316.12	3317.35	3319.38	3321.66	3323.48	3324.56	3324.56	3322.86	3319.84	3315.88	3311.04	3305.24	3299.33	3293.62	3287.98	3281.94	3276.28	3270.22	3263.58	3256.48	3249.8	3242.6	3235.6	3229.07	3222.7	3216.02	3209.77	3203.43	3196.74	3190.06	3183.57	3177.03	3170.63	3164.42	3158.45	3152.43	3146.59	3141.07	3135.83	3130.53	3125.48
H2	°C00 #8	2019-05-22	3000.34	3000.72	3001.1	3001.48	3001.86	3002.23	3002.61	3003.02	3003.57	3004.03	3004	3003.79	3002.93	3001.46	2999.52	2997.54	2995.27	2993.37	2991.51	2989.49	2987.29	2984.87	2981.93	2978.77	2975.8	2972.36	2969.1	2966.36	2963.82	2961.16	2959.15	2956.93	2954.44	2951.92	2949.34	2946.37	2943.75	2940.96	2938.09	2935.47	2933.16	2930.68	2928.47	2926.76	2925.09	2923.36	2921.69
A12	°CR neg #1	2019-05-22	10548.2	10600.7	10653.3	10705.8	10758.4	10811	10863.5	10918.7	10978.6	11041.6	11109.1	11181.4	11254.1	11322.7	11383.2	11429.2	11457.2	11468.5	11464.7	11449.3	11426.8	11400	11369.8	11338.4	11305.8	11271.4	11234.8	11196.3	11155	11109.3	11060.2	11008	10953.2	10895.7	10837.4	10778.6	10720	10661.2	10603.2	10545.3	10487	10428.4	10369.3	10309.5	10249.8	10190.3	10130.8
B12	°CR neg #2	2019-05-22	2836.63	2837.26	2837.88	2838.51	2839.14	2839.76	2840.39	2840.9	2841.68	2841.74	2841.56	2840.79	2840.12	2839.22	2838.55	2837.37	2836.15	2834.73	2832.93	2831.14	2829.43	2827.4	2825.03	2822.71	2820.03	2817.12	2814.72	2812.7	2810.63	2808.89	2807.65	2806.17	2804.67	2803.35	2801.77	2800.05	2798.18	2796.28	2794.44	2792.61	2790.23	2788.18	2785.87	2783.18	2780.9	2779.4	2777.76
C12	°CR neg #3	2019-05-22	2864.93	2863.81	2862.69	2861.57	2860.44	2859.32	2858.2	2856.97	2855.83	2855.1	2854.56	2854.46	2854.39	2854.19	2853.17	2851.67	2849.72	2847.73	2845.66	2843.94	2841.97	2840.36	2838.15	2835.93	2833.76	2832.2	2830.45	2829.18	2827.6	2825.53	2822.65	2819.33	2816.03	2813.22	2811.09	2809.84	2809.01	2808.19	2807.18	2805.81	2804.03	2802.09	2800.05	2798.31	2796.51	2795.09	2793.84
D12	°CR neg #4	2019-05-22	2811.52	2810.73	2809.93	2809.13	2808.33	2807.54	2806.74	2806.06	2805.61	2805.99	2806.12	2806.01	2805.94	2805.45	2804.08	2802.29	2800.52	2798.49	2796.8	2795.73	2794.85	2794	2792.83	2791.09	2788.45	2785.44	2782.16	2779.13	2776.24	2773.97	2772.16	2770.43	2768.67	2766.89	2765.07	2762.98	2761.1	2759.34	2757.55	2755.88	2754.46	2752.92	2751.39	2750.08	2748.27	2746.39	2744.31
E12	°CR neg #5	2019-05-22	2885.3	2885.84	2886.38	2886.92	2887.46	2887.99	2888.53	2888.96	2889.19	2889.56	2889.6	2889.06	2887.99	2886.49	2884.52	2882.8	2881.05	2879.27	2877.59	2875.67	2873.22	2870.64	2868.12	2865.56	2863.15	2861.15	2859.5	2857.64	2855.75	2853.89	2851.85	2849.21	2847.01	2844.96	2842.88	2840.71	2839.17	2837.43	2835.62	2834.01	2832.82	2831.47	2830.13	2828.92	2827.45	2825.43	2823.39
F12	°CR neg #6	2019-05-22	2825.15	2824.57	2823.98	2823.4	2822.81	2822.23	2821.65	2821.68	2821.84	2822.11	2821.91	2821.86	2821.32	2820.55	2819.32	2818.4	2816.92	2815.17	2813.33	2811.36	2808.95	2806.71	2804.37	2801.75	2799.09	2796.46	2793.95	2791.61	2789.4	2787.35	2785.37	2783.06	2781.1	2779.22	2777.58	2775.98	2774.69	2772.98	2771.25	2769.15	2766.97	2764.57	2762.13	2759.88	2758.04	2756.3	2754.76
G12	°CR neg #7	2019-05-22	2890.31	2889.75	2889.2	2888.65	2888.1	2887.55	2887	2886.4	2886.17	2886.15	2885.99	2886.04	2886.11	2885.96	2885.22	2884.54	2883	2881.2	2879.04	2876.66	2873.73	2871.15	2868.5	2865.92	2863.57	2861.03	2858.47	2855.89	2853.04	2850.27	2848.26	2846	2843.8	2842.07	2840.36	2837.85	2835.63	2833.6	2831.11	2828.48	2826.16	2823.76	2821.41	2819.72	2818.33	2817.25	2816.43
H12	°CR neg #8	2019-05-22	2841.18	2841.44	2841.71	2841.97	2842.24	2842.51	2842.77	2843.44	2843.82	2843.6	2843.39	2842.83	2841.9	2840.64	2839.39	2837.86	2835.73	2833.16	2830.11	2826.88	2823.4	2820.52	2817.85	2815.69	2813.67	2811.93	2809.91	2807.59	2805.18	2802.56	2800.08	2797.7	2795.85	2794.34	2792.91	2791.16	2789.43	2787.57	2785.52	2783.63	2782.07	2780.53	2779.08	2777.24	2775.86	2774.33	2772.85
A1	Ext neg J01A#1	2019-07-12	2684.17	2684.27	2684.37	2684.47	2684.56	2684.66	2684.76	2684.5	2683.97	2683.16	2681.74	2680.31	2678.76	2677.17	2675.35	2673.7	2671.56	2669.23	2666.7	2664.18	2661.27	2658.76	2656.24	2653.79	2651.44	2649.28	2646.72	2644.25	2641.99	2639.74	2637.69	2636.23	2635.12	2633.51	2631.79	2630.11	2628.02	2625.58	2623.62	2621.63	2619.59	2617.83	2616.26	2614.63	2613.2	2611.68	2610.06
B1	Ext neg J01A#2	2019-07-12	2656.71	2657.51	2658.32	2659.12	2659.92	2660.72	2661.52	2662.15	2662.36	2661.98	2661	2659.34	2657.12	2654.66	2652.31	2650.08	2647.89	2645.84	2644.02	2642.2	2640.2	2638.15	2636.21	2633.8	2631.31	2629.17	2627.22	2625.12	2623.57	2621.83	2619.74	2617.62	2615.47	2612.92	2610.78	2608.83	2606.81	2605.33	2603.95	2602.39	2600.96	2599.63	2597.86	2596.3	2595	2593.6	2592.38
C1	Ext neg J01A#3	2019-07-12	2682.67	2682.75	2682.83	2682.91	2682.99	2683.07	2683.15	2682.95	2682.47	2681.62	2680.63	2679.42	2677.91	2676.22	2674.18	2671.62	2669.07	2666.51	2663.53	2660.82	2658.24	2655.62	2653.12	2651.17	2649.18	2646.92	2644.65	2642.11	2639.36	2636.64	2634.42	2632.31	2630.5	2628.78	2626.95	2624.88	2622.84	2620.78	2618.62	2616.67	2614.71	2612.77	2610.86	2609.21	2607.45	2605.92	2604.5
D1	Ext neg J01A#4	2019-07-12	2652.72	2652.39	2652.07	2651.74	2651.41	2651.08	2650.76	2650.75	2651.07	2651.27	2651.39	2651.09	2649.93	2648.11	2645.76	2642.99	2640.03	2637.1	2634.32	2631.67	2629.41	2627.23	2625.27	2623.4	2621.45	2619.24	2617.13	2614.79	2612.11	2609.5	2606.94	2604.22	2601.8	2599.71	2597.8	2596.29	2595.07	2593.84	2592.6	2591.3	2589.68	2587.98	2586.3	2584.46	2582.68	2581.02	2579.25
E1	Ext neg J01A#5	2019-07-12	2674.57	2674.68	2674.8	2674.91	2675.03	2675.14	2675.25	2675.63	2675.82	2675.67	2674.56	2673.18	2671.19	2668.95	2666.58	2664.5	2662.25	2660.19	2657.92	2655.78	2653.34	2650.88	2648.06	2645.31	2642.25	2639.51	2636.74	2634.26	2631.93	2630.01	2627.76	2625.8	2623.95	2621.95	2619.75	2618.05	2616.19	2614.07	2612.38	2610.81	2609.03	2607.24	2605.65	2603.59	2601.58	2599.65	2597.86
F1	Ext neg J01A#6	2019-07-12	2680.52	2680.26	2679.99	2679.72	2679.46	2679.19	2678.92	2678.89	2679.03	2679.31	2679.18	2678.31	2676.82	2674.85	2672.44	2669.94	2667.5	2665.28	2663.1	2660.84	2658.68	2656.44	2654.18	2651.8	2649.48	2647.04	2644.53	2641.93	2639.4	2637.12	2634.93	2633.04	2631.17	2629.46	2627.57	2625.49	2623.09	2621.02	2618.8	2616.61	2614.8	2613.24	2611.55	2609.87	2608.29	2606.65	2605.08
G1	Ext neg J01A#7	2019-07-12	2697.86	2698.23	2698.59	2698.96	2699.32	2699.69	2700.05	2700.28	2700.1	2699.68	2698.87	2697.69	2696.04	2694.02	2691.84	2689.31	2686.79	2684.42	2682.46	2680.51	2678.81	2676.76	2674.55	2671.69	2668.66	2665.52	2662.87	2660.21	2658.07	2656.05	2653.89	2651.52	2649.46	2647.11	2645.14	2643.35	2641.56	2639.6	2638.01	2636.02	2634.26	2632.68	2630.98	2629.31	2627.7	2625.75	2623.74
H1	Ext neg J01A#8	2019-07-12	2700.3	2700.72	2701.14	2701.56	2701.98	2702.4	2702.81	2702.85	2702.41	2701.69	2700.19	2698.53	2696.56	2694.36	2691.77	2689.38	2686.96	2684.64	2682.52	2680.62	2679	2677.26	2675.5	2673.62	2671.85	2669.52	2667.25	2665.26	2663.43	2661.16	2659.33	2657.47	2655.17	2652.81	2650.97	2649.15	2647.28	2645.71	2644.2	2642.37	2640.56	2638.97	2637.26	2635.58	2634.39	2633.05	2631.68
A2	Ext neg J01B#1	2019-07-12	2677.17	2678.02	2678.86	2679.71	2680.55	2681.4	2682.25	2683.1	2683.85	2683.9	2683.24	2681.7	2679.45	2676.72	2673.96	2671.21	2668.58	2666.14	2664.01	2662.13	2660.17	2658.37	2656.54	2654.4	2652.14	2649.97	2647.51	2645.09	2642.76	2640.34	2637.71	2635.53	2633.47	2631.59	2629.75	2628.22	2626.25	2624.08	2621.89	2619.83	2618.11	2616.6	2615.21	2613.68	2611.99	2609.84	2607.77
B2	Ext neg J01B#2	2019-07-12	2685.59	2685.23	2684.86	2684.5	2684.13	2683.77	2683.4	2682.87	2682.75	2682.45	2681.77	2680.9	2679.71	2677.97	2675.93	2673.8	2671.56	2669.61	2667.67	2665.77	2663.56	2661.1	2658.37	2655.48	2652.46	2649.52	2646.79	2644.02	2641.56	2639.38	2637.41	2635.35	2633.3	2630.84	2628.01	2625.33	2622.83	2620.42	2618.49	2617.05	2615.35	2613.52	2611.7	2609.54	2607.27	2605.29	2603.54
C2	Ext neg J01B#3	2019-07-12	2728.38	2728.92	2729.45	2729.98	2730.51	2731.04	2731.57	2732.55	2733.42	2733.63	2733.45	2732.22	2730.27	2728.18	2726.3	2724.08	2722.31	2720.39	2718.12	2715.31	2712.58	2709.57	2706.72	2703.84	2700.77	2697.41	2693.82	2690.3	2686.88	2684.01	2681.62	2679.51	2677.36	2675.41	2673.25	2670.95	2668.84	2666.66	2664.3	2662.2	2660.13	2658.01	2656	2654.14	2651.87	2649.71	2647.59
D2	Ext neg J01B#4	2019-07-12	2625.36	2624.84	2624.32	2623.8	2623.28	2622.76	2622.24	2621.93	2621.75	2621.74	2621.76	2621.19	2620.47	2619.49	2618.26	2616.7	2614.98	2613.07	2611.09	2609.06	2606.82	2604.49	2601.7	2598.66	2595.42	2592.4	2589.35	2586.84	2584.65	2582.51	2580.38	2578.49	2576.34	2574.06	2571.9	2569.57	2567.35	2565.28	2563.6	2561.96	2560.62	2559.26	2557.87	2556.28	2555.01	2553.63	2552.31
E2	Ext neg J01B#5	2019-07-12	3758.35	3764.46	3770.57	3776.68	3782.78	3788.89	3795	3802.6	3811.36	3819.78	3826.45	3830.77	3831.55	3828.91	3823.58	3816.3	3807.45	3797.83	3787.18	3775.59	3763.05	3749.69	3735.22	3720.34	3704.92	3689.28	3673.79	3658.64	3643.25	3628.22	3613.38	3598.33	3583.26	3568.74	3554.38	3540.07	3525.86	3511.86	3497.76	3483.61	3469.68	3456.01	3442.46	3429.05	3415.96	3402.88	3390.21
F2	Ext neg J01B#6	2019-07-12	11056	11120.6	11185.3	11249.9	11314.5	11379.1	11443.8	11514.3	11588.2	11659.3	11721	11767.3	11793.5	11799.3	11787.6	11762.2	11726.6	11684.2	11635.7	11581.6	11521.3	11455.7	11385.1	11310.8	11233.8	11155.4	11076.2	10997	10918.3	10839.7	10761.7	10683.9	10606.2	10528.4	10450.9	10373.2	10296.2	10219.8	10144	10068.9	9994.2	9919.8	9845.71	9771.56	9697.65	9624.25	9551.26
G2	Ext neg J01B#7	2019-07-12	2671.91	2671.82	2671.73	2671.64	2671.55	2671.46	2671.38	2671.29	2671.09	2670.6	2669.94	2668.87	2667.64	2666.18	2664.6	2662.79	2660.83	2658.52	2655.96	2653.19	2650.37	2647.51	2644.85	2642.42	2640.09	2637.65	2635.16	2632.53	2629.63	2626.85	2624.34	2622.19	2620.15	2618.45	2616.74	2614.66	2612.34	2609.96	2607.55	2605.08	2603.28	2601.61	2600.01	2598.31	2596.93	2595.24	2593.57
H2	Ext neg J01B#8	2019-07-12	2705.8	2706.02	2706.25	2706.47	2706.69	2706.92	2707.14	2707.14	2707.01	2706.52	2705.63	2704.28	2702.7	2700.86	2698.86	2696.65	2694.28	2691.96	2689.75	2687.65	2685.57	2683.41	2681.16	2678.59	2675.87	2673.22	2670.55	2667.91	2665.65	2663.39	2661.2	2659.32	2657.53	2655.53	2653.62	2651.65	2649.5	2647.16	2645.05	2642.98	2641	2639.22	2637.9	2636.54	2635.28	2634.1	2632.64
A3	Ext neg J02A#1	2019-07-12	2695.72	2695.69	2695.65	2695.62	2695.59	2695.55	2695.52	2695.61	2696.26	2696.64	2696.56	2695.75	2694.36	2692.12	2689.27	2686.29	2683.42	2680.34	2677.32	2674.43	2671.74	2669.1	2666.82	2664.68	2662.85	2660.74	2658.71	2656.35	2653.92	2651.12	2648.42	2645.66	2643.33	2641.13	2639.3	2637.61	2636.09	2634.43	2632.63	2630.76	2628.97	2626.77	2624.53	2622.42	2620.49	2618.38	2616.63
B3	Ext neg J02A#2	2019-07-12	2718.51	2718.66	2718.81	2718.95	2719.1	2719.25	2719.39	2719.35	2719.26	2718.96	2718.32	2717.13	2715.66	2713.77	2711.61	2709.35	2707.31	2705.17	2703.2	2701.08	2699.05	2696.78	2694.14	2690.96	2687.97	2684.49	2680.77	2677.5	2674.6	2671.76	2669.42	2667.41	2665.18	2662.78	2660.21	2657.51	2654.89	2652.6	2650.71	2648.97	2647.15	2645.29	2643.03	2640.61	2637.94	2635.55	2633.19
C3	Ext neg J02A#3	2019-07-12	2659.09	2658.93	2658.76	2658.59	2658.42	2658.26	2658.09	2658.06	2658.32	2658.05	2657.54	2656.56	2655.11	2653.23	2651.46	2649.36	2647.22	2645.08	2643.06	2640.56	2637.94	2635.15	2632.33	2629.51	2626.95	2624.47	2622.32	2619.96	2617.26	2614.48	2611.65	2608.71	2606.29	2604.35	2602.78	2601.62	2600.28	2598.28	2596.08	2593.69	2591.03	2588.59	2586.85	2585.24	2583.58	2582.03	2580.47
D3	Ext neg J02A#4	2019-07-12	2653.02	2652.21	2651.41	2650.6	2649.79	2648.98	2648.17	2647.8	2647.53	2647.12	2646.84	2646.22	2645.2	2643.91	2642.63	2640.72	2638.77	2636.68	2634.21	2631.59	2628.99	2626.24	2623.45	2620.81	2618.14	2615.61	2613.23	2610.87	2608.73	2606.38	2604.01	2601.52	2599	2596.37	2594.25	2592.44	2590.91	2589.62	2588.14	2586.45	2584.25	2581.78	2579.33	2577.41	2575.64	2574.22	2572.94
E3	Ext neg J02A#5	2019-07-12	2704.27	2703.84	2703.41	2702.97	2702.54	2702.1	2701.67	2702.1	2702.47	2702.9	2703.11	2702.99	2701.77	2700.17	2698.4	2695.98	2692.9	2689.93	2686.92	2683.91	2681.19	2678.9	2676.68	2674.31	2671.38	2668.39	2664.87	2661.16	2657.36	2654.01	2650.6	2647.55	2644.6	2641.92	2639.2	2636.62	2634.18	2631.8	2629.59	2627.43	2625.23	2622.95	2620.76	2618.44	2616.09	2613.82	2611.6
F3	Ext neg J02A#6	2019-07-12	3578.94	3584.52	3590.1	3595.67	3601.25	3606.83	3612.41	3618.46	3624.43	3629.04	3631.27	3630.58	3626.86	3620.8	3613.32	3605.35	3596.83	3587.9	3578.5	3568.23	3556.66	3544.23	3531.61	3518.11	3504.23	3490.79	3477.94	3464.95	3452.62	3440.97	3429.24	3417.21	3405.17	3393.25	3381.02	3368.72	3356.77	3345	3332.94	3321.33	3310.35	3299.27	3288.39	3278.02	3267.35	3256.2	3245.25
G3	Ext neg J02A#7	2019-07-12	2664.8	2664.77	2664.74	2664.71	2664.68	2664.65	2664.62	2664.53	2664.31	2663.8	2663.1	2661.91	2660.58	2659	2657.2	2655.26	2653.38	2651.3	2649.15	2647.17	2644.93	2642.19	2639.07	2635.87	2632.4	2629.07	2626.08	2623.49	2621.08	2618.74	2616.49	2614.38	2612.36	2610.03	2607.86	2605.66	2603.43	2600.95	2598.77	2596.72	2594.57	2592.58	2591	2589.47	2587.91	2586.63	2585.22
H3	Ext neg J02A#8	2019-07-12	2669.82	2670.3	2670.79	2671.27	2671.75	2672.24	2672.72	2673.39	2673.93	2674.09	2673.33	2671.86	2669.74	2667.25	2664.44	2662.03	2659.73	2657.64	2655.41	2653.15	2650.66	2648.07	2645.44	2643.03	2640.65	2638.32	2636.24	2634.01	2631.79	2629.86	2627.93	2625.77	2623.88	2622	2619.77	2617.57	2615.71	2613.65	2611.49	2609.57	2607.83	2605.76	2603.85	2601.96	2599.86	2597.65	2595.8
A4	Ext neg J02B#1	2019-07-12	2665.91	2666.75	2667.59	2668.43	2669.27	2670.11	2670.95	2671.51	2672.36	2672.49	2672.1	2671.07	2669.69	2667.36	2665.24	2662.61	2659.68	2657.06	2654.71	2652.2	2650.1	2648.38	2646.12	2643.9	2641.56	2639.17	2636.36	2633.86	2631.39	2628.95	2626.18	2624	2621.95	2619.94	2618.01	2616.51	2614.92	2613.53	2612.04	2610.78	2609.27	2607.46	2605.33	2603.33	2600.99	2598.91	2597.2
B4	Ext neg J02B#2	2019-07-12	2683.78	2684.02	2684.25	2684.48	2684.72	2684.95	2685.19	2685.21	2685.15	2684.8	2684.25	2683.19	2682.06	2680.63	2678.93	2676.87	2675.04	2672.84	2670.27	2667.54	2664.54	2661.13	2657.78	2654.59	2651.57	2648.73	2645.86	2643.11	2640.8	2638.59	2636.66	2634.77	2632.9	2630.24	2627.31	2624.29	2621.55	2618.85	2617	2615.6	2614.27	2613.28	2612.18	2610.87	2609.15	2607.28	2604.62
C4	Ext neg J02B#3	2019-07-12	2639.32	2638.83	2638.33	2637.84	2637.35	2636.85	2636.36	2635.66	2635.37	2635.46	2635.32	2634.84	2634.3	2633.19	2631.55	2630.13	2628.59	2626.7	2624.81	2622.79	2620.24	2617.59	2614.92	2611.96	2608.94	2606.29	2603.65	2601	2598.74	2596.81	2594.6	2592.55	2590.47	2588.37	2586.03	2583.78	2581.31	2579.01	2576.98	2575.08	2573.5	2572.07	2570.74	2569.12	2567.62	2565.83	2564.19
D4	Ext neg J02B#4	2019-07-12	2659.95	2659.6	2659.25	2658.9	2658.56	2658.21	2657.86	2657.72	2657.96	2658.02	2657.95	2657.69	2657.06	2655.75	2653.89	2652.13	2649.75	2647.47	2645.25	2643.18	2640.32	2637.54	2634.25	2631.17	2628.01	2625.56	2623.11	2620.85	2618.33	2615.72	2612.81	2610.12	2607.59	2604.92	2602.6	2600.31	2598.06	2595.82	2593.94	2591.92	2590.16	2588.31	2586.37	2584.46	2582.74	2580.76	2579.04
E4	Ext neg J02B#5	2019-07-12	2665.64	2664.64	2663.64	2662.65	2661.65	2660.65	2659.65	2658.88	2658.41	2657.99	2658.17	2658.01	2657.5	2656.67	2655.53	2653.75	2652.01	2650.01	2647.65	2644.92	2642.02	2638.74	2635.65	2632.52	2629.51	2626.63	2624.07	2621.29	2618.83	2616.57	2614.56	2612.36	2610.5	2608.45	2606.71	2604.49	2602.34	2599.97	2597.65	2594.87	2592.74	2590.91	2589.27	2587.85	2586.76	2585.36	2583.9
F4	Ext neg J02B#6	2019-07-12	2641.67	2640.74	2639.82	2638.89	2637.96	2637.04	2636.11	2635.47	2635.09	2635.06	2634.79	2634.62	2634.03	2633.11	2631.45	2629.9	2628.07	2626.22	2624.09	2622.15	2619.95	2617.49	2615.21	2612.9	2610.48	2607.8	2605.59	2602.95	2600.43	2597.76	2595.28	2592.26	2589.64	2587.02	2584.75	2582.9	2581.51	2579.94	2578.87	2577.47	2575.86	2574.15	2572.49	2570.4	2568.71	2566.81	2564.88
G4	Ext neg J02B#7	2019-07-12	2666.01	2665.37	2664.74	2664.1	2663.46	2662.83	2662.19	2661.66	2661.37	2660.93	2660.58	2660.03	2659.27	2658.2	2657.03	2655.46	2653.61	2651.19	2648.77	2646.2	2643.57	2640.74	2638.18	2635.25	2632.07	2629.09	2626.35	2623.81	2621.59	2619.6	2617.27	2614.76	2612.09	2609.3	2606.66	2604.37	2602.35	2600.39	2598.62	2596.94	2595.31	2593.88	2592.5	2591.1	2589.73	2588.33	2586.61
H4	Ext neg J02B#8	2019-07-12	2659.96	2660.08	2660.21	2660.33	2660.45	2660.57	2660.7	2660.53	2660.21	2659.75	2658.7	2657.47	2656.43	2654.99	2653.39	2651.9	2650.4	2648.29	2646.42	2644.3	2642.03	2639.23	2636.66	2633.78	2630.83	2627.96	2625.42	2623.03	2620.58	2618.38	2616.22	2614.22	2611.97	2609.85	2607.97	2606.18	2604.34	2602.57	2601.05	2599.08	2597.07	2595.14	2593.46	2591.6	2589.84	2588.17	2586.38
A5	Ext neg J03A#1	2019-07-12	2669.68	2670.34	2671	2671.65	2672.31	2672.96	2673.62	2674.24	2673.96	2673.35	2672.17	2670.58	2668.01	2665.49	2662.66	2659.75	2656.77	2654.12	2651.44	2648.66	2645.98	2643.62	2641.38	2639.08	2636.96	2634.62	2632.1	2629.48	2626.94	2624.68	2622.63	2620.22	2617.86	2615.64	2612.92	2610.67	2608.91	2607.22	2605.32	2603.96	2602.09	2600.46	2598.94	2597.95	2596.86	2595.91	2594.55
B5	Ext neg J03A#2	2019-07-12	2646.98	2647.46	2647.94	2648.43	2648.91	2649.39	2649.87	2649.94	2649.92	2649.7	2649.05	2647.5	2645.65	2643.16	2640.61	2637.85	2635.29	2632.68	2630.49	2628.16	2626.02	2623.97	2621.91	2619.4	2616.89	2614.14	2611.12	2608.4	2606.05	2603.84	2601.82	2599.98	2597.9	2595.79	2593.55	2591.35	2589.4	2587.55	2585.78	2584.23	2582.58	2580.76	2578.92	2577	2575.01	2573.26	2571.57
C5	Ext neg J03A#3	2019-07-12	2662.5	2661.86	2661.23	2660.59	2659.96	2659.32	2658.69	2658.55	2658.45	2658.27	2657.87	2657.24	2656.08	2654.48	2652.74	2650.42	2647.89	2645.22	2642.64	2639.77	2637.22	2634.57	2631.93	2629.15	2626.6	2624.15	2621.85	2619.73	2617.77	2615.55	2613.11	2610.72	2608.44	2605.94	2603.71	2601.41	2599.12	2596.49	2594.23	2592.23	2590.55	2588.91	2587.75	2586.43	2584.79	2583.18	2581.6
D5	Ext neg J03A#4	2019-07-12	2626.41	2625.89	2625.36	2624.84	2624.32	2623.8	2623.28	2622.75	2622.14	2622	2621.94	2621.61	2621.15	2620.34	2618.99	2617.69	2616.21	2614.65	2612.87	2610.91	2608.52	2606.04	2603.25	2600.48	2597.76	2594.87	2591.79	2588.79	2585.96	2583.04	2580.61	2578.64	2576.83	2574.89	2573.25	2571.09	2568.72	2566.39	2564.25	2561.94	2560.03	2558.3	2556.36	2554.45	2552.66	2551.05	2549.3
E5	Ext neg J03A#5	2019-07-12	10686.6	10741.7	10796.8	10851.8	10906.9	10962	11017.1	11078.9	11147	11216.4	11282.1	11336.2	11372.9	11387.6	11382.5	11359.9	11324.8	11281.3	11232.9	11180.1	11122.2	11059	10990.6	10917.5	10840.8	10762.2	10682.6	10603.2	10524	10444.7	10365.6	10286.5	10206.9	10127.4	10048	9969.45	9891.77	9814.77	9738.24	9662.31	9586.25	9510.13	9434.64	9360.07	9286.19	9212.97	9140.32
F5	Ext neg J03A#6	2019-07-12	15141.1	15268.4	15395.7	15523	15650.3	15777.6	15904.9	16043.1	16190	16339.4	16481.1	16606.5	16705.1	16772.4	16809.9	16822.6	16815.6	16796.6	16767.8	16731	16685.7	16631.8	16568.6	16498	16421.7	16341.5	16259.2	16176.2	16093.4	16009.6	15925.1	15840	15754	15667.2	15580.3	15493.7	15406.6	15319.9	15232.7	15145.6	15058	14969.8	14881.1	14792.5	14703.9	14616	14529.1
G5	Ext neg J03A#7	2019-07-12	2660.48	2660.22	2659.96	2659.7	2659.43	2659.17	2658.91	2658.86	2658.75	2658.79	2658.6	2657.96	2657.09	2656.01	2654.38	2652.37	2650.17	2647.87	2645.6	2643.31	2641.26	2639.04	2636.68	2633.78	2630.89	2627.87	2625.29	2622.67	2620.53	2618.21	2615.73	2612.77	2610.05	2607.28	2604.86	2602.5	2600.52	2598.53	2596.59	2594.59	2592.89	2591.3	2589.57	2587.75	2586.08	2584.55	2582.75
H5	Ext neg J03A#8	2019-07-12	2643.71	2643.69	2643.67	2643.65	2643.63	2643.61	2643.59	2643.87	2644.06	2643.83	2643.42	2642.43	2640.77	2639.24	2637.33	2635.08	2632.73	2630.52	2627.91	2625.33	2622.68	2620.32	2617.93	2615.56	2613.11	2610.85	2608.32	2605.63	2603.09	2600.76	2598.29	2595.91	2593.89	2591.61	2589.5	2587.46	2585.57	2583.52	2582.09	2580.34	2578.49	2576.58	2574.76	2572.64	2570.94	2570.09	2569.45
A6	Ext neg J03B#1	2019-07-12	2708.16	2709.14	2710.11	2711.09	2712.07	2713.04	2714.02	2713.97	2712.77	2710.86	2708.57	2706.23	2703.92	2701.42	2698.74	2695.93	2692.84	2689.63	2686.76	2683.95	2680.97	2678.03	2674.95	2671.77	2668.74	2666.27	2664.1	2662.31	2660.62	2659.11	2656.88	2654.34	2651.61	2648.88	2645.99	2643.7	2641.83	2639.78	2637.78	2635.65	2633.63	2631.47	2629.59	2627.69	2626.13	2624.29	2622.46
B6	Ext neg J03B#2	2019-07-12	2738.36	2737.99	2737.62	2737.26	2736.89	2736.52	2736.15	2735.62	2735.22	2734.7	2733.76	2732.62	2731.16	2728.97	2726.49	2723.98	2721.28	2718.75	2716.39	2713.87	2711.13	2708.39	2705.05	2701.75	2698.65	2695.67	2692.98	2690.67	2688.01	2684.94	2681.91	2678.54	2675.24	2672.46	2670.08	2667.86	2665.65	2663.51	2661.11	2658.69	2656.01	2653.45	2650.98	2648.63	2646.47	2644.77	2643.29
C6	Ext neg J03B#3	2019-07-12	2660.59	2660.61	2660.63	2660.65	2660.67	2660.69	2660.71	2660.99	2661.48	2661.8	2661.69	2660.95	2659.85	2658.06	2655.77	2653.11	2650.52	2647.25	2643.98	2640.97	2638.51	2635.91	2633.84	2632	2629.8	2626.89	2624.33	2621.66	2618.79	2616.24	2614.24	2611.86	2609.21	2606.65	2604.03	2601.46	2599.01	2597.08	2595.11	2593.07	2590.82	2588.73	2586.78	2584.94	2583.33	2581.81	2580.42
D6	Ext neg J03B#4	2019-07-12	2656.04	2655.7	2655.36	2655.03	2654.69	2654.35	2654.01	2653.52	2652.97	2652.32	2651.44	2650.19	2648.71	2647.07	2645.21	2643.1	2640.96	2638.44	2635.71	2632.37	2628.89	2625.23	2621.68	2618.1	2615.07	2612.38	2609.69	2607.06	2604.75	2602.37	2599.67	2597.4	2595.16	2592.45	2589.72	2587.57	2585.14	2582.96	2581.22	2579.59	2577.63	2575.86	2574.08	2572.19	2570.29	2568.58	2566.71
E6	Ext neg J03B#5	2019-07-12	2815.99	2815.25	2814.5	2813.75	2813.01	2812.26	2811.51	2810.65	2809.63	2808.29	2806.7	2804.74	2802.37	2799.51	2796.47	2793.15	2789.87	2786.77	2783.94	2780.82	2777.4	2773.78	2770.13	2766.21	2762.45	2759.21	2756.03	2752.62	2749.39	2746.23	2742.9	2739.58	2736.77	2733.76	2730.68	2727.88	2725.27	2722.43	2720.3	2718.22	2715.83	2713.52	2711.12	2708.1	2705.48	2703.22	2701.19
F6	Ext neg J03B#6	2019-07-12	14836.7	14951.2	15065.8	15180.3	15294.9	15409.5	15524	15628.6	15716.2	15779	15812.4	15818.2	15801.9	15768.3	15723	15670.2	15610.4	15542.4	15467.5	15385.5	15296.1	15201.3	15102.6	15000.3	14896.6	14793	14689.3	14586.1	14483.4	14381	14278.4	14175.9	14073.2	13970.5	13867.8	13765.3	13663.9	13563.1	13463.4	13364	13264.8	13165.1	13066.2	12967.6	12869.9	12772.5	12676.2
G6	Ext neg J03B#7	2019-07-12	2688.98	2688.65	2688.31	2687.98	2687.65	2687.31	2686.98	2686.83	2686.62	2686.53	2686.6	2686.44	2685.44	2683.92	2681.6	2678.75	2675.52	2672.42	2668.94	2665.77	2662.49	2659.31	2656.21	2653.54	2650.83	2648.25	2645.8	2643.52	2641.17	2638.86	2636.49	2633.73	2630.56	2627.49	2624.54	2621.69	2619.34	2617.56	2615.8	2613.86	2612.2	2610.55	2608.69	2606.95	2605.46	2603.83	2601.98
H6	Ext neg J03B#8	2019-07-12	2688.68	2688.71	2688.74	2688.77	2688.8	2688.83	2688.86	2689.11	2688.68	2687.89	2686.6	2685.17	2683.27	2681.45	2679.57	2677.35	2675.03	2672.75	2670.37	2667.94	2665.55	2662.89	2660	2657.01	2654.13	2651.4	2648.95	2646.73	2644.72	2642.48	2640.08	2637.56	2635.15	2632.56	2630.11	2628.09	2626.13	2624.05	2622.12	2620.42	2618.21	2616.19	2614.05	2612.04	2609.91	2608.25	2606.45
A7	Ext neg J04A#1	2019-07-12	2692.67	2692.41	2692.15	2691.9	2691.64	2691.38	2691.13	2691.17	2691.2	2691.43	2691.2	2690.24	2688.71	2686.71	2684.19	2681.42	2678.84	2676.11	2673.57	2671.14	2668.83	2666.5	2664.62	2662.56	2660.65	2658.8	2656.63	2654.12	2651.61	2648.62	2645.3	2642.41	2639.61	2637.08	2634.99	2633.38	2631.67	2629.92	2628.15	2626.42	2624.43	2622.49	2620.62	2618.75	2616.64	2614.87	2613.09
B7	Ext neg J04A#2	2019-07-12	2692.63	2692.86	2693.08	2693.3	2693.52	2693.74	2693.96	2694.45	2694.77	2694.65	2694.09	2692.91	2691.19	2689.02	2686.44	2683.58	2681.07	2678.44	2675.72	2673.29	2671.04	2668.35	2665.35	2662.48	2659.39	2656.19	2653.33	2651.06	2648.74	2646.59	2644.58	2642.44	2639.94	2637.53	2635.1	2632.49	2629.91	2627.54	2625.23	2622.8	2620.57	2618.68	2616.79	2614.85	2613.44	2612.28	2610.63
C7	Ext neg J04A#3	2019-07-12	2692.01	2691.61	2691.22	2690.82	2690.42	2690.03	2689.63	2688.89	2688.4	2687.56	2686.77	2685.66	2684.19	2682.23	2680.39	2677.98	2675.49	2673.03	2670.47	2667.4	2664.48	2661.45	2658.2	2655.1	2652.32	2649.25	2646.42	2643.67	2640.72	2637.76	2635.26	2632.52	2630.07	2628.05	2626.08	2624.19	2622.44	2620.61	2618.63	2616.74	2614.64	2612.72	2610.77	2608.84	2606.72	2604.85	2602.8
D7	Ext neg J04A#4	2019-07-12	12254.6	12341.2	12427.8	12514.4	12601	12687.5	12774.1	12865.9	12959.8	13048.8	13124.8	13179.1	13208.4	13213.2	13197.2	13164.6	13121.9	13071.7	13014.7	12952	12883.2	12807.7	12726.4	12641	12551.7	12460.6	12369.2	12278.2	12187.5	12097.8	12008.4	11918.3	11828.2	11738	11647.4	11556.7	11467.2	11377.4	11287.8	11199.3	11111.7	11024.1	10937.4	10851.6	10765.1	10677.9	10590.9
E7	Ext neg J04A#5	2019-07-12	2683.85	2684.63	2685.42	2686.21	2686.99	2687.78	2688.57	2689.52	2689.75	2689.52	2688.87	2687.17	2685.18	2683.11	2680.6	2677.9	2675.25	2672.11	2668.8	2665.59	2662.53	2659.43	2656.45	2653.74	2651.15	2648.46	2645.83	2643.51	2641.01	2638.32	2635.72	2633.24	2630.55	2627.96	2625.74	2623.34	2620.78	2618.47	2616.34	2613.86	2611.65	2609.97	2608.34	2606.7	2605.6	2604.62	2603.54
F7	Ext neg J04A#6	2019-07-12	2727.64	2727.77	2727.9	2728.03	2728.16	2728.29	2728.42	2728.86	2729.18	2728.9	2727.72	2726.42	2724.4	2721.87	2719.72	2717.79	2715.36	2713.09	2710.56	2707.31	2703.66	2700	2696.05	2692.41	2689.11	2686.1	2683.38	2680.77	2678.21	2675.51	2672.57	2669.53	2666.56	2663.35	2660.15	2657.32	2654.41	2651.51	2648.93	2646.64	2644.36	2642.63	2641.04	2639.25	2637.43	2635.65	2633.6
G7	Ext neg J04A#7	2019-07-12	2707.73	2707.84	2707.95	2708.06	2708.17	2708.28	2708.39	2708.76	2709.04	2708.72	2708.16	2707.02	2705.18	2703.14	2701.03	2698.6	2696.07	2693.33	2690.23	2687.19	2683.97	2680.77	2677.69	2674.73	2671.83	2669.13	2666.69	2664.51	2662.36	2660.1	2657.79	2655.02	2652.12	2649.22	2646.58	2644.07	2642.16	2640.07	2637.85	2635.21	2632.49	2629.42	2626.89	2624.85	2623.3	2621.92	2620.77
H7	Ext neg J04A#8	2019-07-12	2674.32	2673.98	2673.64	2673.3	2672.95	2672.61	2672.27	2672.16	2672.15	2672.08	2671.34	2669.82	2667.92	2665.53	2662.84	2660.28	2657.9	2655.59	2653.16	2650.75	2648.37	2645.84	2643.23	2641.05	2638.61	2635.81	2633.27	2630.72	2627.9	2625.41	2623.18	2620.62	2618.09	2615.61	2613.08	2610.8	2608.91	2607.2	2605.62	2604.2	2602.58	2600.69	2598.71	2596.82	2594.86	2593.07	2591.72
A8	Ext neg J04B#1	2019-07-12	2743.1	2742.94	2742.78	2742.62	2742.45	2742.29	2742.13	2742.33	2742.44	2742.1	2741.84	2741.27	2739.93	2738.45	2736.77	2734.83	2732.33	2729.9	2727.03	2724	2720.8	2717.68	2714.54	2711.51	2708.23	2705.08	2701.86	2698.59	2695.1	2692.26	2689.29	2686.75	2684.33	2682.67	2680.53	2678.42	2676.19	2674.03	2671.29	2668.78	2666.69	2664.43	2661.97	2659.84	2657.85	2655.53	2653.59
B8	Ext neg J04B#2	2019-07-12	2689.74	2689.86	2689.97	2690.08	2690.2	2690.31	2690.43	2690.84	2691.27	2691.26	2690.4	2688.97	2687.01	2684.66	2681.82	2678.81	2675.77	2672.75	2669.72	2667.13	2664.55	2661.84	2659.23	2656.53	2653.29	2650.33	2647.41	2644.46	2641.81	2639.67	2637.7	2635.92	2634.04	2631.92	2629.9	2627.64	2625.49	2623.55	2621.84	2619.81	2617.81	2615.62	2613.38	2611.04	2608.8	2606.57	2604.66
C8	Ext neg J04B#3	2019-07-12	14787	14948.8	15110.5	15272.3	15434	15595.8	15757.5	15908.4	16043.9	16153.5	16229.2	16271.5	16285.1	16275.3	16250.2	16216.4	16175.8	16129.2	16076.7	16017.2	15949.2	15873.6	15791.6	15704.3	15614.5	15523.2	15431.3	15339.3	15247.7	15154.8	15061.8	14968.9	14875.4	14780.8	14686.6	14592.3	14497.7	14403.4	14310.3	14217.7	14125.3	14033.7	13942.2	13850.4	13758.3	13666.7	13575.4
D8	Ext neg J04B#4	2019-07-12	2666.35	2666.78	2667.2	2667.63	2668.06	2668.49	2668.91	2669.22	2669.19	2669.21	2669.27	2668.98	2668.91	2668.96	2668.41	2667.07	2665.31	2662.85	2659.75	2656.57	2653.48	2650.16	2646.88	2643.64	2640.25	2636.92	2633.75	2630.72	2628.24	2626.08	2623.8	2621.69	2619.56	2616.67	2613.46	2610.71	2607.87	2605.16	2602.93	2601.16	2599.05	2597.08	2594.92	2592.88	2590.95	2589.2	2587.31
E8	Ext neg J04B#5	2019-07-12	2650.59	2650.31	2650.04	2649.76	2649.49	2649.21	2648.94	2648.83	2648.96	2649.02	2649.01	2648.59	2647.73	2646.34	2644.54	2642.49	2640.47	2638.33	2636.26	2634.19	2631.81	2628.93	2625.82	2622.37	2619.16	2616.07	2613.47	2611.15	2609.24	2607.07	2605.23	2603.4	2601.45	2599.39	2597.44	2595.3	2592.88	2590.65	2588.57	2586.65	2584.71	2582.82	2580.76	2578.53	2576.24	2574.03	2572.02
F8	Ext neg J04B#6	2019-07-12	2923.12	2924.36	2925.6	2926.85	2928.09	2929.33	2930.58	2931.62	2932.98	2934.44	2935.07	2935.08	2934.26	2932.14	2928.66	2924.9	2920.19	2915.02	2909.81	2904.57	2898.86	2893.34	2887.84	2882	2876.47	2871.34	2866.18	2861.09	2856.49	2851.46	2846.14	2841.14	2836.2	2831.11	2826.31	2821.56	2816.6	2811.78	2807.2	2802.71	2798.4	2794.05	2789.66	2784.97	2780.32	2776.02	2772.12
G8	Ext neg J04B#7	2019-07-12	3251.43	3259.02	3266.62	3274.21	3281.8	3289.39	3296.99	3303.29	3308.88	3313.01	3315.38	3315.56	3313.39	3309.49	3304.3	3297.66	3290.67	3283.71	3276.3	3268.47	3260.65	3252.69	3244.33	3235.6	3226.92	3218.32	3209.42	3200.54	3191.54	3182.47	3173.39	3164.49	3155.54	3147.22	3139.09	3131.12	3123.1	3115.29	3107.41	3099.67	3091.84	3084.32	3076.78	3069.21	3061.54	3054.01	3046.38
H8	Ext neg J04B#8	2019-07-12	2724.54	2726.38	2728.23	2730.07	2731.92	2733.76	2735.6	2736.96	2738.14	2738.7	2738.92	2738.31	2737.39	2735.98	2734.06	2731.7	2729.42	2726.82	2724.17	2721.73	2719.17	2716.57	2714.09	2711.38	2708.38	2705.45	2702.54	2699.57	2696.9	2694.48	2691.98	2689.63	2687.51	2685.3	2682.93	2680.73	2678.36	2675.53	2672.72	2670.16	2667.58	2664.93	2662.6	2660.39	2658.18	2656.16	2654.52
A12	°CR neg #1	2019-07-12	2700.89	2702.22	2703.55	2704.88	2706.2	2707.53	2708.86	2710.68	2712.09	2712.38	2712.34	2711.46	2709.37	2707.02	2704.92	2702.44	2699.91	2697.71	2695.3	2692.64	2690.05	2687.59	2685.05	2682.34	2679.83	2677.32	2674.61	2672.24	2670.12	2668.05	2665.82	2663.85	2661.47	2659.27	2656.98	2654.9	2652.66	2650.6	2648.5	2646.22	2644.02	2641.92	2639.92	2637.79	2636.08	2634.33	2632.39
B12	°CR neg #2	2019-07-12	2673.5	2674.23	2674.95	2675.68	2676.41	2677.13	2677.86	2678.81	2679.33	2679.53	2679.43	2678.39	2677.17	2675.48	2673.13	2670.36	2668.29	2666.03	2664.04	2662.56	2661.12	2658.86	2656.36	2653.49	2650.2	2646.95	2644.26	2641.78	2639.59	2637.49	2635.47	2633.32	2631	2628.92	2627.07	2625.35	2623.55	2622.03	2619.93	2617.69	2615.46	2613.21	2611	2609.24	2607.48	2605.31	2603.37
C12	°CR neg #3	2019-07-12	2696.62	2696.46	2696.29	2696.13	2695.96	2695.79	2695.63	2695.43	2695.36	2695.5	2695.16	2694.81	2693.8	2692.31	2690.28	2687.96	2684.88	2681.8	2678.15	2674.82	2671.59	2668.64	2665.85	2663.62	2660.91	2658.49	2656.28	2654.13	2651.74	2649.71	2647	2644.28	2641.07	2638.39	2635.61	2633.29	2630.99	2629.19	2627.14	2625.21	2623.35	2621.47	2619.75	2618.05	2616.64	2615.38	2614.13
D12	°CR neg #4	2019-07-12	2672.47	2672.12	2671.78	2671.43	2671.08	2670.73	2670.38	2670.6	2670.58	2670.34	2669.86	2668.88	2667.08	2664.92	2662.5	2660.08	2657.46	2655.18	2652.9	2650.54	2647.73	2644.96	2641.86	2638.48	2634.99	2631.97	2628.8	2625.98	2623.43	2621.41	2619.14	2617.27	2615.29	2613.55	2611.53	2609.84	2607.87	2605.96	2603.81	2601.79	2599.75	2598.2	2596.59	2595.16	2593.95	2592.78	2591.31
E12	°CR neg #5	2019-07-12	2700.76	2700.39	2700.02	2699.65	2699.27	2698.9	2698.53	2698.41	2698.16	2697.73	2697.07	2695.9	2694.41	2692.45	2690.04	2687.39	2684.9	2681.99	2679.15	2676.4	2673.38	2670.29	2667.23	2663.91	2660.55	2657.47	2654.3	2651.41	2648.89	2646.43	2644.16	2642.14	2640.09	2637.78	2635.64	2633.37	2631.13	2629.1	2627.45	2625.8	2624.03	2621.91	2619.59	2617.07	2614.51	2612.47	2610.87
F12	°CR neg #6	2019-07-12	2690.63	2690.95	2691.27	2691.58	2691.9	2692.22	2692.53	2692.52	2692.03	2691.33	2689.77	2687.38	2684.83	2682.2	2679.26	2676.81	2674.88	2673.01	2670.8	2668.5	2665.99	2663.13	2659.93	2656.86	2654.08	2651.14	2648.24	2645.41	2642.54	2639.75	2636.75	2633.91	2631.29	2628.9	2626.2	2623.95	2621.83	2619.86	2617.68	2615.66	2613.6	2611.34	2608.8	2606.73	2604.84	2603.21	2601.79
G12	°CR neg #7	2019-07-12	2736.04	2735.11	2734.17	2733.24	2732.3	2731.37	2730.43	2729.48	2728.67	2728.24	2727.58	2726.63	2725.46	2723.91	2721.37	2718.2	2715.17	2711.61	2707.94	2704.9	2702.32	2699.68	2697.35	2695.04	2692.45	2689.68	2686.43	2683.3	2680.31	2677.28	2674.57	2672.48	2670.26	2667.98	2666.13	2663.82	2661.7	2659.74	2657.98	2655.9	2654.39	2652.33	2650.33	2648.11	2645.76	2642.91	2640.3
H12	°CR neg #8	2019-07-12	2721.23	2721.19	2721.15	2721.12	2721.08	2721.05	2721.01	2721.02	2721.13	2721.01	2720.26	2719.34	2717.72	2715.14	2712.36	2709.17	2705.64	2702.6	2700.41	2698.28	2696.47	2694.56	2691.94	2688.83	2685.64	2682.31	2679.29	2676.69	2674.22	2672.03	2669.81	2667.21	2664.48	2661.58	2658.41	2655.77	2653.43	2651.22	2649.11	2647.21	2644.76	2642.55	2640.49	2638.6	2636.76	2635.38	2633.77
A1	ZF10-18#1	2019-07-13	2733.75	2735	2736.25	2737.49	2738.74	2739.99	2741.24	2742.01	2741.95	2740.88	2739.5	2737.65	2735.54	2733.47	2731.27	2728.88	2726.43	2723.85	2721.1	2718.6	2716.07	2713.55	2710.94	2708.61	2705.83	2703.21	2700.66	2698.56	2696.31	2694.27	2692.26	2690.09	2687.39	2684.59	2682.04	2679.24	2676.78	2674.87	2673.18	2671.55	2670.41	2669.18	2667.71	2666.41	2664.96	2663.33	2661.69
B1	ZF10-18#2	2019-07-13	2721.42	2721.06	2720.69	2720.33	2719.96	2719.59	2719.23	2718.76	2718.27	2717.73	2716.85	2715.91	2714.7	2713.1	2711.07	2709.06	2706.97	2704.34	2701.72	2699.26	2696.6	2693.56	2690.98	2688.27	2685.31	2682.49	2679.96	2677.44	2674.9	2672.6	2670.3	2668.19	2665.97	2663.96	2661.99	2660.25	2658.73	2657.32	2655.81	2654.46	2653.03	2651	2649	2647.2	2645.14	2643.11	2641.45
C1	ZF10-18#3	2019-07-13	2779.67	2780.48	2781.3	2782.12	2782.93	2783.75	2784.57	2785.35	2785.43	2785.51	2785.17	2783.9	2781.76	2779.39	2776.46	2773.2	2769.92	2766.72	2763.32	2759.87	2756.41	2752.94	2749.58	2746.37	2743.09	2739.93	2737.06	2734.09	2731.33	2729.12	2727.11	2724.71	2722.44	2720.32	2717.63	2714.93	2712.7	2710.59	2708.24	2706.45	2704.58	2702.63	2700.75	2698.89	2696.86	2694.94	2693.01
D1	ZF10-18#4	2019-07-13	2748.97	2749.82	2750.67	2751.52	2752.37	2753.23	2754.08	2754.62	2754.48	2753.85	2752.97	2751.56	2749.58	2747.59	2745.28	2742.68	2740.04	2737.37	2734.62	2731.74	2728.68	2725.54	2722.32	2719.34	2716.52	2714.11	2711.67	2709.53	2706.94	2704.38	2701.58	2698.83	2695.84	2693.18	2690.56	2688	2685.56	2683.39	2681.25	2679.3	2677.48	2676.17	2675.1	2673.9	2672.65	2671.44	2669.42
E1	ZF10-18#5	2019-07-13	3700.7	3714.23	3727.75	3741.28	3754.8	3768.33	3781.85	3793.26	3801.94	3807.55	3809.78	3808.1	3803.7	3797.48	3790	3781.58	3772.84	3763.4	3753.28	3742.21	3730.27	3717.72	3704.66	3691.26	3677.68	3664.42	3651.11	3637.93	3624.83	3612.04	3599.27	3586.77	3574.44	3562.19	3550.02	3537.88	3525.94	3513.9	3501.7	3489.57	3477.52	3465.54	3454.07	3443.26	3432.78	3422.34	3411.75
F1	ZF10-18#6	2019-07-13	15579.3	15752.7	15926.1	16099.5	16272.9	16446.4	16619.8	16781	16927	17051.4	17148.1	17214.6	17251.7	17262.1	17251.3	17224.2	17184	17133.8	17073.6	17004.9	16929.1	16848.3	16763.7	16677.4	16590.3	16502.9	16415.1	16326.6	16237.5	16148.3	16058.9	15969.1	15879.2	15789.6	15699.7	15609.4	15518.6	15427.4	15335.7	15243.4	15152.5	15062.4	14973.3	14885	14797.9	14710.2	14622.8
G1	ZF10-18#7	2019-07-13	4407	4435.12	4463.23	4491.34	4519.45	4547.56	4575.67	4598.7	4615.82	4625.38	4628.25	4625.61	4617.94	4606.93	4594.62	4581.18	4566.76	4551.52	4535.19	4517.39	4498.49	4478.76	4458.47	4437.67	4416.88	4395.91	4374.76	4353.51	4332.19	4310.83	4289.66	4268.78	4248.06	4227.8	4207.75	4188	4168.57	4149.24	4129.93	4110.87	4091.98	4073	4054.38	4036.26	4018.19	4000.4	3982.65
H1	ZF10-18#8	2019-07-13	2793.41	2795.04	2796.67	2798.31	2799.94	2801.57	2803.2	2804.1	2804.48	2804.15	2803.23	2801.56	2799.46	2797.03	2794.39	2791.46	2788.74	2785.92	2783.12	2780.08	2776.97	2773.65	2770.54	2767.29	2764.27	2761.58	2758.75	2755.75	2752.73	2749.92	2746.84	2744.05	2741.54	2739.27	2736.78	2734.51	2732.45	2730.28	2728.28	2726.33	2724.34	2722.07	2719.71	2717.13	2714.85	2712.67	2710.66
A2	ZF10-17#1	2019-07-13	2751.49	2752.55	2753.61	2754.67	2755.73	2756.79	2757.86	2758.47	2758.61	2758.05	2756.8	2754.75	2752.42	2749.58	2746.55	2743.59	2740.5	2737.51	2734.77	2732.13	2729.57	2727.18	2724.46	2721.57	2718.55	2715.18	2711.74	2708.62	2705.6	2702.81	2700.19	2697.6	2694.89	2692.37	2689.62	2687.01	2684.34	2681.74	2679.08	2676.67	2674.32	2672.5	2670.77	2669.01	2667.29	2665.64	2663.64
B2	ZF10-17#2	2019-07-13	12249.6	12346.7	12443.7	12540.8	12637.9	12735	12832	12929.7	13024	13105.8	13166.3	13201.2	13211.1	13200.1	13173.7	13136.7	13091.9	13040.2	12980.4	12912.4	12837.4	12756.7	12671.6	12583.5	12493.9	12403.5	12312.5	12221.6	12131.4	12041.9	11952.5	11863.5	11774.5	11685.5	11596.4	11507.9	11420.1	11332.9	11246.9	11161.3	11075.9	10991.2	10907.1	10822.8	10738.9	10655.7	10572.5
C2	ZF10-17#3	2019-07-13	2842.96	2843.3	2843.64	2843.98	2844.32	2844.66	2845	2845.41	2845.45	2845.48	2844.53	2842.77	2840.68	2838.34	2835.31	2832.53	2829.79	2826.72	2823.31	2819.77	2815.78	2811.52	2806.98	2802.72	2798.44	2794.38	2790.74	2787.53	2783.99	2780.85	2777.6	2774.01	2770.34	2767.11	2763.57	2760.34	2757.49	2754.78	2751.83	2749.35	2746.91	2744.6	2742.24	2740.13	2737.72	2735.34	2732.7
D2	ZF10-17#4	2019-07-13	2739.12	2738.41	2737.69	2736.98	2736.26	2735.55	2734.83	2734.32	2733.77	2733.52	2733.35	2732.8	2731.79	2730.29	2728.46	2726.03	2723.58	2720.73	2717.74	2714.44	2711.18	2707.59	2704.05	2700.64	2697.08	2693.57	2690.28	2687.26	2684.19	2681.5	2679.01	2676.43	2673.62	2670.96	2668.09	2664.98	2662.08	2659.4	2656.68	2654.26	2652.07	2649.79	2647.67	2645.56	2643.46	2641.23	2639.5
E2	ZF10-17#5	2019-07-13	2735.4	2735.21	2735.01	2734.82	2734.62	2734.43	2734.24	2734.61	2735.18	2736.02	2736.56	2736.59	2735.34	2733.32	2730.62	2727.67	2724.58	2721.75	2719.03	2716.08	2712.93	2709.5	2706.14	2702.58	2699.16	2695.74	2692.55	2689.26	2685.95	2682.8	2679.65	2676.46	2673.32	2670.52	2667.52	2664.65	2661.79	2659.05	2656.16	2653.41	2650.91	2648.83	2646.77	2644.89	2643.34	2641.5	2639.39
F2	ZF10-17#6	2019-07-13	2715.27	2715.19	2715.11	2715.03	2714.95	2714.87	2714.79	2714.72	2714.66	2714.27	2713.42	2712.13	2710.33	2707.92	2705.28	2702.68	2699.97	2697.11	2694.62	2692.21	2689.61	2686.92	2684.28	2681.38	2677.99	2674.53	2671.09	2667.71	2664.19	2661.15	2658.4	2655.64	2652.99	2650.84	2648.89	2646.74	2644.83	2642.6	2639.86	2636.61	2633.56	2630.48	2627.82	2625.48	2623.58	2621.61	2619.5
G2	ZF10-17#7	2019-07-13	2752.72	2752.3	2751.89	2751.48	2751.06	2750.65	2750.24	2749.99	2750.06	2750.43	2750.85	2750.78	2750.33	2749.29	2747.29	2744.6	2741.65	2738.22	2734.49	2730.92	2727.35	2723.54	2719.92	2716.12	2712.24	2708.45	2705.18	2701.88	2698.95	2695.97	2693.08	2689.79	2686.62	2683.42	2680.57	2677.84	2675.52	2673.15	2670.85	2668.51	2666.12	2663.64	2661.15	2658.71	2656.11	2653.53	2650.88
H2	ZF10-17#8	2019-07-13	2810.59	2812.01	2813.42	2814.84	2816.25	2817.66	2819.08	2820.33	2820.76	2820.53	2819.71	2818.13	2816.11	2814.01	2811.64	2808.91	2806.08	2803.1	2799.84	2796.67	2793.53	2790.48	2787.14	2783.8	2780.15	2776.46	2772.79	2769.55	2766.55	2763.7	2761.21	2758.75	2756.4	2754.12	2752.04	2749.6	2747.18	2744.33	2741.35	2738.18	2735.26	2732.38	2729.84	2727.6	2725.7	2723.99	2722.34
A3	ZF10-16#1	2019-07-13	17731.1	17983.7	18236.3	18488.9	18741.5	18994.1	19246.7	19482.8	19687.6	19847.8	19963.5	20041.5	20090.4	20120	20139.6	20151.6	20154.4	20144.9	20122.5	20085.8	20034.8	19972.1	19900.7	19822.4	19739.2	19653.7	19566.6	19478.3	19389.6	19301.2	19212.2	19122.2	19032.3	18941.5	18850	18759.2	18669.1	18579	18488.9	18398.7	18308	18217	18126.6	18037.3	17948.6	17860.6	17773.2
B3	ZF10-16#2	2019-07-13	17695.4	17901.5	18107.6	18313.8	18519.9	18726	18932.1	19143.7	19348	19527.9	19670	19771	19835.5	19871.5	19888.9	19894.9	19891.8	19876.4	19846.7	19801.6	19743	19672.3	19594.2	19510.8	19423.8	19333.6	19241.8	19148.8	19055.1	18962	18870.3	18779.7	18690.3	18604.2	18522.5	18443.9	18367.6	18292.4	18214.7	18130.8	18043	17951.9	17858.7	17764.1	17671.1	17578.2	17485.2
C3	ZF10-16#3	2019-07-13	20553.7	20807.4	21061.1	21314.8	21568.5	21822.2	22075.9	22340.9	22605.3	22849.6	23057.6	23219.4	23333	23403.5	23441.7	23456.4	23452.5	23432.7	23396.3	23343	23273.6	23191.2	23098.4	22998.2	22894.5	22788.9	22681.9	22574.7	22468.4	22360.5	22252.6	22144.5	22036.3	21927.7	21819.9	21712.4	21605.5	21498.5	21390.3	21282.1	21173.8	21065.2	20957.2	20850.5	20743.4	20636.3	20529.4
D3	ZF10-16#4	2019-07-13	18438.6	18615	18791.5	18967.9	19144.3	19320.7	19497.2	19684.2	19877.2	20066	20240.5	20389.9	20502.1	20575.6	20614.6	20623.9	20610.2	20580.6	20537.2	20480.9	20413.7	20336.9	20251.4	20159.6	20063.3	19963.1	19860.9	19756.9	19651.3	19545.4	19439.7	19332.9	19226.3	19120.3	19013	18905.6	18798.2	18690.9	18583.3	18477.3	18371.4	18266.4	18161.3	18056.7	17951.6	17846.4	17741.3
E3	ZF10-16#5	2019-07-13	19582.6	19786.9	19991.2	20195.5	20399.8	20604.1	20808.5	21029.5	21262.3	21493.6	21709.8	21896.6	22041.6	22142.4	22205.7	22238.6	22249.8	22243.7	22224.2	22189.7	22139.6	22074.1	21996.6	21909	21813.9	21714.6	21613.2	21510.4	21407.3	21303.8	21200.2	21095.9	20991.3	20885	20778.4	20672.4	20566.6	20461.4	20357.7	20254.9	20150.9	20047.8	19944.3	19841.1	19737.2	19634.2	19530
F3	ZF10-16#6	2019-07-13	19637.2	19862	20086.8	20311.5	20536.3	20761.1	20985.9	21220.1	21452.3	21666.2	21846.8	21985.3	22082.2	22142.7	22175.6	22187.6	22182.5	22161.1	22121.5	22064.8	21993.7	21912.4	21823.6	21729.9	21633.8	21535.3	21434.9	21333.2	21230.9	21127.3	21024.2	20920.5	20815.7	20711.1	20606.3	20500.9	20395.1	20290	20184.3	20078.8	19973.9	19869.5	19765.4	19661.8	19558.3	19455	19351.8
G3	ZF10-16#7	2019-07-13	18972	19190.5	19408.9	19627.4	19845.8	20064.2	20282.7	20512.9	20745.7	20967.8	21167.3	21331.4	21452.7	21534.6	21583.5	21607.7	21615.1	21608.8	21588.6	21554.4	21505.7	21442.7	21368.2	21284.6	21195.1	21100.8	21003.9	20905.6	20806.5	20706.6	20606.4	20505.9	20405.1	20304.1	20203.1	20102.2	20001.4	19899.5	19797.6	19695.4	19593.1	19490.9	19390.2	19290.1	19190.3	19090.4	18990.5
H3	ZF10-16#8	2019-07-13	18722.9	18945.9	19168.9	19391.9	19614.9	19837.9	20060.9	20286.2	20503.1	20694.7	20848.4	20960.2	21033.2	21073.4	21090	21092.1	21082.7	21061.3	21028	20982.6	20925.4	20856	20777.9	20693.6	20605.6	20515.2	20424.6	20335.1	20244.9	20153.8	20061.5	19968.2	19872.8	19777	19680.8	19584.6	19490.3	19396.2	19302.4	19209.5	19116.8	19022.4	18929.4	18836.1	18741.6	18646.4	18551.7
A4	ZF10-15#1	2019-07-13	2754.25	2755.53	2756.82	2758.11	2759.4	2760.68	2761.97	2763.2	2764.18	2764.54	2763.77	2762.18	2759.94	2757.34	2754.8	2752.46	2749.82	2746.96	2743.97	2740.83	2737.34	2734.12	2731.03	2727.83	2724.47	2721.32	2717.82	2714.21	2710.77	2707.52	2704.4	2701.68	2699.37	2696.88	2694.44	2691.96	2689.63	2687.03	2684.69	2682.27	2679.94	2677.24	2674.88	2672.59	2670.64	2668.7	2666.98
B4	ZF10-15#2	2019-07-13	2806.78	2807.69	2808.6	2809.51	2810.41	2811.32	2812.23	2813.39	2813.88	2813.63	2812.87	2810.97	2808.27	2805.6	2802.63	2799.33	2795.78	2792.29	2788.4	2784.32	2780.3	2776.65	2772.82	2769.1	2765.56	2762.06	2758.51	2755.27	2752.05	2748.9	2746.05	2743	2739.91	2736.93	2733.91	2730.66	2727.72	2724.83	2722.18	2719.74	2717.44	2715.19	2712.94	2710.49	2707.85	2705.47	2703.05
C4	ZF10-15#3	2019-07-13	2794.83	2794.19	2793.55	2792.91	2792.28	2791.64	2791	2790.91	2791.06	2791.25	2791.24	2790.49	2788.93	2786.58	2783.73	2780.36	2777.24	2774.1	2771.04	2767.69	2764.13	2760.18	2756.09	2751.76	2747.61	2743.83	2740.24	2736.72	2733.69	2730.75	2727.91	2724.85	2721.83	2718.49	2715.09	2711.5	2708.26	2705.16	2702.38	2700.05	2697.79	2695.58	2693.16	2690.52	2687.51	2684.77	2682.02
D4	ZF10-15#4	2019-07-13	2811.26	2810.18	2809.1	2808.03	2806.95	2805.88	2804.8	2803.87	2803.43	2803.12	2803.07	2802.76	2801.93	2800.2	2797.76	2794.35	2790.64	2786.72	2782.78	2779.05	2775.47	2771.92	2768.42	2764.81	2760.93	2756.98	2752.87	2748.77	2744.74	2741.02	2737.69	2734.65	2731.75	2729.07	2726.43	2723.67	2720.9	2718.17	2715.4	2712.47	2709.63	2706.65	2703.68	2700.63	2697.91	2695.1	2692.42
E4	ZF10-15#5	2019-07-13	2807.89	2806.99	2806.1	2805.21	2804.32	2803.42	2802.53	2801.74	2801.39	2801.04	2800.93	2800.41	2799.34	2797.6	2795.48	2792.82	2790.04	2787.23	2784.22	2780.55	2776.53	2772.31	2767.63	2763.04	2759.04	2755.3	2751.48	2748.08	2744.69	2740.99	2737.28	2734.12	2731.03	2728.14	2725.52	2722.98	2720.02	2717.02	2714.18	2711.37	2708.54	2705.8	2703.15	2700.03	2697.09	2694.34	2691.95
F4	ZF10-15#6	2019-07-13	2790.36	2789.98	2789.6	2789.22	2788.85	2788.47	2788.09	2788.2	2788.33	2788.73	2788.83	2788.24	2786.81	2784.92	2782.68	2779.79	2776.81	2773.88	2770.58	2766.6	2762.9	2758.96	2754.93	2750.87	2747.14	2743.25	2739.8	2736.27	2732.99	2729.77	2726.46	2723.04	2719.98	2716.96	2714.16	2711.7	2708.95	2705.95	2702.86	2699.66	2696.42	2693.74	2691.19	2688.88	2686.47	2684.21	2681.54
G4	ZF10-15#7	2019-07-13	2796.39	2795.66	2794.93	2794.21	2793.48	2792.75	2792.02	2791.94	2791.98	2792.13	2792.32	2792.04	2790.93	2789.17	2786.87	2784.16	2780.91	2777.73	2774.56	2771.24	2767.74	2764	2760.08	2756.22	2752.24	2748.7	2745.61	2742.57	2739.33	2736.51	2733.1	2729.35	2725.75	2722.51	2718.96	2715.96	2713.41	2710.94	2708.15	2705.56	2702.98	2700.53	2698.12	2695.78	2693.58	2691.19	2688.54
H4	ZF10-15#8	2019-07-13	2794.73	2794.98	2795.23	2795.48	2795.73	2795.98	2796.24	2796.28	2796.54	2796.47	2795.65	2794.48	2793.25	2791.24	2788.38	2785.35	2781.91	2777.78	2773.78	2770.07	2766.66	2763.33	2760.13	2757.14	2754.03	2750.71	2747.67	2744.88	2741.9	2739.24	2736.23	2732.84	2729.51	2726.14	2722.47	2719.43	2716.75	2713.86	2711.04	2708.73	2706.23	2703.49	2700.92	2698.73	2695.94	2692.84	2689.96
A5	ZF10-14#1	2019-07-13	18844	19052	19259.9	19467.9	19675.8	19883.8	20091.7	20267	20400.6	20489.1	20538.4	20557.4	20554.3	20537.8	20513	20482	20443.2	20396.7	20340.1	20273	20194.5	20107.9	20013.7	19915.7	19815.1	19714.6	19612.4	19510.7	19408.6	19306.4	19203.3	19100.1	18996.4	18892.8	18789.3	18686	18583.8	18482.3	18381.1	18280.5	18180.5	18080.6	17981	17880.7	17779.7	17678.7	17576.8
B5	ZF10-14#2	2019-07-13	15058.9	15220.3	15381.8	15543.2	15704.6	15866	16027.4	16175.6	16303.3	16400.4	16463.4	16492.6	16492.7	16469.5	16430.7	16380.9	16322.9	16257.4	16185.3	16108	16026.6	15941.5	15853.5	15763.3	15670.2	15574.7	15477.8	15380.1	15282.2	15185.1	15088.5	14991.8	14894.8	14797.1	14698.4	14599.7	14501.7	14403.8	14306.3	14208.7	14110.4	14010.6	13910.5	13808.7	13705.3	13599.4	13490.1
C5	ZF10-14#3	2019-07-13	17596.4	17791.3	17986.3	18181.2	18376.2	18571.1	18766	18960.1	19153.9	19340.4	19513.3	19664.1	19780.8	19858.1	19898.4	19906	19886.6	19848	19794	19727.6	19649.9	19562.3	19466.9	19365.7	19260.2	19152.6	19043.5	18933.7	18824.4	18715.1	18605.4	18495.7	18386	18275.1	18164.2	18053.4	17942.5	17831.1	17719.9	17609	17498.2	17388.3	17279.4	17171.3	17063	16955.1	16846.8
D5	ZF10-14#4	2019-07-13	18086.6	18321.2	18555.7	18790.2	19024.7	19259.2	19493.8	19734.5	19975.8	20209.2	20423.9	20607.9	20749.7	20847.9	20907.3	20933.4	20933.7	20914.7	20880.5	20831	20769.5	20696.3	20613.7	20522.8	20427.4	20326.7	20224.3	20120.7	20017.9	19914.7	19812.8	19709.8	19606.2	19501.4	19395.1	19288.1	19181.6	19075.6	18969.6	18865.4	18761.5	18657.2	18553.5	18449.9	18344.9	18239.3	18134.2
E5	ZF10-14#5	2019-07-13	20029.3	20235.1	20440.9	20646.7	20852.5	21058.3	21264.1	21485.9	21716.3	21943	22151.9	22328.2	22461.5	22550.8	22601.6	22620.8	22616.6	22592.6	22553	22497.8	22429.3	22348.3	22259.6	22163.5	22063	21959.2	21853.7	21746.7	21640.1	21533.3	21426.6	21319.9	21213.6	21106.8	20999.7	20892.1	20785.1	20677.2	20569.4	20462.4	20356	20249.5	20143.6	20037.5	19931.1	19824.6	19717.5
F5	ZF10-14#6	2019-07-13	19323.1	19506	19688.9	19871.9	20054.8	20237.7	20420.6	20614.1	20815.5	21014.9	21202.4	21367.6	21498.5	21588.6	21641.2	21661.6	21656.5	21633.6	21597.5	21551.3	21494.2	21427.5	21350.4	21265	21172.6	21075.8	20975	20873.6	20772	20670.3	20568.5	20468	20367.4	20266.3	20164.8	20063.7	19961.4	19858.5	19755.5	19653.1	19550.6	19448.9	19348.4	19248	19148	19047.9	18947.9
G5	ZF10-14#7	2019-07-13	18964.4	19199.6	19434.7	19669.9	19905.1	20140.2	20375.4	20618.9	20863.2	21095.1	21300.6	21466.6	21587	21663.8	21705.4	21720.9	21718.5	21702.4	21673.8	21631.5	21575.2	21505.6	21424	21333.1	21235.7	21134	21029.1	20923.7	20817.7	20711.5	20605.4	20500.1	20394.1	20287.6	20180.9	20073.8	19966.4	19858.9	19752.1	19645.4	19538.9	19432.5	19327.5	19222.5	19117.5	19012.6	18907.4
H5	ZF10-14#8	2019-07-13	18154.7	18358	18561.2	18764.5	18967.8	19171	19374.3	19575.4	19766.8	19933.1	20061.1	20148.3	20198.1	20215	20208.5	20189.4	20160.4	20121.9	20073.9	20016.7	19949.2	19870.5	19783.3	19690.3	19592.9	19492.6	19391.8	19291.7	19191	19089.9	18988.3	18886.8	18784.4	18682.3	18580	18479	18378.3	18277.9	18177.7	18078.5	17978.8	17879.3	17780.4	17681.4	17580.9	17480.6	17379.6
A6	ZF10-13#1	2019-07-13	18241.7	18455.9	18670	18884.2	19098.3	19312.4	19526.6	19731.2	19915.8	20064.3	20170.7	20235.5	20266.1	20269	20256.5	20234.3	20207.2	20173.8	20134.1	20086.2	20029.6	19962.3	19884.6	19797.7	19704.1	19606	19504.2	19401	19297.6	19193.5	19088.4	18983.5	18878.6	18773.4	18668	18562.6	18457.4	18352	18246.5	18141.4	18037.2	17932.3	17827.4	17722.2	17615.6	17507.7	17400.2
B6	ZF10-13#2	2019-07-13	17640.8	17831.5	18022.2	18212.9	18403.6	18594.3	18785	18970.4	19144.3	19293.7	19409.1	19485.6	19523.1	19525.8	19502.8	19461.3	19405.9	19340.3	19265.6	19182.5	19092.5	18997.6	18897.9	18794.9	18690.6	18585.3	18478.9	18371.9	18264.9	18156.1	18046.7	17936.6	17826.5	17716.3	17606.1	17495.3	17384.3	17272.4	17159.9	17048.1	16936.3	16824.6	16712.2	16599.2	16484.1	16367.2	16247.9
C6	ZF10-13#3	2019-07-13	19125.6	19356.8	19588.1	19819.3	20050.6	20281.8	20513.1	20743.2	20961.8	21153.2	21303.7	21410.6	21476.6	21507.8	21514	21504	21480.6	21443.9	21394.8	21333.3	21260.9	21178.7	21090.3	20996.3	20899.4	20800.1	20700.3	20599.4	20498.3	20396.5	20294.7	20192	20089.4	19986.5	19883.4	19780.1	19678.1	19575.7	19473.6	19372.5	19271.8	19170.1	19069.1	18967.9	18866.1	18764.7	18663.9
D6	ZF10-13#4	2019-07-13	3382.13	3388.58	3395.03	3401.49	3407.94	3414.39	3420.85	3424.02	3424.08	3421.29	3415.54	3407.45	3398.26	3388.39	3377.78	3367.08	3356.68	3346.19	3335.32	3324.65	3313.98	3303.27	3292.67	3282.48	3272.43	3262.71	3252.86	3243.08	3233.16	3223.21	3213.16	3203.73	3194.37	3185.12	3175.96	3166.97	3157.47	3148.3	3139.6	3130.95	3122.6	3114.87	3106.89	3098.77	3091	3082.99	3074.67
E6	ZF10-13#5	2019-07-13	3054.03	3051.96	3049.9	3047.84	3045.77	3043.71	3041.65	3039.4	3037.66	3036.71	3035.94	3035.3	3034.4	3032.84	3029.96	3026.01	3020.89	3015.58	3009.68	3004.05	2998.45	2992.88	2987.17	2981.63	2975.76	2969.91	2964.25	2958.21	2951.98	2946.05	2940.34	2934.75	2929.65	2924.99	2920.26	2915.24	2909.94	2904.64	2899.19	2893.91	2889.09	2884.81	2880.65	2876.86	2873.12	2869.28	2865.44
F6	ZF10-13#6	2019-07-13	18767.5	18961.5	19155.4	19349.4	19543.4	19737.3	19931.3	20108	20256.2	20367.1	20437.5	20471.5	20476.1	20458.3	20425.2	20380.7	20325.2	20258.2	20179.9	20089.8	19990.2	19883.8	19773.4	19660.8	19547.9	19434.8	19321.4	19207.7	19092.8	18978.4	18863.3	18748	18631.6	18516.3	18400	18284.6	18169.9	18056.2	17942.7	17829	17716.1	17602.4	17489	17375.6	17263.4	17150.4	17038.6
G6	ZF10-13#7	2019-07-13	19564.8	19782.7	20000.5	20218.3	20436.2	20654	20871.8	21087.9	21290.6	21464.2	21596.5	21685.2	21731.9	21744.6	21733.3	21708.4	21673.2	21628.7	21574.1	21508.8	21431.8	21344.1	21248.7	21147.4	21042.2	20934.4	20825.8	20716.5	20606.6	20497.2	20388.2	20279.9	20171.5	20063.2	19954.6	19846	19737.4	19628.7	19520.7	19413	19306.1	19199	19093.2	18987.4	18882.1	18776.7	18672.1
H6	ZF10-13#8	2019-07-13	18330.6	18557.9	18785.1	19012.3	19239.6	19466.8	19694.1	19914.2	20118.3	20291.2	20424.7	20517.9	20575.9	20603.9	20611.4	20603.6	20581.3	20545.4	20496.3	20434.2	20361.1	20279	20189.9	20096.7	20000.5	19903.3	19805.4	19707.7	19608.6	19509.1	19408.3	19306.9	19204.7	19102.4	19000.8	18899.1	18798.8	18699.2	18600.4	18500.7	18401.7	18301.9	18202.1	18102.3	18003	17903.7	17804.2
A12	°CR neg #1	2019-07-13	12550.3	12672.3	12794.3	12916.3	13038.3	13160.3	13282.3	13406.6	13527.9	13639.2	13730.8	13796.3	13830.5	13836.9	13820.1	13787.4	13744	13695.3	13641.6	13585	13525.7	13462.5	13394.3	13321.7	13242.9	13158.5	13070.4	12980.4	12888.6	12797	12704.9	12612.8	12519.8	12426.4	12333.1	12240.5	12147.7	12055.6	11964.2	11872.3	11780.2	11688.2	11596.6	11505.5	11415.4	11325.6	11237.2
B12	°CR neg #2	2019-07-13	2713.73	2714.4	2715.07	2715.75	2716.42	2717.09	2717.77	2718.51	2718.9	2718.95	2718.34	2716.9	2714.63	2712.79	2710.88	2708.93	2706.73	2705.04	2702.89	2700.4	2697.8	2695.73	2693.49	2690.73	2687.89	2684.99	2681.58	2678.15	2675.11	2672.5	2669.84	2667.34	2664.76	2662.71	2660.58	2658.93	2657.65	2656.39	2654.67	2652.87	2650.64	2648.39	2646.61	2644.91	2643.03	2641.47	2639.55
C12	°CR neg #3	2019-07-13	2763.08	2763.27	2763.47	2763.67	2763.87	2764.06	2764.26	2764.33	2764.18	2763.69	2763.32	2762.21	2760.65	2758.34	2755.34	2751.74	2748.33	2744.72	2741.52	2738.91	2736.76	2734.15	2731.68	2728.86	2725.9	2722.87	2720.22	2717.64	2715.39	2712.83	2709.96	2707.47	2704.93	2702.02	2699.16	2696.85	2694.1	2691.22	2688.88	2687.06	2684.85	2682.66	2680.82	2678.76	2676.45	2674.47	2672.84
D12	°CR neg #4	2019-07-13	2774.61	2775.3	2775.99	2776.68	2777.37	2778.06	2778.75	2779.54	2780.02	2779.98	2779.23	2778.12	2776.07	2773.61	2770.61	2767.42	2763.88	2760.51	2756.73	2753.16	2749.9	2746.69	2743.35	2740.44	2737.33	2733.79	2730.59	2727.34	2723.97	2720.79	2717.73	2714	2710.55	2707.43	2704.37	2701.67	2699.55	2697.35	2694.7	2692.16	2689.42	2686.85	2684.31	2681.88	2679.3	2676.99	2674.55
E12	°CR neg #5	2019-07-13	2724.98	2724.78	2724.58	2724.39	2724.19	2723.99	2723.79	2723.53	2723.48	2723.57	2723.51	2722.7	2721.55	2719.91	2717.6	2714.78	2711.97	2708.79	2705.45	2702.25	2699.22	2695.83	2692.81	2689.69	2686.61	2683.51	2681	2678.25	2675.62	2673.05	2670.73	2668.17	2665.8	2663.61	2661.42	2658.84	2656.15	2653.39	2650.51	2647.81	2645.76	2644.11	2642.72	2641.5	2640.23	2638.26	2636.1
F12	°CR neg #6	2019-07-13	2739.58	2740.02	2740.46	2740.91	2741.35	2741.79	2742.23	2742.72	2742.79	2742.35	2741.09	2739.01	2736.77	2734.13	2731.5	2728.98	2726.3	2723.21	2719.98	2716.41	2712.74	2709.32	2705.85	2702.69	2700.03	2697.35	2694.56	2691.9	2689.06	2685.92	2682.65	2679.61	2676.6	2673.92	2671.31	2669.41	2667.62	2666.03	2664.33	2662.75	2660.62	2658.57	2656.44	2654.45	2652.76	2651.47	2649.97
G12	°CR neg #7	2019-07-13	2787.99	2788.31	2788.63	2788.95	2789.27	2789.59	2789.91	2790	2790.06	2789.48	2788.02	2786.25	2784.82	2782.56	2779.78	2777.4	2774.85	2771.49	2768.38	2765.37	2762.13	2759.04	2755.95	2752.84	2750.06	2746.92	2743.54	2740.23	2736.73	2733.05	2729.75	2726.52	2723.44	2720.74	2717.9	2715.22	2712.96	2710.98	2709.02	2707.58	2705.82	2703.93	2702.07	2700.22	2698.27	2696.74	2695.03
H12	°CR neg #8	2019-07-13	2772.93	2772.79	2772.66	2772.53	2772.39	2772.26	2772.12	2772.31	2771.95	2770.55	2768.77	2767.16	2765.01	2762.39	2760.12	2757.63	2754.52	2751.47	2748.33	2745.15	2741.75	2738.27	2734.54	2731.2	2727.91	2724.92	2722.3	2719.83	2717.16	2714.71	2712.4	2709.91	2707.5	2705.3	2702.78	2700.03	2697.52	2695.01	2692.53	2690.19	2688.21	2686.32	2684.45	2682.69	2681.01	2679.3	2677.33
A1	ZF10-12#1	2019-07-15	15314.9	15551.2	15787.4	16023.7	16260	16496.2	16732.5	16939.6	17103.6	17219.8	17293.2	17332.1	17347.7	17349.2	17340.9	17322.5	17294.6	17255.5	17206	17146.1	17078.4	17004	16925	16842.2	16757.5	16671.5	16585.1	16498.7	16413	16327.2	16241.5	16155.4	16068.5	15981	15893.2	15805.7	15718.4	15631.4	15544.7	15458.7	15372.2	15286.2	15200.5	15114.9	15029.4	14944.5	14859.4
B1	ZF10-12#2	2019-07-15	8077.29	8145.46	8213.64	8281.82	8349.99	8418.17	8486.35	8538.6	8571.08	8584.52	8581.37	8564.95	8539.41	8507.91	8470.74	8428.54	8382.28	8332.8	8280.86	8227.16	8172.62	8117.32	8061.67	8005.64	7950.02	7894.29	7839.23	7784.64	7730.5	7676.43	7622.75	7568.64	7514.17	7459.79	7405.37	7351.54	7298.58	7246.64	7195.2	7144.65	7094.16	7043.94	6993.74	6943.84	6894.21	6844.8	6795.82
C1	ZF10-12#3	2019-07-15	15128.4	15328.3	15528.1	15728	15927.8	16127.7	16327.5	16506.6	16651.1	16754	16816.9	16845.1	16847.5	16834.3	16812.1	16783.2	16748.1	16706.8	16657.9	16600.1	16534.6	16462.2	16383.9	16301.9	16218.6	16134.4	16050.1	15966.2	15882.7	15799.1	15715.3	15631.9	15547.9	15463.4	15378.9	15294.5	15210.1	15126.1	15042.9	14959.9	14877.2	14794.3	14711.9	14629.4	14546.9	14464.4	14382.4
D1	ZF10-12#4	2019-07-15	6806.34	6849.52	6892.71	6935.89	6979.08	7022.26	7065.45	7101	7125.15	7135.49	7132.01	7117.32	7094.09	7065.32	7033.22	6998.98	6962.21	6923.27	6882.39	6839.57	6795.47	6751.01	6706.3	6661.56	6617.08	6572.4	6527.83	6483.49	6439.57	6395.9	6352.88	6309.92	6267.14	6224.12	6181.31	6138.64	6096.58	6054.71	6013.22	5972.17	5931.25	5890.47	5850.08	5810.54	5771.17	5732.58	5694.39
E1	ZF10-12#5	2019-07-15	12701.1	12870.5	13040	13209.5	13378.9	13548.4	13717.9	13869.8	13993.2	14080.6	14132.6	14155	14154.8	14140.1	14115.9	14084.4	14045.6	13998.7	13943.8	13880.4	13810.2	13734.6	13655.2	13572.7	13489.6	13405.9	13321.8	13237.8	13154.3	13070.7	12986.8	12902.8	12818.8	12734.2	12649.1	12564.3	12479.2	12393.1	12306.7	12220	12132.3	12043.5	11954.1	11863.7	11771.5	11677.6	11581.7
F1	ZF10-12#6	2019-07-15	13708.7	13863.3	14017.9	14172.4	14327	14481.6	14636.2	14775	14889.6	14973	15023.9	15044.6	15041.7	15021.3	14989.2	14948.2	14901.1	14846.3	14784.6	14715.3	14639.8	14558.6	14473.9	14386.7	14298.7	14210.8	14123.5	14036.6	13949.6	13862.7	13776	13688.5	13600.6	13513	13425.4	13337.4	13250.3	13163.5	13077.6	12992.4	12907.8	12823.3	12739.3	12655.1	12570.7	12486.7	12402.8
G1	ZF10-12#7	2019-07-15	16695.4	16906.8	17118.1	17329.4	17540.8	17752.1	17963.4	18142.1	18276.9	18366.4	18417.5	18439.9	18444.4	18438.9	18425.7	18403.4	18371.2	18327.5	18271.6	18204.1	18127.6	18045.2	17958.3	17869.8	17781.1	17692.4	17603.6	17515.3	17426.9	17338.5	17249.7	17159.7	17068.9	16978.6	16887.6	16797.9	16709	16620.2	16530.3	16440.4	16348.8	16257.2	16166	16076.4	15987.5	15899.9	15812.5
H1	ZF10-12#8	2019-07-15	10580.6	10675.2	10769.9	10864.6	10959.3	11053.9	11148.6	11226.1	11280.8	11309.9	11316.6	11306.1	11283.8	11254.6	11221.3	11184	11141.4	11093.3	11040	10981.4	10917.9	10851.1	10782.2	10711.2	10639.9	10568	10496.4	10425.1	10354.4	10283.5	10213.1	10142.8	10072	10001.1	9930.69	9860.45	9790.46	9721.36	9653.06	9585.39	9518.12	9451.35	9385.22	9318.94	9252.79	9186.72	9120.54
A2	ZF10-11#1	2019-07-15	17482.5	17742.2	18001.8	18261.5	18521.1	18780.8	19040.4	19267.4	19444.2	19567.6	19643.7	19684.3	19702.7	19710.9	19714.1	19711.2	19700.9	19680.2	19646.2	19597.3	19534.8	19460.4	19377.7	19290.3	19200.5	19109.6	19018.6	18927.7	18836.3	18745.1	18654.2	18562.7	18471.2	18379.7	18288.2	18196.2	18105.4	18014.4	17923.2	17832	17740.6	17649.5	17558.4	17467.8	17378	17289	17199.3
B2	ZF10-11#2	2019-07-15	16474.3	16684.5	16894.7	17104.8	17315	17525.2	17735.4	17948.8	18152.1	18331	18473.2	18573.8	18637.6	18672.2	18685.8	18685.7	18674.8	18652.4	18617.1	18568.6	18507.2	18435.5	18356	18272	18185	18096.9	18008.5	17920	17830.5	17740.9	17651.1	17560.8	17470.2	17379.5	17287.9	17196	17104.2	17012.7	16922	16832.2	16743	16654.1	16565.2	16475.7	16386.4	16296.3	16206.1
C2	ZF10-11#3	2019-07-15	17486.4	17740.5	17994.5	18248.5	18502.5	18756.6	19010.6	19252.7	19465.9	19635.8	19757.7	19835.4	19878.2	19896.1	19896.8	19885	19861.9	19826.4	19778.3	19717.6	19646.4	19567.1	19481.8	19392.9	19303.1	19212.5	19121.7	19030.8	18939.6	18847.8	18756.1	18663.8	18571.4	18478.8	18386.4	18293.5	18201.1	18108.4	18015.9	17923.3	17831.7	17739.5	17647.7	17555.6	17463.2	17370	17277
D2	ZF10-11#4	2019-07-15	14796.4	14988.3	15180.3	15372.2	15564.1	15756.1	15948	16137.9	16315.2	16468.3	16586.2	16666.8	16713.3	16732.7	16731.4	16717.1	16693.2	16661	16618.7	16567.6	16507.5	16439.2	16364.9	16287.5	16207.2	16126.2	16044.9	15963.3	15881.2	15799.4	15716.9	15635	15552.5	15469.5	15386.9	15304.3	15221.9	15140.1	15059	14977.5	14896.3	14814.1	14732.3	14650.2	14568.1	14486.4	14405.8
E2	ZF10-11#5	2019-07-15	15485.9	15713.7	15941.6	16169.4	16397.2	16625	16852.8	17082.8	17303.6	17502.1	17664.9	17787.3	17872.6	17926	17954.3	17965.1	17961.7	17944.1	17913.6	17868.9	17812.7	17747	17674.5	17596.8	17516.7	17435.1	17352.5	17269.5	17186.6	17103.5	17019.8	16935.9	16851.8	16767.2	16682.5	16598.1	16513.5	16428.7	16343.5	16258.4	16173.2	16087.8	16002.8	15918.4	15833.6	15748.7	15664.1
F2	ZF10-11#6	2019-07-15	17328	17581.8	17835.7	18089.5	18343.3	18597.1	18850.9	19094.7	19313.6	19494.1	19628.4	19720.1	19775.7	19803.9	19812.8	19808.4	19791.5	19761.7	19718.9	19662.8	19595.2	19518.3	19435	19347.3	19257.9	19167.2	19076.5	18985.7	18894.8	18803.3	18712.4	18620.6	18528	18434.3	18339.7	18243.8	18148.2	18052.9	17958.6	17866.1	17774.1	17682.5	17591	17499.2	17405.9	17312.6	17218.4
G2	ZF10-11#7	2019-07-15	17563	17817.3	18071.6	18325.9	18580.2	18834.5	19088.8	19338.8	19567.6	19759.2	19901.8	19997.4	20054.6	20083.3	20094.7	20096.6	20089.7	20071.5	20041	19995.1	19933.5	19860.5	19778.7	19689.9	19598.4	19506.6	19413.1	19319.3	19226.1	19132.3	19037.4	18942.3	18846.4	18750.2	18653.2	18557	18460.8	18364.9	18268.4	18172.6	18076.5	17980	17883.8	17788.4	17693	17597.3	17502.1
H2	ZF10-11#8	2019-07-15	16826	17066.3	17306.5	17546.7	17787	18027.2	18267.5	18484.6	18663.7	18796.3	18883.6	18932.4	18950.6	18947.5	18928.5	18897.6	18855.7	18804.4	18743.9	18677.1	18604.2	18527.3	18447.5	18366.3	18284	18200	18115.6	18030.5	17944.7	17858	17771.3	17683.6	17594.1	17504.4	17414.2	17324.6	17234.8	17147.2	17059.8	16973.1	16886	16799.7	16712.2	16624.6	16536.6	16448.1	16358.6
A3	ZF10-10#1	2019-07-15	17196.4	17464.9	17733.4	18001.9	18270.4	18538.9	18807.3	19044.1	19233.6	19370.3	19460.1	19513.7	19544	19561.6	19572.8	19579	19577.8	19566.3	19542.9	19505.3	19452.4	19386.4	19311.1	19228.8	19142.3	19054.8	18966.2	18876.9	18787.5	18698.1	18608	18517.6	18426.8	18335.6	18243.9	18151.9	18060.2	17968.5	17876.4	17784.7	17693.1	17601.6	17510.4	17419.6	17328.4	17237.8	17146.8
B3	ZF10-10#2	2019-07-15	18517.3	18764.4	19011.4	19258.4	19505.4	19752.5	19999.5	20236.2	20443	20604	20713.8	20778.6	20810.4	20820.6	20819.6	20811.5	20794.5	20764.9	20721.3	20661.5	20587.5	20502.9	20411.3	20315.4	20218.5	20120.8	20022.8	19925.1	19827.2	19728.6	19630.4	19531.6	19431.5	19330.9	19230.3	19129.5	19028.9	18928.9	18829.3	18729.8	18630.4	18531.2	18432.8	18334.5	18236.8	18139.4	18041.5
C3	ZF10-10#3	2019-07-15	16547.3	16777.1	17006.9	17236.7	17466.5	17696.3	17926	18155.9	18371.4	18558.3	18703.7	18804.9	18869.3	18904.5	18917.9	18918	18906.8	18881.8	18842.7	18789.6	18723.5	18647.5	18565.5	18479.5	18392.3	18304.5	18216.8	18128.6	18040.1	17951.4	17862.7	17773.4	17684	17594.7	17504.8	17414.6	17325.2	17236.5	17147.6	17059.5	16971.3	16882.2	16793	16704.3	16615.3	16526.6	16439.4
D3	ZF10-10#4	2019-07-15	14451.9	14652.9	14853.9	15054.9	15255.9	15456.8	15657.8	15859.3	16053.2	16231.4	16383.2	16501.2	16583.9	16634.5	16658	16661.7	16652.2	16632	16602.8	16564.1	16515.8	16457.6	16392.7	16322	16246.8	16169.2	16090.4	16010.6	15929.1	15847.3	15765.3	15682.9	15599.4	15515.8	15432.4	15348.7	15264.9	15180.9	15096.9	15012.7	14928.2	14843.4	14759.5	14675.8	14592.1	14508.5	14425.4
E3	ZF10-10#5	2019-07-15	16197.5	16411	16624.5	16838.1	17051.6	17265.1	17478.7	17698.9	17914.2	18111.2	18274.2	18397.5	18481.4	18532.1	18557.3	18567.5	18566.1	18555.2	18533.4	18499	18451.5	18392.1	18322.8	18246.4	18165.9	18082.4	17998.5	17914.3	17830.2	17745.7	17661.9	17577.7	17493.1	17408.3	17323.6	17238.6	17153.4	17067.9	16981.8	16895.4	16808.9	16722.4	16636.4	16550.8	16465.4	16379.7	16293.5
F3	ZF10-10#6	2019-07-15	16905.3	17143.1	17380.9	17618.7	17856.5	18094.3	18332.2	18559.9	18759.5	18917.8	19031	19103.4	19145.1	19165.2	19171.9	19167.1	19151.3	19121.3	19078.4	19022	18955.4	18880.9	18801.9	18719.3	18635.6	18550.9	18466.2	18381.2	18296.1	18210.7	18125.5	18038.7	17951.6	17864.2	17776.4	17688.1	17600.4	17512.7	17425.3	17338.4	17251.3	17164.7	17078.4	16991.3	16903.7	16816.4	16728.7
G3	ZF10-10#7	2019-07-15	17122.8	17353.9	17585.1	17816.2	18047.3	18278.4	18509.5	18738.2	18950.5	19133.4	19273.9	19373.1	19435.7	19470.5	19484.3	19485.8	19475.9	19455.1	19420.6	19373.3	19313.7	19244.7	19168	19087.2	19003.8	18918.7	18832.8	18746	18658.3	18570.3	18482	18392.2	18302.3	18212.4	18122	18031.6	17942.5	17853.9	17765.5	17677.5	17590	17501.8	17413.5	17325.4	17237.4	17148.6	17060
H3	ZF10-10#8	2019-07-15	16304.8	16529.6	16754.4	16979.3	17204.1	17428.9	17653.8	17862.9	18041.5	18177.2	18269.5	18325.2	18353.5	18363.9	18363.8	18357.4	18343.7	18320.9	18288.7	18247	18194.6	18133.4	18066.2	17994.1	17918.8	17841.6	17763.6	17684.9	17605.7	17525.5	17444.6	17363.5	17281.2	17197.9	17114.9	17032.5	16950	16868.8	16789.1	16709.8	16630.2	16551.1	16471.5	16390.2	16308.3	16226.3	16143.3
A4	ZF10-09#1	2019-07-15	2692.7	2693.51	2694.32	2695.13	2695.94	2696.75	2697.56	2697.83	2697.56	2697.22	2696.26	2694.84	2692.96	2690.98	2688.43	2686.11	2683.79	2681.43	2678.98	2676.35	2673.27	2669.8	2666.61	2663.38	2660.62	2657.98	2655.65	2652.92	2650.04	2646.91	2643.81	2640.57	2637.78	2635.18	2632.6	2630.38	2628.32	2626.1	2623.8	2621.57	2619.01	2616.42	2614.02	2611.87	2609.91	2608.05	2606.11
B4	ZF10-09#2	2019-07-15	2688.16	2689.22	2690.28	2691.34	2692.4	2693.46	2694.52	2695.45	2695.86	2695.27	2694.47	2692.97	2690.86	2688.76	2686.46	2683.61	2680.56	2677.51	2674.02	2670.46	2667.05	2663.87	2660.54	2657.3	2654.08	2650.76	2647.22	2643.94	2640.76	2637.64	2635.02	2632.51	2629.95	2627.59	2625.18	2622.41	2619.51	2616.86	2614.04	2611.68	2609.52	2607.88	2606.19	2604.65	2602.49	2600.15	2597.57
C4	ZF10-09#3	2019-07-15	2629.76	2630.49	2631.23	2631.97	2632.71	2633.44	2634.18	2635.26	2636.28	2637.27	2637.72	2637.15	2636	2634.49	2632.4	2630.54	2628.9	2626.97	2624.95	2622.97	2620.52	2617.56	2614.5	2611.28	2607.89	2604.48	2601.61	2598.68	2595.7	2593.15	2590.85	2588.21	2585.97	2584.09	2581.81	2579.43	2577.34	2575.15	2572.77	2570.6	2568.78	2566.81	2564.82	2563.01	2561.21	2559.12	2557.17
D4	ZF10-09#4	2019-07-15	2631.3	2632.13	2632.96	2633.79	2634.62	2635.46	2636.29	2637.14	2637.94	2638.68	2638.77	2637.82	2636.18	2634.23	2631.83	2629.36	2627.05	2624.94	2622.57	2620.2	2617.71	2614.86	2611.67	2608.17	2604.49	2600.96	2597.69	2594.69	2592.18	2589.84	2587.12	2584.33	2581.55	2578.8	2575.95	2573.51	2571.31	2569.06	2566.84	2565.02	2563.08	2561.07	2559.11	2557.17	2554.96	2552.94	2551.13
E4	ZF10-09#5	2019-07-15	2863.82	2865.88	2867.94	2870	2872.06	2874.13	2876.19	2878.43	2880.52	2882.12	2882.95	2883.25	2882.18	2880.05	2876.85	2872.82	2868.21	2863.26	2858.11	2852.78	2847.39	2841.71	2836.03	2830.24	2824.23	2818.22	2812.44	2806.9	2801.53	2796.64	2791.8	2786.92	2781.64	2776.39	2771.22	2766.11	2761.22	2756.83	2752.48	2747.84	2743.42	2738.98	2734.36	2729.71	2725.39	2721	2716.71
F4	ZF10-09#6	2019-07-15	2608.64	2609.39	2610.13	2610.87	2611.61	2612.36	2613.1	2614.07	2614.95	2615.37	2615.38	2614.62	2613.42	2611.69	2609.67	2607.51	2605	2602.52	2600.07	2597.66	2594.98	2592.56	2589.94	2587.35	2584.63	2582.19	2579.58	2576.91	2574.21	2571.59	2569.04	2566.53	2564.23	2562.13	2560.22	2557.99	2555.75	2553.36	2550.71	2547.97	2545.56	2543.53	2541.73	2540.36	2539.17	2537.95	2536.68
G4	ZF10-09#7	2019-07-15	2639.96	2640.22	2640.47	2640.73	2640.99	2641.25	2641.5	2641.68	2641.51	2641.34	2640.73	2640	2638.73	2637.55	2635.84	2633.92	2631.78	2629.56	2626.94	2624.4	2621.65	2618.69	2615.74	2612.97	2609.96	2607.03	2604.34	2601.59	2598.54	2595.79	2593.38	2590.98	2588.7	2586.75	2584.66	2582.31	2579.69	2577.26	2574.56	2572.31	2569.98	2568.04	2565.9	2564.15	2562.21	2560.72	2559.17
H4	ZF10-09#8	2019-07-15	2631.36	2632.34	2633.32	2634.3	2635.28	2636.27	2637.25	2638.31	2639.15	2639.16	2638.8	2637.91	2636.29	2634.19	2632.23	2629.87	2627.41	2624.95	2622.21	2619.19	2616.44	2613.8	2611.36	2609.06	2606.98	2604.64	2602.31	2599.75	2597.12	2594.53	2592.01	2589.4	2586.88	2584.64	2582.18	2579.78	2577.39	2575.06	2572.77	2570.73	2568.89	2567.03	2565.3	2563.66	2561.94	2560.23	2558.85
A5	ZF10-08#1	2019-07-15	17362.4	17567.6	17772.8	17978	18183.2	18388.4	18593.6	18751.8	18860.8	18926.8	18958.9	18969.4	18969.5	18963.5	18952.1	18933.8	18906.7	18868.4	18818.4	18756.5	18685.8	18608.1	18527.2	18444.5	18360.8	18276.7	18192.3	18106.7	18021.4	17936	17850.5	17765.5	17680.4	17594.7	17509.9	17425.3	17339.9	17254.8	17170.4	17084.6	16998.2	16912.9	16827.7	16742.3	16657.5	16573.4	16489.2
B5	ZF10-08#2	2019-07-15	16467.8	16686	16904.2	17122.4	17340.6	17558.8	17776.9	17975.7	18141.5	18265.5	18347.8	18392.8	18409.7	18407.8	18394.6	18373.5	18345.9	18310.1	18266.7	18215	18155.3	18088.4	18016.8	17940.9	17862.4	17781.6	17700.2	17618.3	17536.3	17454.7	17373.2	17290.9	17208	17124.7	17040.2	16956	16872.1	16788.6	16705.6	16623.1	16540.5	16458.4	16376.2	16294.1	16212.1	16130.2	16048.1
C5	ZF10-08#3	2019-07-15	16565.1	16766.2	16967.4	17168.5	17369.7	17570.8	17772	17978.7	18185.1	18384	18563.7	18713.4	18826.1	18902.7	18945.9	18964.8	18967	18958.7	18940.9	18913.4	18875.2	18825.1	18762.9	18691.1	18612.7	18529.1	18442.7	18355.6	18267.6	18179.4	18090.7	18002.1	17912.7	17823	17732.4	17641.5	17549.9	17458.2	17366.8	17275.1	17183.8	17092.7	17001.9	16910.5	16819.5	16727.8	16636.2
D5	ZF10-08#4	2019-07-15	15662	15862.1	16062.3	16262.5	16462.6	16662.8	16862.9	17068.6	17270.3	17457.9	17618.5	17743.8	17833.7	17891.4	17923.2	17935.2	17933	17917.7	17890.3	17850.4	17800.3	17740.2	17673	17601	17525.2	17446.6	17367.4	17287.8	17207.8	17128.2	17048.3	16968.3	16887.7	16806.7	16725.3	16644.1	16563.3	16482.4	16402.1	16321.9	16241.6	16160.6	16079.9	15998.5	15917.1	15835.3	15753.6
E5	ZF10-08#5	2019-07-15	17133.5	17348.7	17563.8	17779	17994.2	18209.3	18424.5	18647.9	18869	19076.8	19255.8	19397	19498	19563.2	19599.1	19614.9	19617	19608.2	19588.1	19555.6	19509.7	19451	19380.5	19302.4	19218.4	19131	19042.9	18955.6	18868.3	18781.5	18694.8	18607.2	18518.3	18428.4	18337.7	18247.3	18156.4	18066.4	17976.2	17886.7	17796.9	17707.9	17618.6	17529.9	17440.7	17351	17261.1
F5	ZF10-08#6	2019-07-15	15831.9	16034.7	16237.4	16440.1	16642.9	16845.6	17048.4	17253	17451.3	17633.2	17785.6	17901.8	17982.8	18032.2	18057.2	18065.1	18061.7	18048.1	18025	17990.3	17944.4	17887.2	17820.4	17746.1	17667.2	17585.3	17502.4	17419.7	17337	17253.8	17170.8	17086.9	17002.1	16916.8	16830.7	16743.9	16657.1	16570.5	16483.8	16398.2	16313.2	16228.8	16145.1	16062.1	15978.8	15895.2	15811.2
G5	ZF10-08#7	2019-07-15	17286.7	17522	17757.2	17992.4	18227.7	18462.9	18698.2	18927.7	19138.8	19317.1	19453.5	19549.8	19612.7	19648.2	19664	19666.4	19655.9	19630.9	19592.7	19542	19478.8	19406.6	19328.3	19245.2	19158.6	19070.8	18982.4	18893.4	18804.2	18715.7	18627	18537.3	18447	18355.7	18263.7	18171.9	18080.3	17988.3	17896.4	17804.5	17712.4	17621.2	17531.2	17442.4	17354.2	17266.6	17178.6
H5	ZF10-08#8	2019-07-15	15580.9	15800.4	16019.9	16239.3	16458.8	16678.3	16897.8	17106.3	17289.8	17436.1	17539.6	17606	17642.8	17659.3	17663.2	17661.9	17654	17638.2	17612.7	17576.9	17529.2	17471.6	17406.7	17336.7	17263.9	17188.7	17112.5	17035.7	16958.7	16881.5	16804.4	16728	16650.6	16572.4	16493.6	16415.3	16336.8	16259.5	16183.5	16107.3	16031.2	15954.8	15877.2	15798.8	15721	15642.8	15564.5
A6	ZF10-07#1	2019-07-15	17152.9	17382.3	17611.6	17841	18070.4	18299.8	18529.1	18735.6	18904.3	19027.4	19107.1	19150.7	19168.3	19170	19162.7	19151.2	19134.7	19111.5	19080.3	19040	18987.5	18924.1	18852.5	18774.6	18692.2	18607.9	18523.4	18438.2	18353.2	18268	18182.3	18095.7	18008.3	17920.2	17831.6	17742.9	17653.8	17565.8	17477.7	17390.7	17304.9	17219.9	17134.1	17048.3	16961.3	16873.2	16784.7
B6	ZF10-07#2	2019-07-15	19282.2	19516.8	19751.3	19985.9	20220.5	20455	20689.6	20908.3	21096.6	21242.4	21341.1	21396.9	21416.8	21411.8	21390.4	21358.7	21320	21274.5	21220.7	21158.7	21088.2	21008.3	20920.8	20828.3	20732.3	20634.3	20535.5	20436.7	20337.3	20237.2	20136.8	20036.2	19934.8	19833.5	19732.1	19630.8	19529.5	19428.8	19328.7	19229.1	19129.7	19030.2	18930.8	18830.4	18729.5	18628.8	18528.6
C6	ZF10-07#3	2019-07-15	17201.1	17444.7	17688.3	17931.8	18175.4	18419	18662.5	18900.4	19120.2	19309.4	19454.5	19555.5	19618.1	19650.2	19658.9	19655.3	19641.8	19618	19582.4	19535.7	19475.8	19403.8	19322.8	19236	19145.4	19053.4	18961.3	18869.7	18778.5	18687.1	18595.5	18504	18411.5	18317.8	18224.5	18131	18037.3	17943.9	17852	17759.7	17668.3	17577	17485.8	17393.6	17301.4	17208.2	17115.1
D6	ZF10-07#4	2019-07-15	15215.7	15417	15618.2	15819.5	16020.8	16222.1	16423.3	16625.3	16821.3	17001.9	17158.6	17282.6	17373.8	17433	17465	17475.3	17470.4	17451.5	17421.1	17379.2	17326.7	17264.2	17194.7	17120	17042.6	16962.4	16882	16801.2	16719.5	16636.5	16553.5	16468.3	16382.1	16294.5	16206.6	16118.9	16032.7	15946.3	15861.7	15777.2	15692.1	15606.4	15521.6	15435.4	15349.7	15264.1	15177.7
E6	ZF10-07#5	2019-07-15	19119.5	19334.6	19549.7	19764.8	19979.8	20194.9	20410	20625.9	20832.4	21015.9	21161.6	21265.4	21330.6	21362.9	21369.2	21359.6	21338.1	21304	21256.9	21196.3	21121.5	21034.5	20938.2	20835.9	20729.7	20621.4	20512.2	20402.6	20291.5	20180.3	20068.1	19955	19840.9	19726.7	19611.2	19496.1	19380.9	19265.7	19150	19034.8	18919.4	18803.9	18688.2	18572.9	18457.3	18341.4	18225.2
F6	ZF10-07#6	2019-07-15	19706.8	19945.5	20184.3	20423	20661.8	20900.6	21139.3	21347.6	21511.8	21624	21689	21715.7	21714.5	21696.2	21666.1	21626.1	21577.1	21518	21447.2	21365.8	21275.3	21177.6	21075.6	20972.8	20869.6	20766	20661.7	20557.4	20450.9	20343.8	20237.3	20131.1	20024.4	19918.5	19812.2	19706.5	19600.9	19495.7	19390.9	19287.2	19182.6	19078.9	18975.7	18872.8	18770.2	18668.4	18565.6
G6	ZF10-07#7	2019-07-15	17017	17250.7	17484.4	17718.1	17951.8	18185.5	18419.2	18647.5	18859.6	19041.2	19178.7	19270.8	19323.1	19342.3	19339.5	19325.3	19303.2	19273	19234.3	19184.9	19123.6	19052.1	18972.4	18887.1	18797.7	18706.8	18615	18522.3	18428.6	18334.7	18240	18143.5	18046.2	17948.8	17851	17753	17656.1	17559.2	17461.9	17364.2	17266.8	17169	17071.5	16974.9	16879.3	16783.3	16688
H6	ZF10-07#8	2019-07-15	13595.6	13810.3	14025	14239.7	14454.5	14669.2	14883.9	15066.3	15204.5	15297.9	15350.5	15370.9	15368.5	15352.7	15324.4	15286.5	15238.2	15181.1	15114.2	15042.1	14964.3	14883.7	14800.5	14716.3	14631	14545.3	14459.8	14374.2	14289.6	14204.4	14119.4	14034	13948.6	13862.5	13776.9	13691.4	13605.8	13520.3	13435.5	13351.3	13267.7	13184.7	13102.2	13019.4	12936.2	12851.8	12767.2
A12	°CR neg #1	2019-07-15	2663.74	2665.5	2667.27	2669.04	2670.81	2672.58	2674.35	2676.55	2678.16	2679.29	2679.94	2679.44	2677.72	2675.54	2673.17	2670.26	2667.44	2664.97	2662.71	2660.25	2658.31	2656.54	2654.61	2652.49	2650.74	2648.62	2645.99	2643.64	2641.27	2638.72	2636.48	2634.88	2633.25	2632.06	2630.91	2629.57	2627.96	2626.12	2623.74	2621	2618.35	2615.85	2613.75	2612.27	2611.28	2610.26	2609.38
B12	°CR neg #2	2019-07-15	2653.66	2653.99	2654.32	2654.65	2654.99	2655.32	2655.65	2655.67	2655.91	2655.89	2655.43	2654.76	2653.87	2652.31	2649.95	2647.01	2643.87	2640.55	2637.54	2635.11	2633.24	2631.3	2629.82	2628.28	2626.69	2625.2	2623.8	2621.96	2620.27	2618.29	2615.92	2613.63	2611.29	2608.56	2605.98	2603.44	2600.92	2598.75	2596.92	2595.37	2594.18	2593.11	2592.01	2590.77	2589.46	2587.89	2585.87
C12	°CR neg #3	2019-07-15	2653.05	2653.52	2654	2654.48	2654.95	2655.43	2655.91	2656.71	2657.28	2657.71	2657.47	2656.8	2654.98	2652.8	2650.43	2647.99	2645.32	2643.11	2641.03	2638.72	2636.13	2633.62	2631.21	2628.24	2625.46	2622.82	2620.29	2617.57	2615.76	2613.98	2612.35	2610.62	2609.09	2606.92	2604.56	2602.27	2599.94	2597.32	2595.12	2593.24	2591.37	2589.65	2588.22	2586.72	2584.93	2583.29	2581.79
D12	°CR neg #4	2019-07-15	2655.83	2656.84	2657.85	2658.86	2659.87	2660.88	2661.89	2662.06	2661.89	2661.03	2659.84	2658.34	2657.12	2655.53	2653.77	2651.51	2648.86	2645.72	2642.44	2639.2	2636.52	2633.65	2630.97	2628.37	2625.77	2622.86	2620.08	2617.46	2614.85	2612.31	2609.69	2607.66	2605.31	2603.19	2601.02	2598.99	2596.28	2593.85	2591.43	2589.4	2587.7	2586.42	2585.25	2584.07	2582.46	2580.45	2578.51
E12	°CR neg #5	2019-07-15	2676.89	2678.02	2679.14	2680.26	2681.38	2682.5	2683.62	2684.72	2685.02	2684.43	2682.84	2680.87	2678.02	2675.29	2672.79	2670.45	2668.1	2665.95	2663.25	2660.31	2657.07	2653.71	2650.33	2647.4	2644.44	2641.95	2639.9	2637.96	2636.08	2634.49	2632.7	2630.58	2628.37	2626.18	2623.89	2621.78	2619.6	2617.57	2615.45	2613.28	2610.91	2608.75	2606.59	2604.51	2602.54	2600.77	2599.07
F12	°CR neg #6	2019-07-15	2687.46	2688.62	2689.78	2690.94	2692.1	2693.26	2694.42	2695.22	2695.59	2695.24	2693.92	2691.74	2689.02	2686.03	2683.2	2680.59	2678.06	2675.22	2672.4	2668.94	2665.23	2661.47	2658.3	2655.41	2653.18	2651.12	2648.94	2646.57	2643.74	2640.73	2637.82	2635.2	2632.59	2630.36	2628.16	2625.94	2623.73	2621.19	2618.47	2615.9	2613.28	2610.5	2608.26	2606.43	2604.54	2602.79	2601.35
G12	°CR neg #7	2019-07-15	2689.4	2690.05	2690.7	2691.34	2691.99	2692.64	2693.29	2693.76	2693.52	2692.64	2691.18	2689.62	2687.84	2686.04	2684.53	2683.09	2681.2	2678.95	2676.5	2673.61	2669.98	2666.05	2662.15	2658.6	2655.23	2652.56	2650.46	2648.71	2646.78	2644.97	2643.16	2641.05	2638.61	2635.98	2633.52	2630.93	2628.5	2626.48	2625.04	2623.41	2621.99	2620.53	2618.92	2616.65	2614.63	2612.32	2610.16
H12	°CR neg #8	2019-07-15	11284.2	11361.6	11439	11516.4	11593.8	11671.2	11748.6	11812.8	11856.9	11876.9	11873.9	11852.3	11816	11771.4	11721.3	11667.5	11608.3	11545.7	11477.9	11405.9	11329.8	11251.1	11169.3	11086.4	11002.5	10918	10833.6	10750.1	10667.1	10584.3	10502.1	10420.7	10339.1	10257.2	10175.7	10094.3	10012.9	9932.02	9852.24	9772.85	9693.88	9614.96	9536.27	9457.38	9378.63	9299.73	9221.61
A1	ZF10-06#1	2019-07-17	13146.6	13318.4	13490.1	13661.8	13833.6	14005.3	14177.1	14342.3	14489.2	14607.1	14691.3	14742.7	14764.7	14764.2	14748.4	14722.3	14687.8	14646.5	14599	14544.8	14483.8	14417.3	14346.5	14272	14195.5	14117.7	14039.6	13961	13882.5	13803.9	13725.5	13646.9	13567.9	13488.4	13409.1	13329.4	13249.8	13170.7	13092	13013.1	12934.7	12856.6	12778.7	12701.3	12624	12546.6	12469.6
B1	ZF10-06#2	2019-07-17	13598.8	13797.5	13996.1	14194.8	14393.4	14592.1	14790.7	14978.1	15142.7	15274.7	15372.3	15437.4	15476.6	15497.6	15507.1	15508.3	15502	15488.7	15467.3	15437.7	15399.5	15353.8	15300.8	15242.1	15179	15112.9	15045.1	14975.9	14906.3	14836.3	14766.4	14695.5	14625.2	14554	14482.3	14410	14338.5	14266.9	14196.8	14127.8	14059.6	13991.3	13922.9	13852.6	13781.1	13708.7	13635.8
C1	ZF10-06#3	2019-07-17	15512	15713.6	15915.3	16117	16318.6	16520.3	16721.9	16920.4	17105.7	17265.9	17393.3	17483.8	17539.5	17567	17574.6	17568.2	17553.6	17533	17506	17471.6	17429.6	17379.2	17320.4	17254.7	17183.6	17109.6	17033.8	16957.4	16880.4	16804	16727.5	16650.7	16573.8	16497	16419.1	16340.6	16262	16183.4	16104.6	16027.2	15950.2	15873.6	15797.4	15721.6	15645.2	15568.7	15492.2
D1	ZF10-06#4	2019-07-17	13437.3	13615.2	13793.1	13971.1	14149	14326.9	14504.8	14682.5	14851	15002.9	15130.7	15228.9	15296.3	15338.3	15358.9	15362.8	15355.2	15338.3	15312.2	15277.6	15235	15185.4	15129.7	15069.1	15005	14938	14869.2	14799.4	14729	14658.7	14588.8	14518.7	14448.2	14377.2	14305.7	14234.5	14163.1	14092.2	14021.7	13952	13881.3	13811.4	13741.3	13671.4	13599.9	13528.9	13457.4
E1	ZF10-06#5	2019-07-17	14065.3	14275.8	14486.2	14696.7	14907.1	15117.6	15328	15532.8	15719.3	15876	15996.8	16082.2	16137.3	16169.7	16188.7	16197.7	16197.6	16188.2	16168.7	16137.1	16094.5	16042.6	15983.6	15919.3	15852	15782.7	15712.9	15642.3	15571.8	15500.4	15428.7	15356	15282.4	15207.8	15132.8	15058.1	14983.3	14908.8	14834.5	14760.6	14686.2	14612.5	14539	14466.3	14393.4	14320.5	14247.2
F1	ZF10-06#6	2019-07-17	14737.6	14925.6	15113.6	15301.6	15489.5	15677.5	15865.5	16047	16213.5	16355.1	16466	16544.8	16595.6	16622.8	16633.2	16631.5	16620.3	16600.7	16572.7	16535.9	16490.4	16437.1	16376.9	16311.4	16243.2	16172.7	16100.9	16028	15954.6	15879.8	15804.4	15728.9	15653.2	15577.7	15501.6	15425.7	15349.7	15273.6	15196.8	15121.2	15045.7	14969.8	14894.8	14820.3	14745	14669.9	14595.2
G1	ZF10-06#7	2019-07-17	15730	15939.9	16149.7	16359.5	16569.4	16779.2	16989	17189.1	17367.5	17513.5	17622.5	17695	17738.9	17761.3	17769.7	17768.8	17761.3	17746.1	17723	17691.1	17649.8	17598.4	17538.5	17471.7	17399.5	17324	17247.5	17170.2	17092.7	17015.5	16938.4	16860.7	16782.5	16703.7	16623.7	16543	16462.3	16381.7	16302.2	16223.1	16144.7	16066.4	15988.2	15909.3	15830.5	15751.1	15672
H1	ZF10-06#8	2019-07-17	14009.1	14190.5	14371.9	14553.3	14734.7	14916.1	15097.4	15270.6	15424.4	15549.2	15641.8	15704.7	15743.6	15765.4	15776.2	15779.1	15774.3	15761.3	15739.1	15707.8	15667.4	15619.3	15564.7	15505.6	15443.6	15379.7	15314.3	15248.5	15181.8	15114	15045.9	14977.5	14908.8	14839.5	14770.8	14701.9	14633.7	14564.7	14496.7	14427.6	14358.6	14289.2	14220.4	14151.3	14083	14014.7	13945.4
A2	ZF10-05#1	2019-07-17	2703.65	2704.29	2704.92	2705.56	2706.2	2706.84	2707.48	2708.15	2708.51	2708.37	2707.32	2705.67	2703.3	2700.44	2697.34	2694.43	2691.7	2688.81	2685.99	2683.14	2680.12	2676.87	2673.85	2670.73	2667.51	2664.11	2660.94	2657.91	2654.98	2652.15	2649.48	2646.6	2643.79	2641.18	2638.68	2636.21	2633.89	2631.31	2628.55	2625.85	2623.26	2620.84	2618.59	2616.41	2614.26	2612.25	2610.13
B2	ZF10-05#2	2019-07-17	2713.05	2713.13	2713.2	2713.28	2713.36	2713.43	2713.51	2713.63	2713.96	2713.84	2712.91	2711.12	2709.11	2706.27	2703.33	2700.41	2697.66	2694.49	2691.52	2688.42	2685.07	2681.29	2677.64	2673.97	2670.46	2667.08	2664.07	2661.3	2658.54	2655.79	2653.03	2650.19	2647.2	2644.33	2641.16	2638.29	2635.53	2632.81	2629.96	2627.66	2625.38	2623.18	2620.99	2619.01	2616.62	2614.24	2611.79
C2	ZF10-05#3	2019-07-17	2721.64	2722.12	2722.61	2723.1	2723.59	2724.07	2724.56	2725.14	2725.35	2725.18	2724.87	2723.74	2721.97	2719.84	2717.26	2714.1	2711.01	2707.54	2703.78	2699.82	2695.9	2692.02	2688.31	2684.6	2681.16	2677.95	2674.58	2671.34	2668.42	2665.54	2662.39	2659.39	2656.33	2653.26	2650.26	2647.5	2644.75	2642.12	2639.65	2637.03	2634.67	2632.69	2630.71	2628.34	2626.06	2623.64	2620.65
D2	ZF10-05#4	2019-07-17	2630.09	2629.97	2629.85	2629.73	2629.6	2629.48	2629.36	2629.25	2628.78	2628.52	2627.94	2627.06	2625.98	2624.74	2622.94	2620.72	2618.28	2615.39	2612.36	2609.28	2606.03	2602.81	2599.7	2596.33	2593.08	2590.04	2586.73	2583.63	2580.7	2577.69	2574.72	2572.36	2569.87	2567.44	2565.2	2563.19	2560.74	2558.51	2556.42	2554.46	2552.44	2550.53	2548.51	2546.42	2544.21	2541.87	2539.65
E2	ZF10-05#5	2019-07-17	2648.48	2648.61	2648.74	2648.87	2649	2649.13	2649.26	2649.57	2649.92	2650.11	2649.88	2649.23	2647.96	2646.23	2644.31	2642.23	2639.8	2637.14	2634.44	2631.53	2628.36	2625.3	2622.23	2619.01	2615.73	2612.59	2609.45	2606.51	2603.51	2600.71	2597.85	2595	2592.04	2589.42	2586.73	2584.02	2581.2	2578.67	2576.04	2573.29	2570.87	2568.83	2566.39	2563.96	2561.75	2559.52	2557.07
F2	ZF10-05#6	2019-07-17	2695.28	2695.97	2696.66	2697.35	2698.04	2698.73	2699.42	2700.04	2700.66	2700.88	2700.44	2699.07	2697.03	2694.42	2691.55	2688.42	2684.92	2681.47	2677.74	2673.95	2670.14	2666.74	2663.11	2659.75	2656.38	2653.3	2650.11	2647.19	2644.01	2641.02	2637.73	2634.3	2630.96	2627.89	2624.67	2621.55	2618.86	2616.05	2613.43	2611.04	2608.79	2606.36	2604.28	2602.14	2600.11	2598.4	2597.04
G2	ZF10-05#7	2019-07-17	2708.53	2709.01	2709.49	2709.98	2710.46	2710.94	2711.42	2711.88	2712.77	2713.55	2714.06	2713.82	2713.09	2711.18	2708.23	2704.59	2700.73	2696.22	2691.78	2687.82	2683.98	2680.24	2676.76	2673.53	2670.21	2666.98	2663.93	2661.22	2658.21	2655.19	2652.23	2649.13	2645.6	2642.22	2639.06	2635.92	2632.96	2630.56	2628.28	2625.88	2623.52	2621.18	2618.68	2616.37	2614.02	2611.7	2609.45
H2	ZF10-05#8	2019-07-17	2718.53	2719.47	2720.4	2721.34	2722.28	2723.21	2724.15	2724.87	2725.38	2725.19	2724.22	2722.25	2719.79	2716.83	2713.69	2710.58	2707.76	2705.02	2702.04	2699.02	2695.74	2692.17	2688.39	2685.04	2681.88	2679.1	2676.52	2673.9	2670.98	2667.91	2664.57	2661.08	2657.85	2654.72	2651.94	2649.43	2647.33	2645.18	2643.11	2640.84	2638.68	2636.03	2633.38	2630.79	2628.19	2625.47	2623.15
A3	ZF10-04#1	2019-07-17	15806.3	16046.3	16286.4	16526.5	16766.6	17006.6	17246.7	17476.5	17680.2	17844.5	17965	18045	18092.8	18118.5	18131.3	18135.8	18134.1	18125.7	18109.2	18083.1	18047.2	18000.2	17943.3	17877.8	17806	17729.3	17650.6	17569.4	17488.3	17406.2	17324.3	17241.6	17159.6	17076	16992.1	16907.3	16822.7	16737.9	16654.1	16570.7	16488.1	16405.3	16322.7	16240	16157	16074	15991
B3	ZF10-04#2	2019-07-17	15908.9	16114.5	16320.2	16525.8	16731.5	16937.1	17142.8	17345.1	17529	17679.9	17792.7	17867.4	17911	17932.4	17941.8	17943.1	17937.7	17923.6	17899.6	17861.9	17811.3	17748.7	17677.1	17598.3	17516.2	17431.3	17345.6	17258.9	17171.8	17084.1	16997.2	16909.4	16822	16734.9	16647.5	16559.3	16471.5	16382.7	16293.8	16206	16118.7	16032	15946.3	15860.5	15773.5	15686.9	15599.7
C3	ZF10-04#3	2019-07-17	14421.4	14626.7	14832	15037.3	15242.6	15447.9	15653.2	15862.6	16065.6	16249.2	16404.2	16524	16608.5	16663.5	16696.5	16713.3	16717.6	16709.5	16688	16652.7	16603.4	16542.9	16475.1	16402.4	16326.5	16249.9	16173	16095.1	16016	15936.4	15855.5	15773.8	15691.8	15609.9	15527.6	15445.9	15363.5	15281.1	15197.8	15114.9	15032.3	14950.6	14869	14788.4	14707.5	14625.9	14543.2
D3	ZF10-04#4	2019-07-17	13416.5	13567.8	13719.2	13870.6	14021.9	14173.3	14324.7	14482.3	14641	14795.7	14940	15066.7	15167.6	15241.3	15289.2	15312.9	15316.6	15304.3	15278.1	15239.5	15190.4	15132.4	15068.9	15000.9	14930.1	14857.4	14783.1	14707.1	14630.5	14553.3	14474.8	14396	14316.9	14236.6	14155.9	14076.2	13996	13915.5	13835.3	13755	13673.2	13591.7	13509.7	13427	13343	13257.9	13170.8
E3	ZF10-04#5	2019-07-17	14130.7	14294	14457.3	14620.6	14784	14947.3	15110.6	15283.9	15460.6	15631.8	15788.9	15919.3	16017.4	16083.9	16123.1	16138.6	16138.1	16125.1	16100.6	16064.1	16016.1	15956.8	15888.2	15812.9	15733.5	15651.5	15568.4	15485.9	15403.7	15320.9	15238.3	15155.7	15071.4	14985.9	14899.9	14814	14727.8	14642.6	14557.8	14474	14390.1	14306.8	14223.4	14140.5	14057.1	13973.6	13890
F3	ZF10-04#6	2019-07-17	15419.8	15613.2	15806.7	16000.1	16193.5	16386.9	16580.4	16782.8	16984.3	17174	17340	17472	17566.5	17628.1	17663.6	17679.9	17683.2	17676.8	17659.1	17628.9	17585.3	17529.3	17462.9	17389.1	17310.7	17229.3	17146.5	17063.1	16979.3	16895.2	16811.7	16728.3	16643.8	16559.5	16473.7	16387.6	16301	16215.1	16128.6	16043.3	15957.8	15872.3	15786.8	15701.3	15614.8	15528	15440.9
G3	ZF10-04#7	2019-07-17	14819.9	14999.9	15179.9	15359.9	15540	15720	15900	16087.7	16275	16451	16606.6	16731.2	16822.1	16881.8	16916.9	16933	16935.2	16926.5	16907.4	16876.4	16832.3	16777.4	16712.9	16640.5	16562.8	16482.9	16401.6	16319	16236.4	16153.6	16069.7	15984.9	15900.3	15814.7	15728.5	15642.4	15556.8	15470.8	15385.3	15300.4	15215.2	15129.2	15043.7	14958.1	14872.1	14785.9	14700.1
H3	ZF10-04#8	2019-07-17	14865	15049.8	15234.7	15419.6	15604.4	15789.3	15974.2	16159.7	16335.5	16488.7	16610.6	16697	16751.9	16782.1	16795.5	16798.1	16793.1	16780.3	16758.8	16727.1	16685.1	16633.5	16573.7	16507.4	16436.5	16362.6	16287.3	16211.3	16134.7	16058.2	15981.3	15903.8	15825.7	15747.2	15668.3	15589.5	15511.1	15432.9	15355.5	15278.1	15201	15124.2	15047.2	14970.2	14893.6	14816.8	14739.5
A4	ZF10-03#1	2019-07-17	13533.5	13717.7	13901.8	14086	14270.1	14454.3	14638.5	14813.9	14968.4	15092	15180.6	15236.5	15265.5	15274.3	15270.3	15257.7	15238.6	15212.4	15179.5	15138.5	15089.1	15030.9	14964.8	14892.4	14815.7	14736.3	14655.9	14575.2	14494.1	14413.5	14332.2	14250.9	14169.3	14087.5	14005	13923.2	13841.6	13760	13679.1	13598.7	13518.5	13438	13357.9	13277.5	13197.3	13116.8	13036.9
B4	ZF10-03#2	2019-07-17	15571.5	15774.7	15977.8	16181	16384.1	16587.3	16790.5	16986.1	17164	17312.4	17425.5	17503.4	17550.7	17573.3	17578.4	17571.1	17553.3	17525.4	17487.6	17439.5	17380.6	17313.7	17239.2	17160	17077.1	16992	16904.8	16817.2	16728.2	16639.1	16551.2	16463.4	16375.2	16287.2	16199.1	16109.4	16020.1	15930.8	15841.6	15752.5	15664.7	15576.4	15489.1	15402.2	15315.2	15227.8	15141.5
C4	ZF10-03#3	2019-07-17	14188.2	14347.9	14507.6	14667.3	14827	14986.7	15146.5	15316.5	15491.8	15665.1	15828.7	15971.7	16084.8	16164.7	16214.4	16238	16241.8	16230.8	16209.3	16176.1	16132.3	16078.2	16015.5	15945.1	15870.5	15792.7	15713.4	15633.2	15553.1	15472.7	15391.5	15309.7	15227.5	15144.8	15061.5	14978.7	14896	14813.4	14730.6	14648.1	14565.3	14482.4	14399.2	14315.3	14230.5	14144.7	14057.5
D4	ZF10-03#4	2019-07-17	14254.2	14420.6	14587	14753.3	14919.7	15086.1	15252.5	15423	15591.8	15752.4	15895.8	16012	16093.8	16140.8	16155.7	16145.3	16116.8	16077	16029.7	15977	15918.2	15854.3	15786.5	15714.6	15639.3	15562.1	15483.4	15403	15321.9	15240.5	15158.9	15077.1	14995.7	14913.8	14831.8	14749.3	14666.6	14583.8	14501.1	14418.3	14335.5	14253.2	14171.3	14090.3	14009.5	13929.1	13848.4
E4	ZF10-03#5	2019-07-17	13498.4	13683.3	13868.2	14053.1	14238	14422.9	14607.8	14799	14990.6	15174.2	15343.4	15487.9	15600	15679.1	15728.7	15750.6	15750.9	15735.2	15706.5	15666	15616.2	15558.5	15494.6	15425.9	15353.8	15279	15202.5	15124.7	15046.3	14967.3	14888	14808.4	14727.9	14646.2	14563.1	14479.4	14395.1	14311.1	14227.3	14144.1	14060.9	13977.5	13892.5	13806.8	13720.1	13632	13542
F4	ZF10-03#6	2019-07-17	14381.5	14535.2	14688.9	14842.6	14996.2	15149.9	15303.6	15469.3	15641.2	15809.7	15963.8	16093.3	16191	16256.4	16294.6	16312.4	16315.1	16308.3	16292.8	16267.2	16230.5	16182.5	16124	16057.5	15985.1	15909	15831.2	15752.1	15672.9	15593.3	15514.2	15435.4	15357	15278.3	15199.8	15120.8	15041.6	14962.1	14882.8	14803.2	14723.6	14644	14565.1	14486.5	14408.8	14331.7	14254.7
G4	ZF10-03#7	2019-07-17	15425.3	15615.8	15806.4	15997	16187.5	16378.1	16568.7	16768.9	16971.1	17164.8	17340.9	17487.1	17596.6	17671.2	17717.1	17739.5	17745.6	17741.2	17726.8	17701.5	17664.8	17616.6	17557.6	17489.5	17414.9	17335.9	17254.7	17172.8	17091.3	17009.7	16928.4	16847	16764.9	16681.7	16597.7	16512.9	16428.4	16343.8	16259.8	16176.5	16094.2	16011.4	15928.9	15845.9	15762.5	15678.2	15593.8
H4	ZF10-03#8	2019-07-17	14868.3	15072.6	15276.9	15481.2	15685.5	15889.8	16094.1	16296.7	16486.8	16651.6	16782.7	16876.9	16939.2	16976.3	16996.3	17005.4	17006	16997.7	16980	16951.1	16910.9	16860.5	16801.9	16736	16665.4	16592.2	16517.2	16440.6	16364.2	16287.9	16210.8	16133.6	16057	15979.6	15902.4	15825.8	15749.6	15673.2	15598.1	15522.8	15447.6	15372.3	15297	15220.7	15144.3	15067.8	14991.2
A5	ZF10-02#1	2019-07-17	14174.6	14362.6	14550.7	14738.8	14926.8	15114.9	15303	15479.4	15633.8	15755.7	15842.4	15895.4	15921.5	15927.3	15921.2	15906.5	15886.6	15861.4	15830.6	15792.7	15747.3	15693	15629.9	15560	15484.5	15405.4	15324.4	15243.4	15161.8	15080.7	14999.9	14918.9	14837	14754.5	14670.8	14586.5	14503	14419.7	14337.2	14255.7	14174.3	14092.5	14010.8	13928.7	13846	13763.5	13680.9
B5	ZF10-02#2	2019-07-17	14101.5	14269	14436.4	14603.9	14771.4	14938.9	15106.3	15263.1	15397.9	15501.2	15570.7	15608.2	15618.7	15610.2	15589.6	15560.5	15526.1	15485.5	15438.8	15386.1	15327.3	15261.4	15191	15116.2	15038.2	14958.1	14876.8	14794.6	14712.2	14630	14547.8	14465.3	14383.3	14301.1	14218.2	14135.7	14053.3	13969.9	13886.6	13803.8	13720.5	13637.9	13556	13473.6	13391	13309.2	13226.1
C5	ZF10-02#3	2019-07-17	16211.9	16388.5	16565.2	16741.8	16918.4	17095	17271.7	17456.7	17643.9	17824.8	17990.9	18129.2	18231.7	18298.8	18333.9	18341.9	18330.6	18306	18269.7	18222.9	18166	18100.2	18027.2	17948.9	17866.7	17782.9	17698.1	17612.4	17526.2	17439.8	17352.3	17263.7	17174.2	17084.3	16993.8	16903.6	16814	16725.9	16637.4	16549.6	16461.9	16374.5	16285.8	16197.9	16110.1	16022.1	15933.6
D5	ZF10-02#4	2019-07-17	13434.8	13564.2	13693.5	13822.9	13952.3	14081.7	14211	14349.4	14491.7	14630.8	14758.9	14867	14946.9	14997	15020.6	15021.5	15006	14979.2	14944.3	14901.4	14851	14793.1	14728.7	14658.5	14584.3	14507.6	14429.2	14350.3	14271.1	14191.1	14110.9	14030	13948.8	13867.2	13786	13705.3	13625.2	13545	13465.6	13386.6	13306.9	13227.2	13147.8	13068	12988	12909.1	12830.4
E5	ZF10-02#5	2019-07-17	15372.1	15548.7	15725.3	15901.9	16078.5	16255.1	16431.7	16619.6	16812.3	17000.1	17174.1	17322	17435.6	17514.7	17564.2	17588.5	17593.6	17584.3	17562.8	17527.6	17479.2	17419.3	17350.3	17273.5	17192.9	17110.1	17026.3	16942.3	16858.7	16774.8	16690.9	16606.1	16520.2	16433.6	16345.9	16257.5	16169.4	16082	15995.2	15909.6	15824.1	15738.8	15653.4	15567.3	15480.8	15394.2	15307.8
F5	ZF10-02#6	2019-07-17	14412	14572.3	14732.6	14892.9	15053.2	15213.6	15373.9	15541.9	15712.7	15878.1	16029.3	16157	16253.4	16317.5	16352.7	16364.8	16358.8	16341.5	16315.1	16281.1	16238.7	16187.9	16129.2	16064.1	15994.1	15920.2	15845.1	15769.6	15693.8	15617.7	15542	15466.1	15389.5	15312.8	15235.5	15158.2	15080.7	15003.5	14926.3	14849.6	14772.7	14695.5	14618.4	14541.7	14464.6	14387.9	14311.6
G5	ZF10-02#7	2019-07-17	14392.8	14545.6	14698.4	14851.1	15003.9	15156.7	15309.5	15469.2	15631.5	15788.2	15931.3	16050.9	16139.2	16194	16218.3	16217.4	16197.3	16163.1	16118.7	16065.9	16004.5	15936.7	15864.8	15789.4	15711.6	15633.1	15554.1	15474.3	15394.2	15313.5	15232.5	15150.8	15068.4	14985.4	14901.8	14817.5	14733.5	14649.3	14565.8	14482.9	14400.7	14318.5	14237.2	14155.6	14074	13992.4	13911.1
H5	ZF10-02#8	2019-07-17	13042	13185.6	13329.2	13472.8	13616.4	13760	13903.6	14048	14185.2	14304.6	14400	14465.7	14503.4	14518.2	14516.8	14503.1	14481.8	14454.2	14419.9	14377.1	14327.4	14269.4	14204.1	14132.8	14057.9	13980.3	13902.5	13825.2	13749.1	13675.4	13604.1	13535.7	13469.1	13403.3	13337.1	13268.6	13196.7	13122.6	13046.6	12969.2	12891.2	12813.4	12734.8	12656.3	12577.8	12499.7	12421.6
A6	ZF10-01#1	2019-07-17	14695.7	14864	15032.3	15200.6	15368.9	15537.2	15705.4	15867.5	16012	16128.4	16211.6	16261.6	16282.7	16282.1	16268.3	16246.2	16219.4	16189.4	16155.8	16116.9	16071.2	16018.1	15956.1	15886.5	15810.5	15731.1	15649.5	15567.3	15485.3	15404	15322.3	15239.7	15156.8	15073.4	14989.1	14905.4	14822.1	14739.2	14656.5	14574.5	14492.7	14411.1	14329.3	14247.8	14166.1	14084	14002.1
B6	ZF10-01#2	2019-07-17	16498.8	16666.9	16834.9	17002.9	17171	17339	17507.1	17669.5	17817.8	17941.9	18033.1	18090.1	18116.9	18118.3	18101.2	18072.5	18035.7	17992	17943	17888.4	17827.4	17759.5	17684.8	17603.2	17516.4	17425.7	17333.2	17239.1	17144.5	17049.4	16954	16857.8	16761.9	16665.6	16570.2	16475.7	16381.9	16288.4	16195.7	16102.7	16009.4	15915.8	15822.1	15728	15632.6	15536.8	15441.3
C6	ZF10-01#3	2019-07-17	15278.2	15479.2	15680.3	15881.3	16082.3	16283.4	16484.4	16673.5	16839.1	16969.5	17061	17116	17141.3	17144.6	17134.6	17115.8	17090.7	17058.2	17018.2	16970.8	16915.1	16850.2	16778.9	16702.7	16621.9	16539.3	16456.9	16374.1	16291.2	16208.8	16126	16042.1	15958	15873.2	15788.2	15703.3	15619	15535.1	15451.5	15368	15284.3	15200.6	15116.7	15032.7	14948.8	14865.5	14782.2
D6	ZF10-01#4	2019-07-17	14343.4	14482.2	14620.9	14759.7	14898.5	15037.3	15176	15322.9	15472.9	15619.8	15756.4	15873.4	15962.1	16021.1	16052.2	16059.8	16048.2	16023.8	15989.1	15945.6	15892.9	15832.9	15764.3	15689.6	15609.6	15525.8	15440.2	15354.8	15269.6	15185	15101	15017	14932.4	14847.2	14761.1	14675.2	14588.3	14501.8	14415.5	14329.9	14243.7	14158.9	14074	13989.4	13904.9	13820.6	13735.9
E6	ZF10-01#5	2019-07-17	17884.4	18048.8	18213.2	18377.6	18542	18706.4	18870.8	19045.3	19221.4	19388.9	19536.6	19654.9	19736.5	19783.9	19801	19793.4	19767.1	19726.7	19673.1	19608.4	19533	19448.3	19356.8	19260.6	19161	19059.7	18958.3	18856.9	18755.4	18653.7	18551.7	18448.3	18343.6	18238.4	18132.5	18026.6	17921.4	17817.4	17713.4	17610.1	17507.1	17404.3	17301.5	17198.9	17096.6	16994.3	16891.7
F6	ZF10-01#6	2019-07-17	16954.2	17172.8	17391.5	17610.2	17828.8	18047.5	18266.2	18469.5	18644.2	18781	18877.3	18938.3	18970.3	18982.8	18982.1	18971.4	18949.4	18917.5	18873.5	18817.8	18751	18675.6	18594.1	18508.8	18421.2	18333.1	18244.6	18154.3	18063.5	17972.4	17880.7	17789	17698.2	17606.2	17513.8	17421	17327.8	17233.4	17140	17047.2	16955.6	16863.9	16774	16683.3	16592.7	16501.3	16409.4
G6	ZF10-01#7	2019-07-17	15752.6	15949.9	16147.1	16344.4	16541.7	16738.9	16936.2	17130.2	17310.3	17463.1	17580.7	17660.9	17708.2	17729.2	17732.7	17725	17709.8	17686.8	17655.4	17614.5	17563.2	17500.8	17429.8	17351.8	17269.6	17184.8	17099.9	17015.2	16931	16846.6	16762.6	16678.4	16593.4	16508.2	16423.1	16337	16251	16165.8	16080.5	15995.2	15910.9	15827.4	15744.2	15661.3	15578.3	15494.8	15409.9
H6	ZF10-01#8	2019-07-17	3640	3657.53	3675.06	3692.59	3710.12	3727.66	3745.19	3763.06	3780.23	3796.07	3808.94	3818.12	3822.62	3822.82	3819.58	3813.87	3805.94	3796.87	3787	3775.86	3763.63	3751.04	3737.32	3722.95	3708.26	3693.52	3678.4	3663.7	3648.99	3634.4	3619.93	3605.75	3591.7	3578.01	3564.62	3551.86	3539.68	3527.97	3516.66	3505.57	3493.87	3481.58	3468.8	3455.49	3441.97	3428.52	3415.25
A12	°CR Neg. #1	2019-07-17	2658.04	2659.47	2660.9	2662.32	2663.75	2665.18	2666.61	2667.84	2669.12	2670.03	2670	2668.73	2666.58	2663.86	2660.73	2657.95	2655.74	2653.87	2652.15	2650.91	2649.57	2648.18	2646.15	2643.79	2640.6	2637.45	2633.87	2631.02	2628.5	2626.46	2623.92	2621.77	2619.5	2616.85	2614.46	2612.97	2611.42	2609.85	2608.65	2607.34	2605.41	2603.73	2602.14	2600.57	2599	2597.62	2595.88
B12	°CR Neg. #2	2019-07-17	2651.19	2652.38	2653.56	2654.74	2655.93	2657.11	2658.3	2659.1	2659.29	2658.46	2656.77	2654.75	2652.32	2649.73	2647.41	2644.99	2643.12	2641.16	2638.74	2636.16	2633.99	2631.1	2628.05	2625.52	2622.93	2619.92	2617.26	2615.42	2613.79	2612.08	2610.79	2609.63	2607.86	2605.81	2604.33	2602.66	2600.69	2598.44	2595.94	2593.26	2590.62	2588.14	2586.35	2584.89	2583.35	2581.85	2580.53
C12	°CR Neg. #3	2019-07-17	2654	2655.09	2656.17	2657.26	2658.35	2659.43	2660.52	2660.94	2660.62	2660.3	2658.76	2656.52	2654.53	2652.63	2650.32	2647.81	2645.59	2643.08	2640.43	2637.9	2635.78	2633.32	2630.65	2627.68	2624.49	2621.2	2618.22	2615.53	2613.07	2610.69	2608.56	2606.23	2604.11	2602	2600.16	2597.97	2595.92	2593.75	2592.03	2590.19	2588.49	2587.06	2585.54	2583.62	2581.66	2579.7	2577.64
D12	°CR Neg. #4	2019-07-17	2655.6	2655.66	2655.73	2655.79	2655.86	2655.92	2655.99	2655.83	2655.16	2653.85	2652.25	2650.17	2647.92	2645.56	2643.16	2640.58	2638.32	2635.61	2632.53	2629.32	2626.21	2623	2619.94	2617.02	2614.13	2611.09	2607.89	2605.01	2602.53	2600.28	2598.24	2596.44	2594.33	2591.93	2589.46	2586.9	2584.33	2582.29	2580.41	2578.65	2577.1	2575.26	2572.96	2570.88	2568.95	2567	2565.54
E12	°CR Neg. #5	2019-07-17	2665.95	2666.76	2667.58	2668.4	2669.21	2670.03	2670.85	2671.2	2670.93	2669.98	2667.88	2665.78	2663.46	2661.12	2658.64	2656.28	2653.29	2650.55	2647.63	2644.84	2642.2	2639.89	2637.03	2634.28	2631.48	2628.56	2625.64	2623.24	2621.09	2619.13	2617.16	2615.41	2613.58	2611.33	2608.96	2606.72	2604.28	2601.92	2600.08	2598.33	2596.67	2595.11	2593.5	2591.43	2589.18	2586.77	2584.51
F12	°CR Neg. #6	2019-07-17	2654.17	2654.68	2655.2	2655.71	2656.23	2656.74	2657.26	2657.46	2656.83	2655.96	2654.14	2652.13	2649.57	2646.98	2644.31	2641.5	2638.15	2634.72	2631.43	2628.05	2624.79	2622.07	2619.52	2616.97	2614.54	2612.4	2609.74	2607.52	2605.1	2602.71	2600.26	2598.62	2596.65	2595.1	2593.63	2591.95	2589.61	2587.23	2584.78	2582.32	2580.14	2578.15	2576.5	2574.47	2572.49	2570.39	2568.62
G12	°CR Neg. #7	2019-07-17	2698.67	2699.11	2699.56	2700	2700.45	2700.89	2701.33	2701.12	2701.14	2699.93	2697.69	2695.28	2692.38	2689.25	2686.43	2683.9	2681.45	2679.47	2677.4	2675.16	2672.73	2669.92	2666.92	2663.6	2660.61	2657.51	2654.5	2651.44	2648.62	2645.76	2643.22	2641.16	2639	2637.11	2635.31	2633.44	2631.23	2629.43	2627.4	2625.13	2622.87	2620.94	2618.63	2616.24	2614.44	2612.74	2610.92
H12	°CR Neg. #8	2019-07-17	2689.91	2690.15	2690.39	2690.64	2690.88	2691.12	2691.37	2691.33	2690.75	2689.29	2687.55	2685.1	2682.51	2679.91	2677.47	2675.06	2673.07	2670.77	2668.7	2666.68	2664.7	2662.32	2659.75	2656.96	2654	2650.71	2647.67	2645.08	2642.11	2639.23	2636.92	2634.67	2632.31	2630.46	2628.53	2626.43	2624.11	2621.74	2619.18	2616.85	2614.38	2612.18	2610.28	2608.64	2607.19	2605.87	2604.58
A1	ZF11-32#1	2019-07-20	2819.8	2822.33	2824.85	2827.37	2829.9	2832.42	2834.94	2837.33	2839.19	2839.93	2839.71	2837.98	2835.35	2832.22	2828.67	2824.88	2821.57	2817.87	2814	2810.26	2806.5	2802.32	2798.9	2795.36	2791.7	2788.09	2784.4	2779.98	2775.72	2771.66	2767.61	2763.65	2760.11	2756.48	2752.69	2748.93	2745.31	2741.44	2737.87	2734.33	2730.92	2727.68	2724.83	2721.82	2719.09	2716.3	2713.51
B1	ZF11-32#2	2019-07-20	2670.82	2671.64	2672.46	2673.27	2674.09	2674.91	2675.72	2676.46	2676.45	2676.06	2675.36	2674.03	2672.23	2670.45	2668.37	2665.8	2663.08	2660.21	2657.04	2653.9	2651.15	2648.84	2646.73	2644.79	2642.79	2640.62	2638.14	2635.44	2632.82	2630.22	2627.73	2625.33	2623.13	2620.88	2618.81	2616.79	2614.97	2613.43	2612.31	2611.35	2610.24	2609.07	2607.4	2605.09	2602.66	2600.34	2597.86
C1	ZF11-32#3	2019-07-20	17813.6	18033.8	18254.1	18474.3	18694.6	18914.9	19135.1	19342.1	19523.3	19665.1	19763.2	19818.6	19838.2	19831.1	19806.5	19770.9	19727.3	19677.6	19620.7	19557.2	19486.3	19408.3	19323.2	19233.5	19140.2	19044.4	18947.9	18851.3	18754.6	18657.9	18561.4	18464.2	18366.5	18268.7	18170.6	18072.1	17974.5	17877.1	17779.7	17682.8	17587.2	17491.6	17396.8	17302.4	17208.3	17113.6	17019.5
D1	ZF11-32#4	2019-07-20	15541	15733.8	15926.6	16119.5	16312.3	16505.1	16697.9	16879	17038.3	17164.3	17253.2	17305.2	17326.8	17324.8	17305.5	17274.8	17235.1	17186.1	17128.2	17063.7	16991.6	16912.7	16829	16741.6	16651.8	16561.2	16471.2	16381.9	16293.6	16205.4	16117.2	16027.8	15937.3	15845.3	15752.2	15659.2	15566.7	15474	15382.4	15292	15201.8	15112.1	15023.7	14934.8	14845.4	14755.6	14665.8
E1	ZF11-32#5	2019-07-20	13776.8	13959.3	14141.8	14324.3	14506.8	14689.3	14871.8	15035.7	15169.4	15265.7	15325	15352	15354.5	15340.7	15316.6	15284.7	15245.7	15198	15141.6	15076.3	15003.1	14922.5	14837.9	14749.3	14659.3	14568.4	14477.4	14385.9	14295.2	14204.2	14112.9	14021.4	13929.4	13837	13744.9	13653.1	13562	13471.4	13380.7	13290.1	13199.4	13109	13018.7	12929	12839.7	12751.2	12662.9
F1	ZF11-32#6	2019-07-20	8674.26	8736.06	8797.86	8859.66	8921.46	8983.26	9045.06	9101.1	9148.66	9182.52	9199.73	9199.74	9184.61	9157.33	9122.2	9082.21	9039.7	8994.95	8948.08	8898.9	8847.63	8793.07	8736.1	8677.16	8616.95	8555.42	8494.38	8433.35	8372.44	8311.14	8250.5	8189.54	8128.8	8068.51	8008.93	7949.11	7889.65	7830.84	7772.11	7713.63	7656.16	7599.36	7542.85	7486.98	7431.97	7377.08	7322.22
G1	ZF11-32#7	2019-07-20	2699.31	2700.06	2700.82	2701.58	2702.33	2703.09	2703.85	2704.22	2704.15	2703.25	2701.84	2699.93	2697.35	2694.65	2692.07	2689.8	2687.52	2685.77	2683.92	2681.68	2678.78	2675.69	2672.22	2668.69	2665.54	2662.88	2660.56	2658.24	2656.24	2654.25	2652.01	2649.54	2647.33	2644.94	2642.47	2640.36	2638.33	2636.37	2634.58	2632.84	2630.94	2629.22	2627.38	2625.47	2623.41	2621.4	2619.44
H1	ZF11-32#8	2019-07-20	2712.35	2713.42	2714.48	2715.54	2716.6	2717.67	2718.73	2719.68	2720.13	2719.75	2719.2	2717.78	2715.65	2713.5	2711.27	2708.66	2706.19	2704.05	2701.57	2699.05	2696.69	2694.55	2692.06	2689.54	2687.03	2684.27	2681.11	2678.23	2675.78	2673.58	2671.73	2670.18	2668.35	2666.33	2664.03	2661.47	2658.93	2656.89	2654.79	2652.95	2651.43	2649.93	2648.28	2646.96	2645.75	2644.53	2643.21
A2	ZF11-31#1	2019-07-20	2685.25	2686.54	2687.83	2689.11	2690.4	2691.69	2692.98	2693.91	2693.92	2693.49	2692.6	2690.99	2688.9	2686.94	2684.74	2682.33	2680.08	2678.05	2675.65	2673.21	2670.76	2667.99	2664.79	2661.71	2658.71	2655.69	2652.8	2650.19	2647.69	2645.2	2642.89	2640.72	2638.67	2636.53	2634.39	2632.25	2630.03	2627.61	2625.21	2623.04	2620.85	2618.7	2616.74	2615.06	2613.13	2611.25	2609.24
B2	ZF11-31#2	2019-07-20	8435.46	8666.58	8897.69	9128.8	9359.91	9591.02	9822.14	10037.7	10233.7	10403.6	10542.3	10645.8	10715.8	10757.5	10776.7	10779.5	10770.6	10752.3	10724.6	10688.3	10643.7	10592.1	10534.6	10473.1	10408.8	10342.8	10275.8	10208.6	10141	10073.4	10006	9938.11	9870.11	9802.31	9734.54	9667.03	9600.47	9534.46	9468.95	9403.28	9337.58	9271.84	9205.98	9140.16	9075.19	9010.51	8946.23
C2	ZF11-31#3	2019-07-20	13081.3	13350.5	13619.7	13889	14158.2	14427.4	14696.6	14950.7	15179.3	15369	15513.4	15612	15672.1	15701.6	15709.1	15701.2	15680.5	15646.6	15599.2	15539.7	15468.6	15388.1	15301.1	15210	15116	15020.7	14925.5	14830.1	14734.6	14639.4	14544.4	14448.9	14353.1	14257.3	14160.7	14063.5	13966.6	13869.4	13772.2	13675.9	13580.6	13485.8	13392	13298.5	13205.8	13112.8	13019.5
D2	ZF11-31#4	2019-07-20	2747.63	2749.65	2751.68	2753.7	2755.72	2757.74	2759.77	2761.42	2763.13	2764.52	2765.66	2765.98	2765.58	2764.35	2762.46	2760.27	2757.75	2754.92	2752.04	2748.94	2745.37	2741.5	2737.58	2733.47	2729.45	2725.67	2722.11	2718.49	2714.86	2711.37	2707.84	2704.2	2700.54	2697.07	2693.3	2689.58	2686.08	2682.81	2679.36	2676.12	2672.98	2669.84	2666.72	2663.82	2661.12	2658.62	2656.06
E2	ZF11-31#5	2019-07-20	2673.38	2673.57	2673.75	2673.94	2674.13	2674.31	2674.5	2675.02	2675.8	2676.24	2676.53	2676.26	2675.11	2673.63	2671.85	2669.51	2666.68	2663.83	2660.57	2657.17	2653.68	2650.74	2647.84	2644.81	2641.74	2638.87	2635.63	2632.25	2629.63	2627.22	2624.69	2622.34	2620.27	2617.52	2614.76	2612.25	2609.91	2607.28	2604.97	2602.59	2600.23	2597.82	2595.75	2593.71	2591.87	2589.99	2587.96
F2	ZF11-31#6	2019-07-20	10490.4	10663.2	10836	11008.8	11181.6	11354.4	11527.2	11693.4	11847.3	11980.8	12086.7	12163.2	12212.4	12237.8	12244.6	12238.4	12221.2	12194.1	12158	12113.2	12059.8	11999.6	11934.2	11863.9	11789.8	11713.7	11636.2	11557.2	11478.1	11399.7	11320.9	11242.4	11164.2	11085.2	11005.3	10925.5	10845.3	10765.5	10686.7	10608.8	10531.1	10454.3	10377.5	10300.6	10224.1	10148	10071.7
G2	ZF11-31#7	2019-07-20	10555.5	10724.8	10894.1	11063.4	11232.7	11402	11571.3	11730.5	11871.8	11987	12070	12120.6	12143.3	12143.7	12128.2	12101.4	12064.8	12018.6	11962.9	11897.9	11825.7	11748.7	11668.6	11586.6	11504	11421.5	11339.4	11257.4	11176.4	11095.7	11014.8	10933.4	10851.6	10769.5	10687.1	10604.9	10523.3	10442.5	10362	10282.2	10203.1	10124.7	10046.3	9968.36	9890.27	9812.01	9733.71
H2	ZF11-31#8	2019-07-20	2718.88	2720.01	2721.15	2722.28	2723.42	2724.55	2725.69	2726.37	2726.56	2726.05	2724.78	2723.2	2721.12	2718.77	2716.1	2713.26	2710.18	2707.38	2704.54	2701.81	2699.15	2696.36	2693.37	2690.36	2687.03	2683.6	2680.21	2676.88	2673.79	2671.15	2669	2666.94	2664.96	2662.93	2660.79	2658.38	2656.32	2654.18	2652.14	2650.22	2648.06	2645.5	2643.14	2640.53	2637.68	2635.24	2633.2
A3	ZF11-30#1	2019-07-20	14910.3	15114.8	15319.3	15523.8	15728.3	15932.8	16137.3	16328	16488.6	16608	16685.5	16726.2	16739.2	16736.4	16725.7	16710.7	16691.8	16667.9	16636.1	16594.6	16542.1	16478.6	16406	16326.4	16242	16155.3	16067.5	15978.4	15888.8	15799.9	15710.6	15621.2	15532.8	15444.7	15355.5	15266.9	15178.4	15088.9	14999.7	14911.6	14823.5	14735.4	14648.1	14561	14473.4	14385.4	14297.4
B3	ZF11-30#2	2019-07-20	16533.6	16740	16946.5	17152.9	17359.4	17565.8	17772.2	17979.9	18174.3	18339.2	18464.3	18547.9	18597	18619.6	18626	18623.9	18615.6	18599	18572.5	18533.9	18481.6	18417.6	18343.4	18262.6	18177.1	18090.3	18002.6	17916.8	17834	17756.1	17681.1	17608.3	17536.1	17460.9	17380.7	17296.9	17210.6	17122	17033.2	16944.9	16856.7	16767.7	16678.6	16588.8	16498.7	16409.3	16320.7
C3	ZF11-30#3	2019-07-20	17239.9	17469.3	17698.7	17928.2	18157.6	18387.1	18616.5	18840.4	19046.8	19221.5	19353.9	19439.1	19479.9	19483.8	19459.9	19417.7	19363.7	19301.8	19233.3	19160.9	19085	19006.1	18925.1	18843.1	18758.6	18672.8	18586.7	18500	18412.1	18324.3	18236	18146.4	18055.6	17965	17873.7	17781.9	17690.3	17599.2	17507.5	17415.7	17324.3	17232.6	17140.6	17048.7	16957	16865.1	16773.5
D3	ZF11-30#4	2019-07-20	16620.9	16842	17063.1	17284.1	17505.2	17726.3	17947.4	18170.8	18388.8	18588.8	18761.3	18893.7	18984	19034.9	19053.3	19046.8	19024.3	18991	18948.4	18897.5	18838.4	18772.3	18699.2	18620.7	18538.5	18454.7	18369.3	18283.5	18197.2	18110.7	18022.3	17933.1	17843	17752.5	17660.7	17569.4	17478.3	17387.1	17296.5	17207.3	17117.9	17028.9	16939.9	16850.5	16760.2	16670.5	16580.7
E3	ZF11-30#5	2019-07-20	17057.9	17299.5	17541.1	17782.6	18024.2	18265.8	18507.3	18756	18999.4	19222.2	19409.4	19549.3	19639.6	19685.3	19693.1	19672.1	19632.4	19578.6	19513.6	19441.4	19364.5	19282.7	19199.2	19114	19026.7	18937.3	18847.5	18756.2	18663.8	18570.8	18477.8	18383.9	18289.8	18196.2	18102.2	18008.2	17914.5	17820.6	17726.3	17633.2	17539.9	17447.1	17354.6	17262.7	17169.9	17078.1	16986
F3	ZF11-30#6	2019-07-20	17014.1	17228	17441.8	17655.7	17869.6	18083.5	18297.4	18512.4	18714.3	18887.9	19021.3	19113	19167.1	19191.6	19193.4	19180	19152.4	19110.7	19055.1	18987.3	18909.3	18824.2	18734.6	18642.3	18549	18454.9	18360.4	18265.9	18170.9	18074.9	17978.9	17882.6	17786.3	17689.9	17593.2	17496	17398.3	17300.5	17203	17106.7	17011	16916.2	16821	16726.4	16631.4	16536.1	16440.7
G3	ZF11-30#7	2019-07-20	17665.7	17889.4	18113.2	18336.9	18560.6	18784.4	19008.1	19238.4	19460.8	19661.7	19828.3	19951.1	20032.6	20080.5	20101.8	20104.7	20095.4	20073.6	20039	19991.8	19932.3	19861.8	19783.5	19698.8	19610.5	19520.4	19430.2	19339.5	19249.4	19158.9	19068.3	18975.9	18883.1	18789.2	18695.2	18600.4	18506.6	18413.3	18320.4	18228	18136.6	18045.4	17953.8	17862.1	17769.9	17677	17584
H3	ZF11-30#8	2019-07-20	16929.4	17153	17376.7	17600.3	17823.9	18047.6	18271.2	18487.8	18682.5	18840.4	18956.3	19031.9	19075.6	19096.3	19103.8	19102.8	19094	19075.8	19046.1	19004.6	18951.6	18889.4	18819.1	18743.7	18664.9	18584.6	18502.8	18421.3	18339.9	18257.5	18173.6	18089.3	18004	17918.5	17833.3	17749.5	17665.7	17582.2	17498.5	17414.4	17329.9	17245.2	17160.9	17075.9	16991.9	16907.6	16823.8
A4	ZF11-29#1	2019-07-20	11104.2	11259.4	11414.7	11570	11725.3	11880.6	12035.8	12177.2	12295.8	12383.2	12437.9	12462.2	12461.6	12443.4	12414	12377.8	12337.1	12291.6	12241.5	12186	12124.4	12056.9	11984.4	11907.8	11828.2	11746.9	11664.3	11581.5	11498	11415	11332	11249.3	11166.8	11084.5	11001.7	10919.4	10837.2	10754.9	10673.1	10592.2	10511.5	10431.6	10352.2	10273.4	10194.5	10116.6	10038.5
B4	ZF11-29#2	2019-07-20	13924.9	14123.8	14322.7	14521.6	14720.4	14919.3	15118.2	15309.8	15485	15633	15746.4	15823.3	15867.6	15883.7	15878.5	15858.2	15827.3	15786.9	15738.4	15682.6	15620	15551.1	15476.5	15398.2	15316.4	15231.6	15146	15060.1	14973.2	14886.4	14800.4	14713.1	14624.8	14536.2	14447.2	14357.7	14269.3	14181.3	14093.6	14006	13918.4	13830.3	13742.5	13654.4	13566.5	13478.4	13390.7
C4	ZF11-29#3	2019-07-20	2688.04	2688.2	2688.37	2688.54	2688.7	2688.87	2689.03	2688.63	2687.58	2685.99	2683.96	2681.6	2679.22	2676.89	2674.27	2671.48	2668.39	2664.84	2660.98	2657.28	2653.53	2650.1	2646.99	2644.02	2640.88	2637.78	2634.57	2631.38	2628.44	2625.76	2623.32	2621.13	2618.78	2616.13	2613.49	2610.5	2607.28	2604.41	2602.06	2599.62	2597.71	2595.92	2593.77	2591.49	2589.32	2587.01	2585.03
D4	ZF11-29#4	2019-07-20	2715.78	2715.29	2714.8	2714.32	2713.83	2713.34	2712.85	2712.78	2712.63	2712.33	2711.99	2710.86	2709.54	2707.88	2705.96	2703.46	2701.01	2697.86	2694.58	2691.16	2687.62	2683.99	2680.82	2677.69	2674.57	2671.45	2668.34	2665.24	2662.25	2659.18	2656.44	2653.62	2650.6	2647.26	2643.97	2640.64	2637.59	2634.62	2632.02	2629.57	2627.19	2624.91	2622.67	2620.28	2618.11	2615.99	2613.36
E4	ZF11-29#5	2019-07-20	14796	14973.2	15150.3	15327.4	15504.5	15681.6	15858.8	16042.1	16224.8	16399.3	16555.4	16681.5	16771.6	16825.3	16843.8	16832.5	16798.6	16747.7	16684.5	16612.1	16533.2	16449.3	16361.8	16270.4	16176.7	16081	15984	15886.1	15788	15689.6	15591	15492.1	15392.5	15292	15190.8	15089.3	14987.5	14885.6	14784.1	14682.9	14581.6	14481.6	14381.7	14282.9	14184.3	14086.5	13987.5
F4	ZF11-29#6	2019-07-20	15755.2	15949.5	16143.8	16338	16532.3	16726.6	16920.8	17124.8	17331.3	17527.3	17699.9	17838.9	17939.5	18002.4	18032.5	18036.5	18019.3	17985.1	17936.8	17876.3	17804.9	17725.8	17641.3	17552	17459.8	17366.5	17272.9	17178.9	17085.1	16991.4	16897.1	16802.1	16706.9	16611.2	16514.4	16417.8	16321.1	16224	16127.3	16032.4	15937.3	15842.6	15748.1	15653.7	15558.6	15463.5	15368
G4	ZF11-29#7	2019-07-20	2961.87	2962.87	2963.87	2964.87	2965.88	2966.88	2967.88	2969.45	2970.88	2972.17	2973.05	2973	2971.5	2969.36	2966.33	2962.96	2959.2	2955.33	2950.71	2945.75	2939.98	2933.9	2927.61	2921.5	2915.28	2909.13	2902.88	2896.54	2890.36	2884.23	2878.27	2872.56	2867.13	2861.53	2856.07	2850.93	2845.95	2840.88	2835.95	2831.09	2826.13	2821.2	2816.33	2811.47	2806.9	2802.27	2797.57
H4	ZF11-29#8	2019-07-20	12626.5	12819.9	13013.2	13206.6	13400	13593.4	13786.7	13966.3	14123.4	14247.9	14335.6	14387	14408.3	14407.1	14390.8	14364	14329.8	14288.1	14238	14179.6	14113.3	14040	13960.8	13877.6	13792	13705.8	13619.3	13533.1	13447.5	13361.4	13274.1	13186.2	13097.7	13009	12920.4	12833.4	12746.9	12661.2	12575.7	12490.1	12404	12317.8	12231.8	12146	12061.8	11978.3	11895.9
A5	ZF11-28#1	2019-07-20	13494.2	13759.9	14025.5	14291.2	14556.9	14822.6	15088.2	15311.3	15486.8	15615	15701.7	15754	15782.2	15792.5	15788.9	15773.1	15746.9	15709.3	15661.7	15605.6	15541.8	15472.4	15399.9	15325.2	15248.5	15171.5	15093.7	15015.1	14935.8	14856.1	14775.8	14695.1	14613.8	14532.3	14450.7	14369.2	14288	14206.9	14126.4	14046.6	13966.4	13886.4	13806.8	13727.1	13646.7	13566.3	13485.4
B5	ZF11-28#2	2019-07-20	14001	14230.1	14459.1	14688.2	14917.2	15146.3	15375.3	15585.5	15768.1	15914.4	16023.5	16097.7	16143.1	16166.7	16175.7	16173.7	16162.9	16143.4	16115.9	16080.3	16036.9	15986	15929	15867	15800.8	15731.1	15659.3	15585.6	15509.7	15432.7	15355	15276.1	15196.1	15116.3	15035.5	14954.3	14873.2	14792.7	14711.5	14630.9	14550.3	14469.9	14388.8	14308	14227.3	14146.3	14064.8
C5	ZF11-28#3	2019-07-20	15155.1	15358.4	15561.8	15765.1	15968.4	16171.7	16375	16579.3	16778.1	16962.5	17122.7	17247	17332.3	17381.3	17398.8	17392.6	17371.1	17339	17296.4	17244.9	17184	17113.9	17035.3	16951.4	16863.2	16772.8	16680.8	16588.9	16496.1	16403.2	16309.7	16216.6	16123.1	16029.7	15936.5	15843.3	15749.7	15656.5	15563.2	15469.9	15377.1	15285.2	15193.2	15101.3	15009.5	14917.8	14825.8
D5	ZF11-28#4	2019-07-20	14253.3	14411.5	14569.8	14728	14886.2	15044.5	15202.7	15366.4	15531	15687.2	15827.1	15941.4	16025.7	16080.3	16108.4	16115.3	16106	16083.5	16048.4	16002.1	15943.8	15875.5	15799.6	15718.5	15633.2	15547	15459.9	15372	15283.3	15195.5	15106.3	15016.4	14926.4	14836.4	14744.5	14653	14562.1	14471.1	14380.6	14291.1	14201.4	14111.6	14021.8	13932.3	13843.1	13754.9	13666.9
E5	ZF11-28#5	2019-07-20	15060.4	15287.4	15514.3	15741.2	15968.1	16195	16422	16654.5	16886.3	17105.9	17301.5	17459.2	17574.7	17648.3	17686.6	17697.7	17691.1	17671.1	17640.6	17600.5	17550.9	17492.1	17426.5	17355.1	17278.6	17198.4	17115.7	17030.7	16944.2	16856.9	16768.8	16680	16590.9	16501	16410.8	16320.6	16230.4	16140	16050.4	15961.6	15872.4	15783.6	15694.7	15605.6	15515.6	15426.1	15336.6
F5	ZF11-28#6	2019-07-20	14729	14922.5	15116	15309.5	15503	15696.5	15890	16088.2	16284.7	16470.5	16636.4	16773.7	16876.6	16946.9	16990.1	17010.9	17015.3	17008.2	16990.3	16960.7	16920.7	16869.6	16809.2	16741	16667.6	16590	16511.1	16430.7	16350.2	16269.1	16187.9	16106.1	16023.8	15940.8	15856.6	15772.2	15687.4	15602.9	15518.4	15435.6	15352.7	15270.6	15187.9	15105.9	15022.5	14939.6	14856
G5	ZF11-28#7	2019-07-20	13627.8	13852.2	14076.5	14300.9	14525.3	14749.7	14974	15193.8	15402.4	15590.4	15749.3	15870.1	15954.7	16006.8	16031.4	16034.7	16024.2	16000	15963.6	15915.8	15857.2	15788.3	15712.8	15631.3	15546.8	15460.5	15373.5	15285.7	15197.9	15109.1	15020.2	14930.7	14840.8	14750.3	14660	14569.5	14479	14389	14299.4	14210.3	14121.7	14033.6	13945.6	13857.5	13769.1	13680.4	13591.7
[truncated: 697 more rows]
[truncated: 129 more columns]

## Sheet: Fig 2A-Sub table 8 (Sanger seq)
		Trimmed sanger sequences supporting Figure 2a (see table S5) and see FigShare for raw ABI files
	Sample Name	Quality	Sequence
	NER3_R#1	Low	CAGCAAGGCTGTTAAGGAAGGAATTCCTAAGGTCTACAGCTATTGTAACTTTAAGAAGCGAAGGCTGTTAAGGAAGGAATTCC
[truncated: 17 more rows]

## Sheet: Fig 3A
PCA data obtained from SmartPCA
[truncated: 265 more rows]

## Sheet: Fig 3B
Isolation by distance, distance optained by distm function from the package geosphere, and fst values from StAMPP Package
[truncated: 67 more rows]

[truncated: 4 more sheets: Fig 3C, Fig 4, Fig 4 (Raw qPCR data), Fig 4-Sub table 3 (Sanger seq)]
